# Supplementary material for: IL-33 priming and antigenic stimulation synergistically promote the transcription of proinflammatory cytokine and chemokine genes in human skin mast cells
Source: BMC Genomics. 2023 Oct 6;24:592. doi: 10.1186/s12864-023-09702-w (PMC10557204; doi:10.1186/s12864-023-09702-w)
Supplement: Supplementary file 1 — Additional file 1: Table S1. mRNA expression of the genes in HSMCs that were not treated or treated with IgECL, IL-33, IL-25, or TSLP, related to Fig. 2. [file 12864_2023_9702_MOESM1_ESM.xls]

## Sheet: UN_vs_IgECL
Table S1. mRNA expression of the genes in HSMCs that were not treated or treated with IgECL, related to Figure 2.
Sheet 1 UN_vs_IgECL
Gene	UN (RPKM)	IgECL (RPKM)	Log2 fold change (IgECL/UN)
AL121899.4	0.0417559	14.4827	8.43814
TAC1	0.0815098	28.0561	8.42712
IL31	0.330409	68.1343	7.68799
AC112487.1,CD200	0.0619996	8.91415	7.16769
NEU4	0.11345	7.40807	6.02897
CCL20	0.0450047	2.59857	5.8515
AP000894.2	0.386178	16.3629	5.40502
HBEGF	0.39617	13.6918	5.11104
IL3	0.938035	25.8493	4.78434
INHBA	25.722	653.542	4.6672
ADCYAP1	3.04949	72.5958	4.57324
AL121899.1,AL121899.2,TGM3	0.222336	5.2261	4.55492
FGL2	16.8804	365.949	4.43822
HES4	7.98094	164.387	4.36439
RGCC	17.2003	345.935	4.32999
LINC01010	1.12859	21.0332	4.22007
DHRS9	3.36102	58.7465	4.12754
AC025154.2	1.24379	20.6032	4.05005
IL11	0.907424	14.7827	4.02598
LINC01225,LINC01226,TINAGL1	0.416507	6.54666	3.97435
ADAMTS4	0.593211	8.89323	3.90609
AC106028.4	1.28277	18.9254	3.88299
AC114977.1	0.754446	10.8072	3.84043
CCL3	42.1414	534.55	3.66502
HAS1	0.575369	7.08057	3.62131
AC025154.1	32.6892	397.267	3.60322
AC243829.4	7.27822	87.2476	3.58346
CXCL8	15.5645	185.106	3.57202
SH2D2A	4.83936	56.3175	3.54069
ANGPTL4	78.8987	896.092	3.50557
LUCAT1	3.82775	42.5669	3.47517
CCL3L1	68.6431	751.435	3.45246
C17orf107	3.82526	41.3867	3.43553
HOMER1	1.21232	12.5879	3.3762
EGR4	0.394823	4.07938	3.36907
AC015912.3	4.74266	48.7104	3.36046
DTL	2.44176	25.0567	3.3592
AREG	16.9761	169.249	3.31757
AC104581.4,CYB5D1	2.16028	20.8151	3.26834
ARC	23.5512	223.881	3.24886
AC243829.1	2.40965	22.777	3.24068
ATF3	4.7107	44.3306	3.23429
LRRC8C-DT	1.35905	12.7643	3.23145
AQP2	58.5951	540.353	3.20505
FAM72A	1.54567	14.1526	3.19476
F3	1.08653	9.85406	3.18099
SELENOKP1	1.43778	12.6847	3.14118
AL162742.1	2.9986	26.4355	3.14012
CHRNE	4.29343	36.7565	3.0978
AL451123.1	6.11982	52.1263	3.09045
CASP9	8.15864	69.1629	3.0836
AC073611.2	1.77599	14.9779	3.07613
LRRC8B	4.71368	39.5876	3.07012
CEBPB-AS1	1.30099	10.8993	3.06655
CDC6	2.26357	18.7965	3.05379
SPP1	1.69568	13.9671	3.0421
VGF	1.33139	10.9399	3.03859
GZMB	112.365	910.771	3.01889
AC011471.1,RFX2	2.60337	21.0953	3.01847
SERPINE1	8.21185	66.1215	3.00934
CCL7	2.6881	21.3994	2.99291
RAB7B	0.781595	6.07513	2.95842
CXCL3	0.370726	2.8348	2.93482
SLAMF1	0.02674	0.203591	2.9286
BCL2A1	5.60912	41.9265	2.90202
AC090617.10	18.9851	141.593	2.89881
SORBS1	14.4079	106.873	2.89095
SMOX	18.569	137.537	2.88885
MIR6716,PHLDB1	3.65484	25.9301	2.82675
TNFRSF9	0.416878	2.93018	2.81329
CCRL2	17.5217	121.431	2.79292
NFATC1	16.4813	112.019	2.76484
AC087521.3,C11orf96	2.49333	16.8612	2.75756
MIR7846,TNFRSF1B	2.09774	14.1685	2.75578
MAP1LC3A	10.0541	67.4018	2.74501
CSF1	323.567	2162.11	2.7403
ADAMTS1	2.74344	17.886	2.70477
SEMA6A	6.08355	39.6123	2.70296
PMEPA1	19.1892	124.897	2.70237
AC106739.1	13.6179	87.7677	2.68819
CCL4	1409.38	8944.56	2.66596
FGFRL1	3.61649	22.877	2.66123
MT2P1	1.14708	7.22618	2.65527
EIF2AK3	19.6383	122.263	2.63824
STC1	0.815342	5.06937	2.63633
SELENOK	126.717	779.983	2.62183
AC103591.3	1.02331	6.27173	2.61562
CEMIP2	2.56143	15.6197	2.60835
NTRK1	13.4122	81.2416	2.59867
DNAJB5	1.79124	10.8268	2.59557
AC007032.1	0.722263	4.31983	2.58038
AC011611.3	44.6622	265.858	2.57353
CSF3	0.153177	0.903666	2.56059
BCAR3	4.40517	25.7706	2.54846
CCL4L2	1057.89	6139.91	2.53703
CXCL2	0.297104	1.71288	2.52739
AL355881.1	2.0918	11.8987	2.50799
CBARP	23.4424	133.229	2.50672
CREM	125.348	709.441	2.50075
SLC37A2	7.59918	42.4668	2.48242
TGIF1	41.0701	228.24	2.47439
USP53	4.83168	26.6953	2.46599
AL021707.6	2.50369	13.8312	2.4658
CEBPB	134.067	739.137	2.46288
LINC01050	0.861559	4.70242	2.44838
XIRP1	8.46114	46.1416	2.44715
CCL1	36.9034	199.63	2.4355
AC104134.1	9.05612	48.9623	2.43471
PHLDA1	22.3533	120.591	2.43156
AC141586.1	1.4673	7.90236	2.42912
KIFC1	2.75963	14.6098	2.40439
FAM122C	1.72791	9.11686	2.39951
IL13	1.26642	6.58719	2.3789
MAP3K8	12.9076	66.9967	2.37587
MIR4741,RBBP8	10.1753	52.3235	2.36238
SERPINB10,SERPINB2	0.125723	0.645981	2.36124
C5AR1	69.7847	353.998	2.34276
YTHDF3-AS1	2.11726	10.7138	2.3392
ZSWIM6	2.1805	11.0149	2.33673
IL6	10.9019	54.7014	2.32699
AL117336.1	6.00436	30.0929	2.32534
KIF21A	1.80337	9.02937	2.32393
AC115618.1	3.21331	16.0347	2.31907
MIR155,MIR155HG	3.46221	17.2174	2.3141
RRP12	7.5767	36.3851	2.26371
RNF122	3.50183	16.7829	2.26081
CHAC1	2.66839	12.7616	2.25777
FHL2	1.58461	7.57109	2.25637
FNBP1L	2.97086	14.1625	2.25312
MAOA	0.212276	1.00471	2.24276
CCDC71L	106.546	504.008	2.24196
CREB5	1.25489	5.89634	2.23226
THBS1	8.06968	37.7066	2.22423
CSF2	1229.27	5708.89	2.21541
AC016831.1,AC016831.7,LINC-PINT,MIR29A,MIR29B1	8.38731	38.866	2.21223
ZHX2	3.23054	14.9441	2.20973
RANBP2	18.0319	81.7034	2.17984
AL161421.1	4.74397	21.3153	2.16773
LINC00973	15.7288	70.3815	2.16179
IL4R	86.5324	380.555	2.13679
MARCKS	7.2606	31.8817	2.13457
LTBP4	18.1167	78.82	2.12124
GADD45A	12.4396	54.1103	2.12096
HINT3	13.7124	59.5887	2.11955
PTPRE	4.3806	18.9835	2.11555
AC108676.1,ATP13A3	25.2474	108.922	2.10909
SLC7A11	1.04357	4.47004	2.09875
SPSB1	9.8937	42.3234	2.09687
STARD4	184.286	786.905	2.09424
NCS1	14.7607	62.3895	2.07954
HMOX1	84.7031	356.032	2.07152
AL135925.1	17.8888	75.0962	2.06969
ACKR3	2.29542	9.54693	2.05628
BIRC3	32.2319	133.794	2.05345
EMP1	63.6335	263.491	2.0499
STX4	95.8353	392.166	2.03283
DUSP5	11.9692	48.5511	2.02017
EDARADD,ENO1P1	3.91721	15.8148	2.01337
ERN1	8.95073	35.7124	1.99635
JARID2	17.2001	68.5609	1.99497
DOT1L	20.2913	80.8481	1.99436
AC022506.1,DDIT3	67.2375	266.526	1.98694
RCAN1	14.858	58.7171	1.98255
MFSD2A	0.812965	3.2033	1.9783
CYP4F12	17.2026	67.5919	1.97422
ATP1B1	24.2128	94.7517	1.96838
SLC35E4	8.17642	31.7902	1.95904
AC093616.1,AC133644.3,CYTOR,MIR4435-1,PLGLB2	12.4995	48.1988	1.94712
CFAP58-DT	15.1817	57.9684	1.93293
AP003419.1,CLCF1,POLD4	103.598	394.697	1.92975
LMNB1	28.834	109.288	1.92229
RBKS	25.9822	97.7121	1.91101
TMEM88	18.0224	67.6174	1.9076
SDCBPP3	2.79917	10.4468	1.9
TMEM158	8.13025	30.2791	1.89695
EPB41L4A-AS1	27.852	103.689	1.8964
RDH10	4.76168	17.6257	1.88814
TNFAIP6	5.38692	19.8638	1.88261
HIST3H2A	64.3375	237.178	1.88223
NAF1	6.79921	24.9969	1.87831
SLC19A2	2.59871	9.5074	1.87126
BCL7A	4.96963	18.16	1.86956
WARS	207.797	757.682	1.86642
SPAG1	9.14721	33.3268	1.86528
TNFSF14	5.70846	20.7464	1.86169
AC025164.1	11.2478	40.7531	1.85727
PRNP	486.965	1745.97	1.84214
STK38L	9.28692	33.1281	1.83479
CCL2	3756.12	13316.3	1.82588
NAMPTP1	0.832094	2.94482	1.82336
AL162742.2,ITPRIP	99.9647	352.143	1.81667
PELI1	20.6773	72.6771	1.81345
CHSY1	23.3859	81.6399	1.80364
INPP1	27.5227	95.921	1.80122
AL354702.1	2.89112	10.0573	1.79854
ASB3,GPR75	9.16138	31.8192	1.79626
FASLG	17.912	62.1438	1.79469
SPRY1	33.1349	114.94	1.79445
ALAS1	106.469	367.991	1.78924
SNX33	18.4358	63.6963	1.7887
RNF19A	38.099	131.244	1.78443
DPH1,OVCA2	72.0624	248.089	1.78354
ZNF674-AS1	2.30739	7.93292	1.78159
PPARD	8.10239	27.8375	1.78061
PTPN1	51.4923	176.906	1.78056
AL445423.2,HLX,MARC1	5.16798	17.5734	1.76572
AC005786.3	1.87722	6.37455	1.76372
AC110597.3	0.82093	2.76832	1.75368
DNAJB9	66.1	222.091	1.74843
MIR222HG	10.1014	33.8086	1.74284
CRY1	12.5366	41.9552	1.7427
MLF1	1.9868	6.6475	1.74236
TRAF1	4.30564	14.3117	1.7329
TSC22D1	219.247	727.795	1.73097
PALLD	15.6129	51.7296	1.72825
GK	5.65976	18.6626	1.72134
ME1	2.80175	9.20973	1.71683
NAMPT	33.765	110.731	1.71345
BTBD19	3.68555	12.0405	1.70795
BTG3	15.0175	48.9464	1.70456
PHTF1	11.705	38.0866	1.70215
2021-03-03	83.6872	271.885	1.69991
DNAJB4,GIPC2	3.78077	12.2655	1.69786
PTX3	1.32564	4.29512	1.69601
OTUD7B	7.88462	25.5145	1.6942
AC098617.1	17.5243	56.2998	1.68378
SHISA2	31.8594	102.284	1.68279
KMT2E-AS1	3.55081	11.3707	1.6791
ZFAND2A	17.6278	56.2514	1.67403
ETS2	13.1604	41.986	1.67371
MFSD12	4.1947	13.3758	1.67299
GEM	71.0483	226.454	1.67234
CEBPD	4.07615	12.9898	1.6721
ITGAV	14.2885	45.4843	1.67052
AC021739.2	4.00254	12.6975	1.66556
TNFAIP3	3.71759	11.6472	1.64755
TRIB1	42.9883	134.642	1.64711
HBP1	41.4096	129.212	1.6417
SOCS2	58.882	182.461	1.63169
DHCR7	32.2278	99.8645	1.63166
SEMA6A-AS1	3.12222	9.62315	1.62394
ZNF331	8.3807	25.8146	1.62304
MAFF	40.8678	125.335	1.61675
GLULP4	16.4636	50.445	1.61543
TEC	13.7997	42.2418	1.61404
AC004264.1	46.5003	141.96	1.61017
CD69	87.4843	266.702	1.60813
ESYT2	32.1458	97.9669	1.60766
ADAMTS14	0.9539	2.90635	1.6073
CYTH3	8.47565	25.6683	1.59859
AC067931.1,AGO2	9.57375	28.9548	1.59665
DCBLD2	43.382	130.907	1.59337
H3F3C	9.21335	27.7267	1.58948
TNF	52.9369	158.362	1.58088
STRIP2	8.892	26.5982	1.58075
CCN1	3.6912	11.0193	1.57787
CDK11B	24.0033	71.654	1.57781
PDLIM4	2.64498	7.83969	1.56754
ALG13	23.4281	69.2523	1.56362
AC115618.3,RBM3	175.452	518.183	1.56239
LINC00910,RNU2-4P	3.72199	10.9855	1.56146
QPCTL	14.4986	42.6595	1.55695
IL1RN	38.1579	112.233	1.55645
NRP2	18.324	53.7841	1.55345
DSEL	0.948333	2.77473	1.54888
SLC7A5	50.6157	147.23	1.54041
KDM6B	125.648	365.313	1.53975
SRGAP2B	3.30435	9.60353	1.5392
FAM47E,FAM47E-STBD1,STBD1	7.74065	22.3814	1.53177
LRFN3	3.33149	9.63004	1.53137
IL1A	1.34704	3.89058	1.53019
TP53INP2	17.7812	51.285	1.52818
HAUS8	8.32694	23.9681	1.52526
MTMR9	3.63835	10.4418	1.52101
BTG1,LINC01619	64.7118	185.461	1.51901
TENT5A	16.5184	46.9573	1.50727
HEY1	123.131	348.527	1.50107
BORCS5	6.53182	18.4722	1.4998
AGO3	7.4159	20.9613	1.49903
SYAP1	11.432	32.235	1.49556
BZW1P2	6.03915	16.9999	1.49311
PHLDB3	3.17472	8.93164	1.49229
AD000864.1,NFKBID	127.442	358.501	1.49214
CASS4	2.99645	8.42585	1.49157
ITGA5	8.78948	24.7007	1.49071
RCOR1	9.85936	27.7061	1.49063
G0S2	14.2241	39.9444	1.48965
ELOVL7	15.1306	42.4321	1.48768
ARRDC3	22.2472	62.238	1.48418
RALGPS2	6.657	18.607	1.4829
AL135905.2,PTP4A1	90.2216	251.059	1.47648
MYC	61.874	172	1.475
GCLM	7.9307	22.0449	1.47492
SAMD9L	15.6092	43.3207	1.47266
CAVIN2	126.931	350.52	1.46545
MIR22,MIR22HG	30.1859	83.2673	1.46387
PTGS2	790.971	2179.99	1.46262
SCLT1	4.75021	13.0343	1.45625
FAM241A	3.47152	9.51303	1.45434
EGR2	122.492	333.962	1.447
SLC2A14	30.1145	81.8923	1.44327
PHLPP1	5.24464	14.2281	1.43983
AC012321.1,NFAT5	14.6445	39.7163	1.43937
RN7SL3	3.84352	10.3946	1.43534
PPP1R15A	123.648	333.995	1.43359
PIGA	3.71222	9.99421	1.42881
LINC00863,NUTM2D	87.5934	235.207	1.42503
IMPDH1P10	10.171	27.3095	1.42494
HEATR5B	6.60092	17.7156	1.42428
AL645608.8	3.91325	10.4867	1.42213
IL7R	0.561179	1.50055	1.41896
IL23A	0.221993	0.590841	1.41226
EZR	226.201	601.619	1.41124
EBI3	0.143005	0.380318	1.41114
AC114947.2	51.2697	136.175	1.40928
CDK17	53.3987	141.657	1.40752
ELL2	37.1241	97.9894	1.40027
CPEB2	26.0415	68.4693	1.39464
NEU1	97.3102	255.252	1.39126
TIE1	12.4908	32.6628	1.38678
ST14	14.0735	36.7878	1.38624
AC116353.4,AC116353.5,APBB3,MIR6831,SRA1	32.9837	86.1059	1.38436
AC093673.1	6.22967	16.2264	1.38111
HSD17B7	11.5068	29.9591	1.3805
ANKRD37	8.66864	22.5396	1.37859
LIF	1095.02	2845.37	1.37766
AC009119.2,MLYCD,OSGIN1	13.1151	34.0783	1.37763
POM121	21.2392	55.1391	1.37634
MAP2K3	93.6212	242.747	1.37455
MAP4K3	6.65802	17.2579	1.37409
IRAK2	21.8591	56.6059	1.37272
MITF	56.6867	146.65	1.3713
TFPI2	6.55684	16.9591	1.37099
ARL10	3.24552	8.38556	1.36946
JOSD1	87.981	226.498	1.36423
MSMO1	114.759	295.315	1.36365
ACSL1	16.3223	41.8909	1.3598
AC024909.1	113.272	290.685	1.35966
PDK3	8.90485	22.7717	1.35458
RN7SL5P	4.61861	11.7912	1.35219
NEDD9	54.6339	139.37	1.35105
INSIG1	452.673	1151.87	1.34744
IFRD1,LSMEM1	10.8348	27.5324	1.34545
STX1A	11.2796	28.601	1.34235
PLK2	3.61746	9.12758	1.33526
NDEL1	63.978	161.287	1.33398
SLCO4A1	6.61623	16.6781	1.33387
AC027290.2,VPS37B	82.3134	207.125	1.33131
SUCO	11.4827	28.7001	1.32159
BAIAP2	26.7484	66.8418	1.3213
AL136131.3	20.5361	51.2397	1.3191
TSPYL2	37.4463	92.9292	1.31131
AC113404.3	9.58614	23.7828	1.3109
PIKFYVE	40.3369	99.803	1.30698
CPM,PRELID2P1	33.5337	82.9427	1.3065
HSPA5	238.138	587.54	1.30289
VASP	150.077	369.866	1.30131
AL121758.1,SCRT2,SRXN1	40.1781	98.9855	1.30081
H3F3B	1225.05	3013.72	1.29871
MSC	1.75277	4.30662	1.29692
ANKRD28	57.782	141.897	1.29616
AC093152.1,AL392172.1,DISP1	12.8882	31.6078	1.29423
MVD	43.8995	107.641	1.29396
HMGCS1	167.474	409.907	1.29136
GLA	49.7021	121.581	1.29053
ZYX	99.7807	243.525	1.28724
AC027290.1	54.8199	133.65	1.28569
NT5E	4.86312	11.8542	1.28544
ATP2B1	10.2232	24.8196	1.27963
RRAD	30.7491	74.6114	1.27885
FAM53C	20.7796	50.3938	1.27808
ACAT2	17.4422	42.2231	1.27545
SRD5A3	21.5332	51.8287	1.26719
STARD8	9.11958	21.9262	1.26562
CRLF2	17.7145	42.5713	1.26495
AC026464.2,CYB5B	79.9616	192.025	1.26392
AGAP3	37.4359	89.6399	1.25972
SBDS	68.0526	162.293	1.25388
SLC25A19	5.95219	14.1865	1.25302
AC055854.1	7.33136	17.4655	1.25236
B3GNT5	88.7427	211.304	1.25162
PRCP	32.7726	77.9705	1.25044
SNHG15,SNORA9	7.63309	18.0887	1.24475
PLAU	46.6208	110.376	1.24338
SSX5	7.74256	18.3144	1.24209
DXO	6.88321	16.2673	1.24082
AC012085.1	8.19479	19.3121	1.23673
MAT2A	137.7	324.41	1.23629
ZBTB38	34.0399	80.1829	1.23607
AC004854.2	10.7736	25.3723	1.23576
DUSP6	306.047	719.921	1.23408
RILPL2	7.83659	18.4336	1.23404
HSP90AB3P	3.7615	8.83243	1.2315
CPEB4	74.9173	175.765	1.23028
CHST7	0.680737	1.59432	1.22777
TNFSF4	5.44838	12.7428	1.22579
NAP1L5	9.2952	21.695	1.2228
SQLE	61.418	143.134	1.22063
SLC7A1	12.2463	28.5089	1.21907
TSC22D2	52.9915	122.849	1.21305
GOT1	16.8359	38.974	1.21097
CD55	135.762	314.039	1.20987
MPP1	107.547	248.542	1.20852
RAD51C	9.08535	20.9024	1.20205
THBD	3.93823	9.0603	1.20201
RGS16	3.14291	7.22902	1.2017
AC098614.3	4.7938	10.9795	1.19557
SYNJ1	5.67074	12.9757	1.1942
NPC1	32.8553	74.9916	1.1906
AC099795.1,SLC2A1	16.1204	36.7914	1.19048
OSM	318.274	725.606	1.18892
RGS2	126.848	288.611	1.18602
USP12	15.5124	35.1493	1.18008
AC090617.3,AC090617.5	26.9453	61.0353	1.17961
DHX34	6.63522	14.9816	1.17497
PLAUR	136.815	308.575	1.1734
CSNK1G3	7.58465	17.0719	1.17047
AC104116.1	10.9903	24.737	1.17044
ISG20L2	32.9456	74.0734	1.16887
AC010733.2,REL	10.1165	22.7316	1.16799
AC025580.2,C15orf48,HMGN2P46,MIR147B	3.25751	7.31682	1.16745
TYW1	13.5026	30.2793	1.16509
AL161665.1	3.18816	7.14411	1.16403
LONRF3	12.2439	27.35	1.15948
AL627309.7	3.19293	7.12728	1.15847
RASSF5	161.659	360.825	1.15834
EMD	57.0717	127.303	1.15742
PLEKHG4	14.3483	31.9731	1.15598
ICAM1	116.719	259.931	1.1551
NABP1,RF02271	71.5683	159.308	1.15443
C16orf91	10.934	24.2739	1.15058
ID3	9.3663	20.778	1.1495
TRAF5	8.40141	18.6347	1.14929
SAMD4A	3.08128	6.82183	1.14663
EGFL8,PPT2,PPT2-EGFL8	7.72023	16.9997	1.1388
ZNF697	8.21753	18.0834	1.13789
PLAA	16.0175	35.2369	1.13744
CCL23	8.66426	18.9852	1.13173
GPC1	4.40135	9.63732	1.13069
BAG3	9.15711	20.0169	1.12825
TLNRD1	31.0015	67.7661	1.12823
TOP1	27.6892	60.0123	1.11594
CYLD	35.5953	77.0871	1.1148
LMNA	620.334	1342.95	1.11429
IL18	43.5019	94.1738	1.11425
BCYRN1	41.56	89.9529	1.11397
CDKN1A	320.441	690.73	1.10806
MORF4L2	153.736	330.652	1.10487
GBP2,GBP7	38.39	82.5331	1.10424
SNX9	20.3011	43.6278	1.10369
ZNF704	10.2057	21.9181	1.10274
AC007283.1,CFLAR	52.9714	113.714	1.10213
ADAM17	17.8475	38.2364	1.09922
C1orf21	42.6545	91.2287	1.09679
RGS12	32.1255	68.5508	1.09345
YTHDF3	26.515	56.55	1.09272
UAP1	15.1668	32.3462	1.09268
HSPA8,SNORD14C,SNORD14D	695.545	1481.35	1.09069
LDLR,MIR6886	111.974	237.896	1.08717
AC008440.2	56.5092	119.898	1.08526
IDI1	102.615	217.564	1.08419
IER5	34.109	72.0776	1.0794
GTPBP1	23.3772	49.3278	1.0773
ANKRD42,AP000873.1	5.85112	12.3402	1.07659
AC078819.1	3.19157	6.72617	1.07552
AC007000.3,AC114737.2,AC114737.3,CCDC146,DTX2P1,DTX2P1-UPK3BP1-PMS2P11,PMS2P11,PMS2P9,UPK3BP1	2.81762	5.93536	1.07486
CDK16	30.6016	64.226	1.06955
MCF2L2	27.2806	57.2178	1.06859
KPNA2	45.0347	94.363	1.06718
AC005726.1,RSKR,SPAG5	7.50289	15.6951	1.0648
CD274	17.4984	36.5453	1.06247
SIK3	4.30298	8.97419	1.06044
ITGAX	76.4822	158.604	1.05224
AC027644.4,KCTD7,RABGEF1	32.8402	68.0987	1.05217
TRIM69	19.0181	39.3576	1.04927
DUSP1	9.5864	19.82	1.0479
AL137856.1,AP4B1-AS1	6.32357	13.0491	1.04514
C4orf33	8.65382	17.8337	1.04319
GLUL	3699.47	7619.68	1.04241
AC098487.1,SLC39A8	7.14487	14.6437	1.0353
CXCL1	0.560301	1.14685	1.0334
DUSP14	125.332	256.487	1.03313
ARHGAP5	7.60679	15.5498	1.03154
TNS3	8.9356	18.2381	1.02931
FAM107B	81.6051	165.941	1.02394
AL450384.2,NSUN6	5.7798	11.7526	1.02389
IL5	0.188056	0.382257	1.02338
GTF2IRD1P1	5.3465	10.852	1.02129
SPAG9	28.2275	57.2035	1.019
AC011511.5	22.2058	44.9265	1.01663
IL1B	0.304094	0.613815	1.01329
PDK4	5.98605	12.0786	1.01278
NUTM2B-AS1	23.1742	46.7324	1.0119
HMGA1	78.4732	158.107	1.01062
CCNH	39.3108	79.16	1.00985
SGK1	521.574	1049.32	1.0085
PNPLA8,THAP5	49.239	99.0484	1.00833
ADORA2A,SPECC1L,SPECC1L-ADORA2A	48.0066	96.4963	1.00724
CRISPLD2	3.65308	7.34169	1.007
FOSL2	144.356	289.923	1.00604
PGM3	4.4539	8.91408	1.00102
NFKB1	20.0868	40.1328	0.998534
C19orf81	1.82089	3.62553	0.993549
NR4A1	1158.61	2303.46	0.991409
ARID5A	12.4111	24.6692	0.991081
LBH	72.5626	144.158	0.990352
SDCBP	435.703	864.698	0.988852
ATP2A2	78.9538	156.542	0.987471
AP000763.4	15.0873	29.9035	0.986985
ITPRID2	59.4051	117.551	0.984627
MTSS1	14.5866	28.7619	0.979514
CYTIP	10.5138	20.7262	0.979168
PCED1B-AS1	11.7428	23.1485	0.979142
AL137782.1,LMO7,UCHL3	23.5685	46.4048	0.977416
FOSL1	20.1737	39.5984	0.972966
AKAP13,MIR7706	87.3682	171.46	0.97269
PEAK1	9.61094	18.8481	0.971665
BASP1	238.631	467.428	0.969965
MYADM	247.798	484.871	0.968433
MAP4K5	30.836	60.3215	0.968058
B4GALT5	49.4224	96.6489	0.967588
RHEBP1,SHLD2P1	4.88387	9.54337	0.966476
TTYH3	50.0002	97.2556	0.959847
PIM3	175.012	340.403	0.959791
PAK1	57.1075	110.916	0.957713
SERPINE2	49.1176	95.2686	0.955761
TLE3	32.4701	62.9613	0.955354
ATP1B3	109.966	212.94	0.953389
AC105036.3,PTPN9,SNUPN	38.7651	74.9984	0.952101
PIM1	17.9958	34.8043	0.951602
CITED2	61.276	118.37	0.949911
AL138963.3	62.1596	120.071	0.949839
SOCS1	5.42416	10.476	0.94962
AP3M2	7.80173	15.0451	0.947427
IL33	0.850443	1.63905	0.946571
AC022966.1	25.7707	49.6339	0.945596
CYP27B1,METTL1	5.89429	11.3391	0.943915
UHRF1BP1L	10.2345	19.6246	0.939224
AC025259.3	657.34	1260.05	0.938767
TWIST1	11.2626	21.5227	0.934316
HSD3B7	24.1209	46.0314	0.932335
ARID5B	35.2297	67.1228	0.930011
MTND2P28	42.1517	80.1672	0.927421
MATK	5.61928	10.6793	0.926361
ANXA1	1441.52	2731.18	0.921937
VSIR	118.067	223.589	0.921248
ARL8B	76.4898	144.754	0.920267
MIR146A,MIR3142HG	3.80463	7.19431	0.9191
ADAMTSL4-AS1,MCL1	316.848	598.729	0.918112
AC000120.1,AC000120.2,AC000120.3,CYP51A1,KRIT1,LRRD1	116.214	219.365	0.916553
FEM1B	14.4364	27.2444	0.916244
RELL1	4.2433	7.99927	0.91468
RELB	12.5262	23.5753	0.91232
NFIL3	107.681	202.408	0.910501
GUK1	198.952	373.425	0.908397
BACH1,LINC00189	19.7084	36.9662	0.907397
SIAH2	30.1543	56.5433	0.906994
MTCO2P12	109.437	204.774	0.90393
POSTN	1.57003	2.93715	0.903621
ZFP36L2	82.4105	154.029	0.902302
MIR7109,PISD	25.6862	47.9609	0.900864
CLCN3	24.0029	44.7544	0.898824
TRIB3	31.9828	59.5448	0.896677
MEDAG	10.6737	19.8534	0.895332
CYCS	67.9486	126.372	0.895164
AC011446.2	171.606	319.003	0.894471
HYMAI,PLAGL1	6.467	12.0126	0.893377
AF201337.1	3.61057	6.70285	0.892547
NR4A3	460.989	855.555	0.892127
CEMIP	8.60921	15.9285	0.887662
RND3	15.5992	28.7302	0.881098
RF00056,SNHG17,SNORA71A,SNORA71C,SNORA71D	11.6241	21.2994	0.873697
DDX27	18.2174	33.3766	0.873515
AP001020.2,YES1	19.2541	35.2534	0.872594
VEGFA	51.5795	94.3525	0.871262
PHF6	14.7361	26.9341	0.870077
DUSP4	127.547	232.16	0.864082
SMURF1	11.3752	20.7042	0.864033
HERPUD1	77.859	141.696	0.863869
EIF4A1P10	10.3976	18.9184	0.863536
DDX21	43.8968	79.8153	0.862549
RN7SL4P	21.2031	38.531	0.861743
RGS4	71.5347	129.942	0.861149
IER2	134.7	244.536	0.8603
AL390719.1	33.8053	61.3253	0.859233
CKB	41.6276	75.3455	0.855981
EFNB2	10.2342	18.516	0.855367
AC013394.1,CHD2,LINC01578,MIR3175	111.203	201.184	0.855326
ECD	19.9149	36.0143	0.854719
BZW1	154.612	279.515	0.85427
PCGF5	22.722	41.0663	0.853867
AP000873.4,PCF11	20.6752	37.346	0.853052
AC093535.2,GRAMD2B	4.40802	7.95	0.850825
ADIPOR2	36.4688	65.6847	0.848897
PPP1R2	26.1622	47.1029	0.84833
RAP1B	154.087	277.392	0.848181
ARHGAP21	16.1933	29.1372	0.847467
HELZ	7.52386	13.5372	0.847379
OGT	50.2792	90.3096	0.844919
NSUN5P2	10.5781	18.9895	0.844121
PDLIM5	53.9422	96.557	0.839967
TUBB2B	15.5673	27.8421	0.838752
HIC1	26.7879	47.8876	0.838071
DYRK2	28.7408	51.3386	0.836943
FAM131A	14.1368	25.2202	0.835119
IVNS1ABP	22.2384	39.5801	0.831725
FNDC3A	17.6946	31.4638	0.830379
TNFRSF18	4.68703	8.32353	0.828521
GPCPD1	6.10334	10.8372	0.828322
TRAF3IP2	24.6476	43.7555	0.828015
AC005540.1	27.3553	48.5395	0.827337
AC020915.1,AC020915.5,ERVK3-1,ZNF544,ZNF8	37.7018	66.8859	0.827069
ERI1	17.4142	30.8931	0.827025
CTNS	34.4511	60.9901	0.824028
POLR3E	15.7904	27.8723	0.819786
RELT	23.934	42.2149	0.818691
AC005480.1,FAM161B	16.9854	29.8848	0.815113
ANKRD9	83.8195	147.339	0.813777
XBP1	204.961	360.073	0.812938
AC008105.3	5.73447	10.064	0.811468
ENC1	8.76899	15.3844	0.81099
YWHAZP4	6.65266	11.6572	0.809225
JUN	38.3006	67.0239	0.807307
FDX1	15.0459	26.3274	0.80719
PGAM1	157.513	275.491	0.806536
AC079305.1	4.7597	8.30251	0.802677
BRAF	7.89426	13.7645	0.802073
KBTBD8	15.2373	26.5278	0.799894
TUBB2A	56.4455	98.2557	0.799681
CD83	204.64	356.045	0.798973
TAF13	31.2077	54.2946	0.798909
AC008894.3	9.27115	16.1242	0.798406
EGR1	319.726	555.183	0.796125
AL359736.1,AL445985.1,C1QTNF9,SPATA13	16.551	28.6948	0.793872
AL031681.2,L3MBTL1,SGK2,SRSF6,Z98752.3	59.1392	102.391	0.791896
ZNF274	20.5388	35.5261	0.790526
SRSF7	50.4386	87.132	0.788675
FABP3	5.07311	8.73714	0.784289
OLFML3	3.35923	5.78227	0.783505
SPRY2	123.77	213.035	0.783424
RPS29P16	56.2956	96.8607	0.78289
CCDC59	39.8974	68.5084	0.779986
PRKX,RNU6-146P	149.357	256.457	0.77995
CD109	19.9842	34.2944	0.779114
TMUB1	61.194	104.927	0.777918
LINC00963	56.8156	97.4087	0.777765
AL031282.2,CDK11A,SLC35E2A	47.904	82.0299	0.776004
HMGCR	92.6608	158.53	0.774724
AC004988.1	3.91219	6.67696	0.771215
SLC2A3	523.653	891.794	0.7681
MTND1P23	84.3247	143.514	0.76717
GRB10	14.2579	24.2585	0.76673
PAG1	36.0675	61.3466	0.766281
SERINC5	5.48073	9.30996	0.764408
FAM126A	16.6142	28.2181	0.764201
MT-CYB,MT-TT	5162.23	8759.86	0.762915
HBBP1,HBD	6.05339	10.2475	0.75945
UBBP4	11.2661	19.0083	0.754634
AL391056.2	30.2104	50.9147	0.753037
AC010883.3	16.7842	28.2838	0.752874
AC005255.2	8.83727	14.8762	0.751336
PTGER2	13.1111	22.0692	0.751245
MTND6P4	55.897	94.0596	0.750805
CHORDC1	17.012	28.6195	0.750449
JUND	384.693	646.506	0.748957
MTND3P25,MTND4LP30,MTND4P12	56.0365	94.048	0.74703
TUBE1	4.64264	7.78328	0.745432
INAFM1	7.67478	12.8641	0.745147
AL627402.1	8.41457	14.0641	0.741053
NOP16	24.1425	40.3435	0.740763
MTATP6P1,MTATP8P1,MTCO3P12	662.295	1105.91	0.739684
CCL5	0.327988	0.547234	0.738515
EIF1P7	10.886	18.1612	0.73839
AC008622.2	29.6599	49.4362	0.737053
GCSAML	390.952	651.543	0.736867
SYNJ2	11.6898	19.4718	0.736128
PICALM	76.426	127.078	0.733574
MTCO1P12	145.062	241.086	0.732872
DNTTIP2	28.3711	47.1051	0.731462
FDPS	78.8561	130.916	0.731349
HSPH1	54.0115	89.3185	0.725694
UBA6	16.7025	27.6106	0.725159
IGFL2-AS1	6.14574	10.1487	0.723643
BTG2	253.652	418.748	0.723233
AC004707.1	31.46	51.935	0.723188
SRGAP2	11.9065	19.6387	0.721944
ABL2	69.4239	114.44	0.721083
CD276	135.587	223.411	0.720485
TRIM24	71.2094	117.287	0.719898
AQP11	8.62049	14.1972	0.719763
AL137129.1,HIF1A,SNAPC1	178.953	294.713	0.719725
XPR1	18.2823	30.0624	0.717515
FRYL	16.464	27.0693	0.717347
PLEK	24.3659	40.0367	0.71646
RUSC1-AS1	8.81961	14.4914	0.716408
SAT1	602.52	989.807	0.716138
SPRED2	14.6971	24.1208	0.71475
MEX3C	18.6488	30.592	0.714069
PRPF4	10.9773	18.0066	0.713992
PXDC1	30.9186	50.5356	0.708826
NR4A2	321.224	524.797	0.708183
ELOVL6	16.5493	26.9586	0.703976
KDM5B	12.2384	19.9262	0.703252
RPA3	9.32729	15.1827	0.702898
SBDSP1	24.3298	39.5721	0.701762
RPS6KA3	35.6685	57.9707	0.700674
SLC3A2	142.491	231.566	0.70055
BMPR1A	28.5716	46.3574	0.698219
CTSL	131.525	213.334	0.697774
MIR4315-1,PLEKHM1	21.1123	34.2425	0.697702
MTCO1P40	12.4989	20.2553	0.696498
PRR5L	27.0719	43.8563	0.695987
TNFAIP2	4.13826	6.70346	0.695882
ACSL3	32.0718	51.928	0.695207
HSPA9,SNORD63	134.68	217.794	0.693426
S1PR1	21.2593	34.3712	0.693107
YRDC	14.6945	23.7431	0.69223
GTPBP4	16.2115	26.1644	0.690589
AC097634.4,EIF4E3,FOXP1	27.4973	44.3717	0.690347
UFM1	38.3806	61.7714	0.686562
TFG	62.658	100.835	0.686423
WDR25	6.21277	9.9956	0.686058
EGR3	638.753	1026.44	0.684322
MCC	8.3596	13.4198	0.68286
CAAP1	13.1604	21.1231	0.682622
RAB30-DT	10.8711	17.4484	0.682596
PNP	33.6178	53.9488	0.682367
AL451165.2	13.8849	22.2722	0.681725
NEAT1,RF01684	467.248	749.152	0.681069
CBLB	23.258	37.2302	0.678749
CHD1	16.368	26.1986	0.67861
NOLC1	23.9926	38.3682	0.677324
TRPS1	5.24577	8.38859	0.677274
CXorf40A	9.29846	14.8569	0.676072
SDC4	2.61186	4.17187	0.675619
TMEM97	5.24701	8.37265	0.674189
FARP2	8.94038	14.2442	0.671971
AC008914.1	22.1809	35.2888	0.669892
AC006001.3,AC006001.4	11.9865	19.0647	0.669487
NINJ1	21.0172	33.3956	0.668086
GAB3	6.30537	10.0077	0.666456
RN7SL1	634.056	1006	0.665954
RHOH	25.9623	41.1841	0.665671
CKS2	417.494	662.263	0.665649
CSRNP1	112.973	179.19	0.665513
ENTR1	17.7822	28.1959	0.665054
MAPKAPK2	57.5213	91.0465	0.662509
IER3-AS1	189.424	299.228	0.659622
PPP1CB,SPDYA	83.506	131.864	0.659099
SLC25A33	5.90416	9.32062	0.658695
FGR	14.894	23.5027	0.658093
SLC1A5	57.3847	90.4965	0.657196
AC003002.1,AC003002.2,AC003002.3,TRAPPC2B,ZNF17,ZNF547,ZNF548,ZNF749	30.7997	48.5126	0.655442
HSP90AB1	434.909	684.797	0.654963
RHBDD2	91.3365	143.775	0.654555
NGLY1	10.3672	16.3162	0.654288
GADD45G	3.84393	6.04962	0.654262
HOTAIRM1,RF01975,RF01976	12.9998	20.4255	0.651885
THBS2	4.81169	7.55393	0.650683
AL451164.2,PFKP,PITRM1-AS1	46.6321	73.0122	0.646814
PMP22	100.826	157.664	0.644988
WIPF2	20.8273	32.5463	0.644019
FOSB	112.514	175.744	0.64337
METRNL	225.984	352.653	0.642027
CXorf40B	14.3321	22.3315	0.639826
MCTP1	42.4744	66.1656	0.639489
EIF1AXP1	5.62474	8.75678	0.638613
SC5D	35.4965	55.2224	0.637578
HSPA13	16.9017	26.2847	0.637056
LRRFIP2	19.6247	30.5175	0.636966
RIPK2	17.8413	27.7182	0.63561
FOS	30.0197	46.5818	0.633858
PUM3	11.4808	17.8047	0.633036
TWIST2	9.58898	14.854	0.631399
YWHAZP3	7.55366	11.6853	0.629448
GABPB1	21.5933	33.3984	0.629198
PTPN22	24.4139	37.7072	0.627136
AC244669.1	6.69107	10.333	0.626947
SESN2	19.0378	29.3891	0.626414
AC017002.1,AC017002.6,ANAPC1,MIR4435-2HG	55.7984	86.1327	0.626337
SH2B3	73.0782	112.748	0.625585
CD44	863.434	1331.89	0.625314
SLC20A1	46.3235	71.4346	0.624878
AL391650.1	6.35838	9.7882	0.622384
C18orf25	13.1024	20.1542	0.621243
RBM47	5.3553	8.21806	0.61783
SLC25A28	14.0384	21.5251	0.616638
NAA50	104.133	159.641	0.616404
HSPA1A	54.834	84.0623	0.616389
CTHRC1	3.59868	5.51147	0.614968
MAF	48.5587	74.2859	0.61336
ZNFX1	24.7205	37.8158	0.613282
STARD4-AS1	10.6174	16.2403	0.613157
GLS	40.0026	61.0691	0.610348
SRC	5.73515	8.75205	0.609791
KMT2E	35.2508	53.7921	0.609737
ETF1	75.9011	115.805	0.609499
KCTD20	45.8941	69.9279	0.60756
TXNL4B	4.70026	7.15415	0.606041
MIS12	10.6554	16.2105	0.605348
ZNF33A	7.70388	11.7105	0.604145
GNA15	24.6547	37.4742	0.604032
FBXO11	39.7483	60.3143	0.601608
AC027644.3	6.4426	9.77601	0.601603
IL27RA	5.8811	8.92343	0.601513
ILRUN	42.3282	64.2163	0.601318
MTND5P11	10.3731	15.73	0.600668
BYSL	8.63863	13.097	0.600362
OTUD4	10.4421	15.8257	0.599857
AC021660.3,CLDND1,CPOX	60.0078	90.9239	0.599508
PHACTR1	21.0913	31.9332	0.598406
SAMD4B	28.9718	43.7827	0.595711
KPNA4	18.6469	28.1746	0.595463
MEPCE	18.5763	28.0602	0.595059
PTGES3P1	7.19216	10.851	0.593334
PDE4DIP	6.62896	10	0.593152
FICD	6.22695	9.39314	0.593081
ERVFRD-1	73.7502	111.062	0.59065
TMEM104	18.8461	28.378	0.590508
TBC1D20	15.967	24.0398	0.590335
GATA3	35.4018	53.2189	0.588118
AL008729.2	9.55219	14.3435	0.586494
NOCT	10.9456	16.4267	0.585694
SERINC3	83.0872	124.675	0.58547
MIR1204,MIR1206,MIR1207,PVT1,RF02166,RNU1-106P	31.373	47.068	0.585222
SLC12A6	12.1822	18.2745	0.585058
CCNA1	8.08047	12.112	0.583926
EFNB1	7.19124	10.7575	0.581024
FDFT1	87.3874	130.677	0.580508
AL035530.1,AL356417.3,TAGAP	7.51394	11.2292	0.579608
BANP	7.80288	11.6471	0.577885
RHEB	66.7875	99.6875	0.577835
CENPN	5.36437	7.9981	0.576248
SPRED1	60.1382	89.6466	0.575966
MTCO2P2	157.043	234.015	0.575438
HPCAL1	115.794	172.256	0.573001
ZNF562	7.92199	11.7795	0.572341
CNTROB	35.7422	53.1298	0.571891
HIBCH	6.6558	9.89281	0.571767
LRIF1	7.71049	11.4433	0.569609
HAX1	68.3107	101.322	0.568763
NUDT16P1	10.5662	15.6591	0.567552
AC004832.3,MTFP1,SEC14L2	10.8991	16.1487	0.56721
TPT1-AS1	5.68366	8.41104	0.565464
AC025423.4	19.873	29.3858	0.564305
AF196969.1,EBP,TBC1D25	73.3383	108.431	0.564135
AL391839.2	8.83062	13.0494	0.56339
B4GALT1	35.6973	52.6765	0.561345
CTNNB1	140.087	206.716	0.561332
POLR3D	12.2718	18.0974	0.560431
P2RY11,PPAN,PPAN-P2RY11	18.1589	26.7577	0.559277
SEC24D	22.3524	32.925	0.558754
ZFC3H1	14.6141	21.4931	0.556514
SOX13	84.2595	123.91	0.556387
RPS11P5	9.39146	13.8036	0.555624
ADM	16.2434	23.8616	0.554838
GALNT12	2.58393	3.79379	0.554074
ZNF140	8.7325	12.8135	0.553198
NOP58,SNORD70B	27.058	39.6689	0.551955
CSNK1G2	46.6457	68.316	0.550479
FGF7	9.34203	13.6815	0.550424
FASN	63.9702	93.6588	0.550014
AEN	10.3115	15.0914	0.549474
RAB38	61.798	90.4019	0.548793
KLF6	163.622	239.309	0.548505
AEBP2	13.1565	19.2343	0.54791
EIF1	858.23	1253.73	0.54679
GPAT3	101.037	147.585	0.546659
ATP1A4	25.3003	36.9497	0.546408
COG5	29.6917	43.3529	0.546068
AC004687.1	12.848	18.7558	0.545791
MIDN	191.339	279.219	0.545269
AC104389.4,AC104389.5,HBE1,HBG1,HBG2,HNRNPA1P53,OR51B5,TRIM5	17.5468	25.5875	0.544224
CCDC130	22.5805	32.9243	0.544072
PABPC4	65.8054	95.879	0.543008
TRA2B	101.532	147.876	0.542451
ING1	12.1397	17.6796	0.542352
NUDT4	12.2088	17.7772	0.54211
MIR6732,ZC3H12A	8.33713	12.1392	0.542048
NAB2	120.894	175.999	0.54182
SUGT1	19.9928	29.1017	0.541624
RBBP6	17.2275	25.0679	0.541127
H1F0	20.9265	30.3998	0.538726
GSTO1	160.715	233.334	0.537889
GNL2	16.2119	23.4967	0.535408
SRGN	2064.14	2991.44	0.535295
AC005520.1,PTGR2,ZNF410	30.439	44.0489	0.533185
ETV3	15.5929	22.5631	0.53308
DESI1	12.5261	18.1105	0.531889
FAM177A1	32.1709	46.4907	0.531188
MCTP2	24.3245	35.1391	0.530668
UBAP1	33.8226	48.8435	0.53018
CCDC18	8.42093	12.1565	0.529677
C4A,STK19	7.234	10.4264	0.527376
BCAS2	24.0067	34.6003	0.52735
SOWAHC	10.4994	15.1236	0.526493
AC073332.1	26.8052	38.5855	0.525546
PNO1	16.1004	23.1687	0.525075
HRH1	0.766842	1.10273	0.524075
FHOD1	70.2321	100.969	0.52371
MT-ATP6,MT-ATP8,MT-CO1,MT-CO2,MT-CO3,MT-ND3,MT-ND4,MT-ND4L,MT-ND5,MT-TD,MT-TG,MT-TH,MT-TK,MT-TL2,MT-TR,MT-TS2	32280	46355.3	0.522097
STOM	78.7746	113.053	0.521196
CTNNA1	93.0028	133.441	0.520861
AC022167.2,PMM2	17.2224	24.6931	0.519822
TPT1P9	48.4838	69.4642	0.518766
GGCX	15.2272	21.8136	0.518573
CHRNA10,NUP98	25.737	36.8517	0.517888
LPIN1	17.2592	24.6925	0.516706
ATAD3B	11.6254	16.6291	0.516433
AC003072.1,DUSP18	10.2144	14.6078	0.51614
AC087521.4	37.2073	53.1763	0.515197
PSMC4	41.4405	59.2161	0.514948
PPRC1	14.4749	20.6752	0.514346
GOLIM4	36.3346	51.8426	0.512795
PSME4	18.7221	26.7055	0.512392
CHMP4B	91.1508	130.013	0.512326
FBXO34	21.2611	30.3141	0.511774
UBE2D3	194.785	277.612	0.511188
C1orf52	14.798	21.0825	0.510638
ODC1	20.5106	29.2074	0.509963
ENPP3	54.5354	77.6391	0.509592
TPT1P6	7.01504	9.97857	0.508382
MOB3B	10.9577	15.5792	0.507675
MAPK1IP1L	41.9445	59.6028	0.506897
AC068205.1,AC068205.2,HSD17B12	68.5154	97.3471	0.50671
FLNA	244.113	346.759	0.506385
YLPM1	19.6168	27.8642	0.506324
GZF1	7.18372	10.1887	0.504169
FEM1C	9.01662	12.7747	0.502628
TESK1	14.6729	20.7865	0.502495
RPL9P25,TIPIN	8.31071	11.7615	0.501029
GARS	63.3347	89.6218	0.500853
PTGER4	32.3574	45.6702	0.497158
FN1	53.0682	74.852	0.496195
JMJD1C	12.724	17.9453	0.496057
SNRPA	35.0043	49.3318	0.494985
MED28	19.7284	27.8023	0.494932
RNF149,SNORD89	32.6556	45.996	0.494178
NFKBIZ,NXPE3	48.4059	68.1635	0.493816
VCAN	2.86783	4.03782	0.493614
AC005954.1,AC005954.2	13.0117	18.3158	0.493277
HNRNPUP1	11.2488	15.8326	0.493135
AC021078.1,CSNK1A1	108.648	152.869	0.492642
SLC25A25	9.64798	13.5603	0.49109
BET1L	25.0238	35.1582	0.490556
RGS11	10.4115	14.6182	0.489589
AC133550.1	47.7658	67.0289	0.488806
AC025423.2,MDM2	59.1934	83.0549	0.48863
LYSMD3	17.1865	24.0828	0.486724
PAF1	24.4123	34.2017	0.486462
AC011495.1	14.3283	20.063	0.485671
NDRG1	25.2934	35.3943	0.484755
TRA2A	24.4617	34.2217	0.484385
NFKBIE	8.27528	11.5747	0.484101
MAN2A1	15.0772	21.0849	0.483837
VMP1	99.8607	139.605	0.483364
CHST11	114.238	159.629	0.482679
DYNLT3	42.5297	59.3821	0.481556
PAX8-AS1	14.06	19.6192	0.480669
LRRC59	48.6799	67.9175	0.480459
MVK	10.0179	13.9702	0.47978
AP002373.1,RBM7,REXO2	46.7092	65.1336	0.479696
ATF4P3	10.9745	15.302	0.479568
ADRB2	54.4581	75.8083	0.477208
HUWE1	29.1379	40.556	0.477019
AL161756.1,ESR2	10.1551	14.1325	0.476806
RPL34P34	6.29217	8.74508	0.474913
ZNF593	25.0617	34.8086	0.47396
NIP7	19.3179	26.8244	0.473607
MIR6873,WDR46	33.9957	47.1671	0.472429
SFPQ	109.093	151.247	0.471355
IRF2BP2	116.772	161.726	0.469852
CD300A	141.337	195.724	0.469686
ATP6V1D	49.5315	68.5718	0.469268
EIF4E,TBCAP3	35.6741	49.3692	0.468735
SLAIN2	39.326	54.2777	0.464877
PFKFB3	14.0319	19.3522	0.463783
ZNF672	18.1014	24.9435	0.462565
FTH1P11	88.9384	122.443	0.461232
SAMD8	3.96081	5.44364	0.458777
LOX	1.31039	1.80083	0.458668
PPP2R2D	17.969	24.6914	0.458498
MAP4K4	64.5291	88.635	0.457925
HNRNPKP4	5.97003	8.1979	0.457516
AL121753.1,EIF6,MMP24OS	121.748	167.162	0.457356
LRP12	9.83113	13.4937	0.456851
ZFP36L1	298.199	409.281	0.456818
MECP2	34.2785	47.041	0.456614
TPM4	519.605	712.298	0.455065
EEF1A1P22	5.58837	7.65963	0.454847
FBXL12	13.1116	17.953	0.453376
DAPK1	28.5757	39.0803	0.451654
ZPR1	27.1784	37.1629	0.451403
PLD2	7.76639	10.6145	0.450721
NPIPB3,SLC7A5P2,SMG1P3	20.7895	28.3943	0.449745
FBRS	37.9022	51.7461	0.449169
TMEM248	42.3904	57.8373	0.448263
SRSF3	157.74	215.175	0.447963
CD300C	27.2473	37.1422	0.446945
DNAJC2	11.0998	15.1103	0.444991
AFF4	24.643	33.5386	0.444644
TP53BP2	24.4358	33.2336	0.443644
NAT9	20.7184	28.1706	0.443279
BNC2,C9orf92	11.4987	15.6216	0.442072
SIGLEC10	19.7214	26.777	0.441236
SERP1	99.4105	134.901	0.440437
CSNK1D	94.0679	127.626	0.440147
ZNF579	8.64915	11.7261	0.439093
RF02196	40.1407	54.3947	0.4384
AC092069.1	4.91204	6.65595	0.43832
IL18R1,IL1RL1	276.024	373.926	0.437957
MT1XP1	5.866	7.93581	0.436
ARL13B	7.94265	10.734	0.434496
TESK2	35.3628	47.7766	0.434071
HEG1	5.64234	7.62293	0.434051
FAM57A	18.9933	25.6403	0.43292
PRAG1	25.263	34.0851	0.43211
RRAS2	19.1696	25.8235	0.429862
SUPV3L1	9.72624	13.0975	0.429332
GPR4,OPA3	9.45883	12.7288	0.42836
ARIH2	33.9454	45.6683	0.427978
SERTAD1	25.0202	33.632	0.426744
HSPE1P2	3.38621	4.5494	0.426005
RAB8B	32.4238	43.5234	0.42474
AC069287.2	15.3235	20.5466	0.42316
TNC	10.4627	14.0281	0.423056
AC145285.6	8.87265	11.8885	0.42213
AC010642.2	11.402	15.2764	0.422018
MT-ND1,MT-ND2,MT-RNR1,MT-RNR2,MT-TF,MT-TI,MT-TL1,MT-TM,MT-TV,MT-TW	9658.01	12939.5	0.421989
AP003392.3	20.6731	27.6919	0.421705
INTS7	7.19527	9.63377	0.421052
PDP1	9.35464	12.5172	0.420158
CHMP1B	25.4013	33.9211	0.41728
HSPE1P4	3.64265	4.86127	0.416341
SPATA2L	12.8291	17.1209	0.416341
MIF-AS1	16.0266	21.3839	0.416056
AC119674.1,AC119674.2,PLPP3	5.35339	7.14149	0.415773
RBBP5	7.90213	10.5352	0.414908
MARCKSL1	3.89771	5.19372	0.414144
PPTC7	21.9076	29.1773	0.413412
EIF5	149.973	199.103	0.408813
NDFIP1	62.299	82.7035	0.408739
FTH1P23	40.6339	53.9412	0.408702
AL137247.1,N4BP2L1,N4BP2L2,RF00190	44.1299	58.5799	0.408649
AL162424.1	17.5211	23.2518	0.40825
NDUFB1P1	12.7062	16.8615	0.408203
ZBTB17	18.6492	24.7367	0.407537
COL15A1	3.94937	5.23852	0.407537
RPL9P18	4.4329	5.87813	0.407108
NSDHL	10.9547	14.5259	0.407079
ARF4	82.1504	108.912	0.406827
AC078883.1	3.67702	4.86869	0.404998
MIR6513,TMBIM1	313.943	415.596	0.40468
MT-ND6,MT-TE	4583.82	6065.08	0.403976
IER3	715.413	946.339	0.40358
SLC25A3,SNORA53	245.134	324.226	0.40343
WDR43	12.199	16.1335	0.403304
PUS1	12.3802	16.3665	0.402711
OXSR1	21.6225	28.5621	0.401567
AC108747.1,IL1RAP	10.1305	13.3808	0.401462
BANF1P3	17.4497	23.0383	0.400834
AC138649.1,NIPA1	9.28588	12.255	0.400263
AC010973.2	6.0323	7.95681	0.399481
FTH1P4	17.901	23.5991	0.398696
EPAS1	89.1061	117.467	0.398656
BTN2A2	40.4627	53.3261	0.398247
CHMP1B-AS1	33.3527	43.9546	0.398213
CLIC1,DDAH2	1021.15	1345.58	0.398029
ABHD16A,AL662899.1,LY6G6E	47.2736	62.2612	0.397297
ALG1L13P	9.63861	12.6925	0.397082
UBC	446.156	586.95	0.395687
AL627171.2,RN7SL2	641.786	844.263	0.395599
HAVCR2,MED7	30.448	40.0256	0.394573
AC093484.2	7.65928	10.0624	0.393688
HMG20B	28.0214	36.7443	0.390993
LAMA4	5.29393	6.94052	0.390705
AVPI1	9.24352	12.1149	0.390265
LFNG	31.9353	41.8201	0.389041
CEBPG	11.8212	15.4776	0.388802
RASA3	36.1448	47.3042	0.388181
SAP30BP	39.3902	51.502	0.386792
KIN	13.3707	17.4699	0.385801
TIMM17A	28.4319	37.1423	0.385553
SRSF5	234.158	305.63	0.384303
KCTD5	20.4517	26.6918	0.384178
ALG2	18.0829	23.5901	0.38355
TENT4A	13.865	18.0837	0.383245
NPIPB5,SMG1P1	10.1714	13.2606	0.382635
STARD3NL	33.7932	44.0542	0.382548
FOXK2	21.3763	27.8479	0.381556
SNIP1	13.5212	17.6102	0.381193
AC006064.6,CHD4,NOP2	96.5195	125.671	0.38076
RP2	20.8737	27.1772	0.38071
ATXN2L	64.0836	83.4244	0.380514
CST7	152.428	198.169	0.378603
POLR1C	14.6629	19.0623	0.378549
MIR6743,RIC8A	46.9649	61.0401	0.378172
ALYREF	59.033	76.6997	0.377698
PDIA3P2	19.9275	25.8815	0.377162
TTYH2	28.9516	37.5964	0.376956
AC004967.1,AC004967.2,AC079781.4,AC079781.5,ASNS,OR7E38P	13.3512	17.3334	0.376587
NGDN	20.5227	26.6278	0.375714
CCDC9	22.123	28.7037	0.37569
SLC4A2	59.6887	77.3926	0.374739
PKNOX1	5.46337	7.08064	0.374088
UTP23	9.97921	12.926	0.37328
BAALC	2.91494	3.77364	0.372489
ILF2	55.9219	72.291	0.370403
TMSB4XP2	68.2308	88.0563	0.368003
CHD3	51.7209	66.7415	0.367836
TMEM39A	18.7571	24.1779	0.366252
NECTIN2	9.80565	12.6311	0.365298
UBE2B	53.714	69.1819	0.365096
RTL8C	91.0208	117.132	0.363869
CALM1	403.361	518.625	0.362619
UBB	1432.04	1841.19	0.362576
AC125611.3	141.9	182.368	0.361969
AC105020.6	21.6711	27.7748	0.358004
GOLT1B	16.9179	21.6763	0.357571
EIF5AP4	15.5727	19.951	0.357437
AL160408.2	107.998	138.308	0.356883
UPP1	77.7913	99.586	0.356333
SEC61B	159.518	204.203	0.356288
FYN	94.9653	121.489	0.355347
ZNF654	6.71035	8.58367	0.355206
FTH1P7	53.9161	68.8835	0.353442
TUBB6	84.5267	107.936	0.352693
AC104162.2,ATXN7	14.7054	18.7667	0.351829
AC009070.1,AC092718.2,AC092718.3,AC092718.7,AC092718.8,ARLNC1,C16orf46,CMC2,GCSH	52.7456	67.3079	0.351725
AC012213.1,AC012213.5,SLC25A32	11.3105	14.432	0.3516
AC016526.2,GPATCH2L	16.1668	20.6283	0.351585
REPS1	45.7381	58.3599	0.351581
MT2A	648.966	827.7	0.350966
BIN3	16.1279	20.5613	0.350369
UTP3	22.0674	28.056	0.346395
ARID3B	20.7754	26.407	0.346046
RPL24P4	51.2946	65.1867	0.34577
BCAS4	35.8813	45.5973	0.345715
AC020663.4,ROGDI,SEPT12	19.1564	24.3303	0.344925
GNL3,RF00569,RF01183,SNORD19B	27.5461	34.9823	0.344779
TNFAIP1	6.81765	8.65611	0.344445
CEBPZ	17.697	22.4638	0.3441
POLR3C	12.3605	15.6837	0.343531
AC113935.1	9.52476	12.0838	0.343317
CHKA	27.0565	34.325	0.343283
NFYA	12.5387	15.9043	0.343037
AL117339.1,AL117339.2,AL117339.5,AL133217.1,HSD17B7P2,ZNF37A	9.4319	11.9627	0.342929
MSTO1	10.5475	13.375	0.342626
GPR107	11.6983	14.8269	0.341916
RF00099,SNHG1,SNORD25,SNORD26,SNORD27,SNORD28,SNORD30	10.4203	13.2019	0.341336
RPL7P23	10.6851	13.5328	0.340861
CAMTA2	28.3985	35.953	0.340294
NACC1	58.5906	74.1385	0.339554
HLA-E	343.363	434.193	0.338601
MON1B,SYCE1L	25.0585	31.6684	0.337744
TIMP1	711.718	899.162	0.337275
MIR6787,SLC16A3	128.097	161.808	0.337042
ACVR1	7.32009	9.24053	0.336114
MAPK1	71.3414	89.9968	0.335133
CD82	549.641	693.359	0.335112
AP001000.1	6.25746	7.89099	0.334628
IL6R	12.7797	16.111	0.334186
PORCN	18.757	23.6452	0.334119
MIR6742,TRIM11	21.0343	26.4875	0.332568
FADS1,MIR1908	30.7458	38.7104	0.332334
TMEM41B	10.009	12.5919	0.331191
VCL	60.3606	75.9128	0.330737
RARA	52.2546	65.6162	0.328496
ZNF267	8.66979	10.8859	0.328391
HOXB3,HOXB4,HOXB6	23.7588	29.8312	0.328361
YBX3	14.5648	18.2814	0.327891
IGFBP6	9.46833	11.8813	0.327513
MTRNR2L12	42.147	52.8839	0.327397
NRBF2	10.0984	12.6666	0.326896
HIPK2	9.49592	11.9084	0.326596
AL355315.1,HOGA1,PI4K2A	57.0416	71.4379	0.324675
STAT3	84.1436	105.361	0.324413
AC026785.2	37.9043	47.4398	0.323735
CCNT1	13.4207	16.7877	0.322942
EEF1A1P9	31.9696	39.9532	0.321613
FTH1P10	51.4564	64.2935	0.321322
EIF2S1	73.1807	91.4008	0.320743
GPATCH4	13.4654	16.8115	0.320187
AC092115.3	13.4487	16.7696	0.318387
IGFBP3	9.04588	11.2767	0.31801
AL669918.1,HLA-DOB,TAP2	6.20055	7.7275	0.317606
BSPRY	16.9503	21.1192	0.317249
DPM1	31.826	39.6535	0.317243
COL1A1	38.9498	48.5012	0.316404
DDX50	19.5424	24.3238	0.315761
SLC26A2	6.95696	8.65638	0.315307
NANS	36.2933	45.1519	0.315081
ACSL4,KCNE5	396.398	493.135	0.315031
AC006011.1,POLR2D	13.6485	16.967	0.313992
RPL23AP65	13.3213	16.545	0.312661
AL080243.2	18.7885	23.3348	0.312638
AL008729.1,TBC1D7	15.3341	19.041	0.312363
TMSB4XP4	14.0123	17.3993	0.31234
ZMYND19	13.9791	17.3435	0.311117
CDH13	0.327625	0.406418	0.310919
RPL23P8	19.3069	23.9343	0.309961
MIR636,SRSF2	120.933	149.908	0.309864
CNN3	4.91928	6.09605	0.309428
ELOVL5	94.65	117.284	0.309325
H2AFX	24.2101	29.9957	0.309148
DOHH	9.0212	11.1759	0.309003
STX18	16.6528	20.6224	0.308446
ZNF667-AS1	15.0386	18.6198	0.308169
IARS	24.3405	30.1178	0.307259
UBE2S	32.0213	39.5963	0.306334
ZNF432,ZNF841	7.31658	9.0461	0.306126
RPL22L1	19.2111	23.7486	0.305905
AC136632.1,FAM153CP	13.1591	16.2371	0.303238
CDC37L1	7.13268	8.80055	0.303149
NXF1	30.6338	37.7959	0.303101
EIF3I	70.1751	86.5205	0.302083
RNU2-2P,TEX54,WDR74	16.2482	20.0176	0.300991
LRRC8A	13.4802	16.6053	0.300792
ELMO1	20.9959	25.8585	0.300532
NXT1	18.9433	23.3256	0.300227
RPL35P1	12.6022	15.5107	0.299588
SUPT6H	32.9838	40.5769	0.298901
KLRG1	36.9642	45.4733	0.298889
RIOK2	9.70379	11.9375	0.298884
IL6ST	43.1641	53.0934	0.298701
AL035252.4	12.5215	15.3994	0.298463
TNFRSF21	5.45892	6.71274	0.298286
PMPCA	37.2236	45.7662	0.298065
SAR1A	36.6271	45.0239	0.297781
FST	23.5357	28.9262	0.297527
MIR6789,PLEKHJ1	42.3636	52.0603	0.297358
RBM39	123.135	151.293	0.297105
PLA2G6	10.0918	12.3925	0.296286
ABHD16B	7.49313	9.19871	0.295864
AC006486.1,ERF,GSK3A	108.638	133.309	0.295236
PDCL3	29.4107	36.0563	0.293911
HCG17,HCG18	7.58708	9.29405	0.292763
CDV3	65.9994	80.8476	0.292753
AC116533.1	55.1587	67.5663	0.292715
DPH2	11.1344	13.6252	0.291248
AC129492.1,AC129492.4,MIR6883,VAMP2	102.509	125.411	0.290916
TRAF4	47.3529	57.9119	0.290409
AC068631.2,AC068631.3,DNAJB11	57.6177	70.4324	0.289727
ANXA2P2	8.66505	10.5918	0.289671
AC024940.3	7.29359	8.91497	0.289601
P4HA2	22.5107	27.5108	0.289386
EIF4A3	104.004	127.093	0.289245
HMGN1P37	7.89144	9.64296	0.289188
PSMD11	29.0592	35.5067	0.289098
FTH1P16	14.8606	18.1475	0.28828
MINPP1	35.2929	43.0656	0.28716
TIMM10	24.9451	30.4273	0.28661
INIP	13.5593	16.5329	0.286057
TAF2	8.02936	9.78707	0.285593
FGFR1	7.52496	9.17206	0.285562
AHSA2P	28.4889	34.7112	0.284999
ARHGEF2	67.9723	82.7441	0.28371
CDKN2D	34.0286	41.4213	0.283621
RRP7A	17.1239	20.8423	0.283505
RPL35P2	28.4856	34.6692	0.283417
TRMT10C	11.2154	13.6476	0.28317
TM4SF1	0.498825	0.606742	0.282549
MAN1A1	23.7007	28.8266	0.282468
PTS	11.9735	14.5414	0.280316
AHCYL1	34.6714	42.1061	0.280285
LPXN	120.773	146.631	0.27989
AC006254.1,ITIH4,MUSTN1,STIMATE,STIMATE-MUSTN1	22.0018	26.7067	0.279582
UTP4	16.0091	19.4296	0.27937
SH3BP5	4.84995	5.88083	0.278051
EPC1	12.4399	15.0829	0.277934
ABHD5	11.1156	13.4645	0.276577
CENPV	24.4353	29.5975	0.276509
LUC7L	19.2461	23.3107	0.276431
PLOD2	1.39123	1.68481	0.276229
GJA1	10.809	13.0878	0.275983
BCL6	5.97959	7.23769	0.275483
AC100786.2	21.4212	25.9201	0.275033
HIST1H1C	6.03286	7.29787	0.274633
PTPN7	50.9942	61.6312	0.273326
GNAI1	77.1836	93.2018	0.272064
LRRFIP1,RBM44	73.6307	88.8998	0.271873
UBE2H	43.3294	52.3025	0.271535
KAT6A	13.9229	16.7976	0.270796
AC009022.1,NPIPB14P,PDXDC2P	8.05482	9.71621	0.27054
TARS	53.1677	64.1171	0.27016
ANXA4	185.363	223.481	0.269802
PFDN2	78.2399	94.2138	0.268034
PLA2G4A	12.5816	15.1469	0.26771
GRASP	19.9548	24.0232	0.267689
EIF1AX	40.3552	48.5769	0.267518
TCEAL1,TCEAL3	54.1904	65.1815	0.266425
RPS3AP5	8.17803	9.83604	0.266325
NR3C1	23.0378	27.7056	0.266174
RAB20	76.0165	91.4173	0.266155
DAPK3,MIR637	36.0618	43.3603	0.265903
EHD4	21.6827	26.0639	0.265505
HSPD1	84.2833	101.292	0.265198
AC004771.4	14.9068	17.9124	0.264984
AC093484.3	519.902	624.693	0.264909
PEA15	81.6453	98.0972	0.264842
TDG	14.7494	17.7108	0.263969
G6PD	155.976	187.216	0.263377
TMEM135	12.0437	14.4558	0.263375
PRMT5	10.682	12.8203	0.26325
CREB3L2	51.7339	61.9903	0.260932
RAB1A	97.8266	117.213	0.260831
EFHD2	73.5157	88.0794	0.260753
FUS	126.373	151.395	0.260626
NNMT	33.8759	40.5832	0.260622
CYTH4	56.6513	67.8598	0.260447
MED19	13.6614	16.3625	0.26029
RF00091,UBA6-AS1	6.55265	7.84353	0.259424
RAP1A	85.2705	102.061	0.259306
SNRPGP10	15.7576	18.8571	0.259065
NUDT16	12.4948	14.951	0.258917
CACNA2D4	18.4648	22.0888	0.258532
RPL21P28	19.6553	23.4902	0.257144
ARFGEF2	13.6637	16.3232	0.256579
LTC4S	346.233	413.347	0.255609
MRPL54	41.0684	49.029	0.255606
DCUN1D3,ERI2	13.1578	15.7029	0.255113
FTH1P12	43.3867	51.7595	0.254568
EIF4HP1	12.2609	14.627	0.254564
VPS37C	14.4075	17.1799	0.253902
GABARAPL1	20.3001	24.202	0.253636
ISLR	4.43324	5.2843	0.253353
HAT1	28.8756	34.4107	0.253008
EEF1A1P12	20.6299	24.5621	0.251699
SPEN	11.9854	14.2696	0.251665
ZNF706	70.2769	83.661	0.251504
PPP2R2A	27.6008	32.8539	0.251356
AL137058.2,HNRNPA1L2,MRPS31P4	7.90008	9.40354	0.251336
AL139095.2	7.39512	8.8007	0.251045
ENSA	143.503	170.753	0.25083
TUBA1C	199.026	236.804	0.25074
RPL18AP3	23.4143	27.822	0.248835
RPS7P11	9.0882	10.7977	0.248657
DYNLL2	30.4663	36.1589	0.247138
ENSAP2	10.2481	12.1513	0.245757
AMD1	33.0655	39.2029	0.245635
KRR1	15.4571	18.3212	0.245246
LIG3	12.2686	14.5406	0.245118
ZNF516	7.23809	8.5777	0.244981
RPL10AP6	16.7323	19.8251	0.24469
SIN3A	16.3218	19.3155	0.242961
EHD1	32.3223	38.2331	0.242291
AL139099.1	36.0856	42.6745	0.241951
AC006511.3	9.16196	10.83	0.241312
TBXAS1	53.5948	63.3507	0.241267
GALNT6	51.7536	61.1639	0.241022
SEM1	81.5278	96.3335	0.240745
ANKLE2	26.9911	31.8627	0.239385
HSPE1,HSPE1-MOB4,MOB4	175.21	206.812	0.239229
RGS1	71.7769	84.6482	0.23796
KANSL3	35.2019	41.4973	0.237367
HYOU1	45.0442	53.0458	0.235895
LYNX1,LYNX1-SLURP2,SLURP2	23.1954	27.2837	0.234198
SAMD9	10.7538	12.6428	0.233476
DNAJB1	71.8075	84.3687	0.232574
FAM209A,RTF2	81.6483	95.913	0.232304
AC034236.1	27.2964	32.0622	0.232162
AL136084.2	2.3712	2.78518	0.232154
CEACAM1	28.4274	33.3839	0.231871
AC092755.2	15.1597	17.7888	0.230726
EEF1A1P4	10.2931	12.0768	0.230567
WTAP	60.6195	71.104	0.230147
SOCS3	34.3822	40.249	0.227289
EEF1A1P11	40.8321	47.7597	0.226088
AL137127.1,UBR4	90.4026	105.739	0.226076
MAGOH	43.1568	50.4669	0.225752
DENND4A	11.6332	13.6013	0.225496
EIF5A	321.474	375.769	0.225145
RPL37P2	16.738	19.5626	0.224967
MIR7705,PABPC1	531.331	620.988	0.224955
ENDOD1	82.7104	96.6666	0.224948
MAPK6	75.5505	88.2657	0.224412
MIB2	34.3945	40.1778	0.224224
SLC39A14	6.33778	7.4022	0.223977
SIGIRR	58.9516	68.8483	0.22389
PNPLA2	35.748	41.7302	0.223232
BTAF1	9.34921	10.9122	0.223025
NSMCE1	42.3952	49.4631	0.222454
FTH1P20	50.3764	58.7527	0.22191
AC099518.3,ITPRIPL2,SYT17	9.3658	10.9207	0.221598
THY1	22.8746	26.6477	0.220267
RBM17	48.8073	56.7544	0.217634
AP001486.2,DCUN1D5	16.1167	18.7368	0.21732
CCSER2	12.1744	14.1499	0.216942
PPP2R5A	80.6819	93.715	0.216034
VPS37A	27.7499	32.2227	0.215596
SPARC	34.1628	39.6555	0.215096
TOX4	42.4673	49.2895	0.214926
SCD	192.815	223.717	0.214461
EIF3J	40.2458	46.6925	0.214352
TUT7	11.4337	13.2575	0.213507
B3GNT4	7.73478	8.9666	0.213201
DERL2	36.0964	41.8379	0.212955
YWHAZ	484.649	561.307	0.211851
TPM1	43.0752	49.8395	0.210432
SPHK1	16.2451	18.7745	0.208772
EML2,MIR330	39.327	45.4492	0.208734
EML4	9.67006	11.1752	0.208706
CALB2	331.555	382.817	0.207405
AGAP6,AL442003.2,LINC00843,TIMM23B	12.08	13.9452	0.207151
RPL37P6	7.88332	9.10054	0.207148
BCL7B	45.5291	52.5178	0.206018
SPCS2P4	6.67739	7.69754	0.205112
AC079250.1	12.6087	14.5343	0.205047
EML2-AS1	13.516	15.5758	0.204638
AC011446.1	35.6685	41.0832	0.203896
EIF1AD	19.3746	22.3051	0.203205
KCTD9	12	13.8144	0.203132
SMIM12	39.1761	45.0455	0.201408
SREBF2	82.8766	95.2314	0.200472
TEX30	27.8718	32.0222	0.200263
RAB21	52.6223	60.444	0.199923
DOCK10	68.1596	78.2438	0.19906
MGAT2	45.3186	52.0182	0.198913
DOK2	12.9059	14.811	0.198641
NSRP1	13.4309	15.4095	0.198266
HNRNPA0	28.4705	32.6505	0.197637
PRKCE	17.8257	20.4413	0.197524
SPON2	18.7138	21.4559	0.197274
PURB	18.7861	21.5388	0.19727
RPL3P2	8.53967	9.78807	0.196845
ITPKB	22.6764	25.9871	0.196608
PSMD1	56.3129	64.5295	0.196495
MIR6125,USP15	54.9406	62.8999	0.195186
PEF1	44.3069	50.7052	0.194602
RPL41P2	51.953	59.4402	0.194231
GORASP2	40.8038	46.6801	0.194103
AC087190.3,C16orf72	19.764	22.6095	0.194059
RNF19B	11.6788	13.3582	0.193836
AC084337.2,DNHD1,TIMM10B	26.2866	30.0644	0.19373
NR1H2	68.898	78.7228	0.192318
TPI1P1	9.68825	11.0662	0.191849
MDK	13.9906	15.9792	0.19174
AC007969.1	46.7744	53.4194	0.191646
AC026786.1,ZNF10,ZNF268	7.24212	8.26944	0.191379
EEF1A1P13	76.3698	87.1338	0.19023
AL603832.3,PPM1J,RHOC	111.875	127.608	0.189825
AC100827.3,ARIH1,MIR630	33.7052	38.4226	0.188983
ANKRD13C	11.1254	12.6728	0.187878
SDF2L1	89.5104	101.947	0.187696
AC027237.4	22.0057	25.0573	0.187354
RNF145	75.2064	85.6198	0.187089
DLC1	44.651	50.8335	0.187086
HMSD,SERPINB8	4.05481	4.61348	0.18622
ATF4	364.741	414.851	0.185718
IDUA	14.3951	16.3646	0.185003
AC079416.3,CHD9	24.6526	28.0201	0.184721
SELENOS	40.9438	46.5357	0.184693
ADNP2	9.40514	10.6874	0.184382
PIK3AP1	84.5844	96.1102	0.1843
YIPF6	11.5681	13.1347	0.183231
ABHD6	34.4754	39.123	0.182449
CIAO2B	88.1007	99.9712	0.182359
MAFK	16.5507	18.7771	0.182084
MIR1236,NELFE	33.7845	38.3274	0.182012
TOB2	42.4543	48.1581	0.181868
UBL5P2	8.61308	9.76582	0.181213
RAB9A	15.806	17.9129	0.180531
SNHG16,SNORD1A	11.3253	12.8333	0.180345
LONP1	28.3232	32.0944	0.180336
RCL1	5.32085	6.02823	0.180076
RPL10P9	23.1153	26.1796	0.179592
C1QTNF1	0.970653	1.09928	0.179528
ARF1,MIR3620	312.511	353.922	0.179522
PLK3	78.9185	89.3073	0.178415
PEX5	13.1021	14.8218	0.177923
RSRC2	29.0499	32.8418	0.177001
MRPL32	29.8863	33.7824	0.176787
DDA1	57.6596	65.1725	0.176703
PPP2R5B	6.44508	7.28198	0.176132
ANXA2	153.936	173.863	0.175622
RPF2	9.48998	10.7159	0.175279
DNAL4,SUN2	81.4192	91.9354	0.175253
C17orf58	12.628	14.257	0.175044
MAK16	8.14045	9.1877	0.174595
RUVBL1	23.056	26.0184	0.174388
CTSA	150.629	169.841	0.173194
SRRT	38.4502	43.3293	0.172353
AC134669.1,EVI2A,EVI2B	195.477	220.281	0.172348
AC016876.2,CD68,EIF4A1,SENP3,SENP3-EIF4A1,SNORA48,SNORA67,SNORD10	806.958	908.611	0.17117
AKIRIN2	25.4543	28.6603	0.171144
HEXIM1	30.2151	34.0152	0.170911
AC002456.2,AC006153.1,CDK14,CLDN12,GTPBP10	8.24208	9.27618	0.170523
MAGOHB	9.123	10.2623	0.16978
RLF	8.52966	9.59092	0.169181
AC025682.1	6.71155	7.54593	0.169052
ADSL,AL022238.4,SGSM3	74.9952	84.267	0.168169
FBP1	9.68002	10.8747	0.167887
FTH1P2	282.735	317.584	0.167693
FTH1P8	124.028	139.183	0.166309
CWC25	11.65	13.0692	0.165844
ERO1A	34.1837	38.3438	0.165684
CHCHD2P9	7.25084	8.13224	0.165506
HGS	41.4293	46.4483	0.164975
AC064799.1	11.2308	12.5897	0.16478
YIF1B	43.9279	49.228	0.164342
WSB1	47.1619	52.8342	0.163852
RAB11B	82.1224	91.9991	0.163844
YME1L1	44.3892	49.7209	0.163645
DBI	354.749	397.083	0.162644
HNRNPH3	93.918	105.115	0.162492
NBPF10,NOTCH2NLA	12.1418	13.5869	0.162234
P2RX5,P2RX5-TAX1BP3,TAX1BP3	80.1514	89.6891	0.162204
SEL1L	28.8088	32.2056	0.160801
HERC4	16.5867	18.5404	0.160642
FBN1	5.15406	5.75971	0.160285
AL121871.1	13.8392	15.4637	0.16012
HNRNPA1P4	6.4461	7.20224	0.160019
COTL1	293.865	328.316	0.15993
ATP6V1B2	62.6367	69.9572	0.159464
ATG101	41.4153	46.18	0.157104
VEGFC	1.84138	2.05318	0.157069
AL355032.1	9.00534	10.0382	0.156641
ELF4	21.1169	23.5322	0.156232
AC011499.1,DUS3L,PRR22	20.8938	23.2797	0.155996
CEP57	13.6798	15.2408	0.155889
STK17A	10.0541	11.2003	0.155743
NAPG	9.9364	11.0655	0.15527
AC092881.1	25.6862	28.5961	0.154826
AC018638.2	6.46875	7.20122	0.154755
UBE2N	74.8685	83.3402	0.154655
FAM98A	15.5137	17.2664	0.154427
CNOT9	20.5436	22.8639	0.154387
RPL34P18	22.7726	25.3264	0.153341
AC025259.1	30.3868	33.7906	0.153176
ETV6	14.0762	15.6306	0.151115
PEX11B,RBM8A	112.92	125.384	0.151052
PTRH2	19.5041	21.6561	0.150998
RGS3	2.8672	3.18244	0.150487
PSMD12	22.1365	24.5666	0.150271
PPIAP31	29.2999	32.5033	0.14969
FTLP3	69.1248	76.6707	0.149472
SGMS1	11.8852	13.1788	0.149056
AC005020.2,TMEM225B,ZNF655	18.2746	20.2593	0.148741
SOCS6	41.4138	45.9064	0.148582
PSMC6	42.3209	46.9104	0.148538
ERHP1	5.09933	5.65024	0.148004
AC078777.1	11.0684	12.2632	0.147901
C19orf48,SNORD88B,SNORD88C	9.27992	10.2788	0.147481
RAN	222.981	246.942	0.147254
TXN	221.126	244.881	0.147209
SEH1L	13.0036	14.399	0.147055
CDC26	10.4973	11.6237	0.147048
JDP2	6.96544	7.71246	0.146975
AC006511.5,AC092111.3,CLEC4A,FAM66C,NECAP1,ZNF705A	36.4592	40.3619	0.146711
MBD2	16.2631	18.0013	0.146497
AC007182.2	7.8683	8.70231	0.145346
DNAJB6	52.1216	57.6429	0.145263
CTU2	7.34284	8.11927	0.145012
PKMP4	2.94074	3.25114	0.144765
RPS7P10	10.3735	11.4651	0.144343
LAPTM4A	211.651	233.875	0.144048
RPL15P18	8.00997	8.8504	0.143945
TMEM165	46.9454	51.8603	0.143647
ACYP2	11.0746	12.2305	0.143226
NOC4L	9.4984	10.4848	0.142536
SOD2,SOD2-OT1	108.148	119.343	0.142104
TOR1AIP2	11.656	12.8597	0.141776
TSSC4	21.4004	23.6081	0.141646
ERG28	10.5147	11.5986	0.141546
DENND5A	19.0723	21.0382	0.141527
EIF1B	61.399	67.6873	0.14067
AKT2	46.507	51.2695	0.140654
MRTO4	10.931	12.0466	0.140207
RPS26P13	9.24542	10.189	0.140198
AC092597.1	9.0338	9.95563	0.140179
RSL24D1	42.1721	46.4754	0.140179
DNAJB2	30.6811	33.802	0.13976
HNRNPCP2	10.7019	11.7875	0.1394
BUD31	52.7154	58.0526	0.139137
GLRX3	41.3324	45.4691	0.137616
VAMP5	19.625	21.5824	0.137159
SEC23IP	19.0161	20.9123	0.137136
FAP	6.81282	7.49088	0.136884
STRAP	64.2251	70.6081	0.136696
DNAJA1	82.9682	91.2132	0.136683
TBC1D23	14.6457	16.0993	0.136518
MNT	14.0321	15.4209	0.136156
RHOBTB3	38.0699	41.8359	0.136094
RPS3AP26	29.5593	32.4823	0.136039
AC008575.1,APC,SRP19,ZRSR2P1	59.7389	65.628	0.135641
WDR45B	37.4023	41.0796	0.135296
ZNF316	13.6388	14.9796	0.135277
FBXW11	17.7741	19.5175	0.134994
FADS2,FEN1	149.831	164.492	0.134688
SRSF10	38.1988	41.9324	0.134538
VEZT	22.2049	24.3723	0.134366
JSRP1	188.95	207.248	0.13335
MARS,MIR6758	72.7646	79.7759	0.132717
TMEM263	22.985	25.1988	0.132667
SMS	55.2427	60.5608	0.132601
FTSJ1	27.6934	30.3553	0.132404
KDM6A	8.57918	9.3993	0.131713
MXRA8	14.8511	16.2707	0.131711
AL671762.1,HSPA1B,SNHG32,SNORD48,SNORD52	97.7775	107.088	0.131219
ARPC2	382.739	419.02	0.130657
AC144530.1	13.1769	14.4237	0.130428
FBXO30	6.74078	7.37682	0.130082
AC009630.3	17.223	18.8433	0.129721
ATP6V1G1	102.458	112.086	0.12958
MRPL39	10.9927	12.0227	0.129206
CDC37,MIR1181	115.125	125.832	0.128295
MIR6836,SNX8	45.4431	49.6668	0.128222
PDE4A	26.2898	28.7191	0.127513
DUSP23	76.2171	83.1637	0.125839
GAPDHP65	4.68161	5.10776	0.125687
AC234775.3,ARMCX3	52.7662	57.5602	0.125459
AC005840.5,CD27,TAPBPL	13.5762	14.8062	0.125124
ZNF622	26.1271	28.4926	0.125039
AC009084.1,CES2,CES3	19.3519	21.0995	0.124732
AC004453.1	30.268	32.9954	0.124473
SIGLEC9	23.0801	25.1576	0.124342
GOLM1	8.99823	9.80615	0.124046
SFSWAP	15.5474	16.9347	0.123309
RPLP0P6	21.142	23.0269	0.123208
MAP3K11	48.2183	52.4963	0.122634
UBTD1	10.6181	11.5594	0.122528
LRRC40	6.15824	6.7026	0.122202
KCTD13	15.3485	16.7048	0.122167
AC022007.1,EMC3	46.7976	50.9237	0.121903
AC021224.1	7.61158	8.28006	0.121445
ERLEC1	28.0329	30.4849	0.120975
RPL12P4	8.2512	8.96757	0.120113
NRIP3	11.4462	12.4363	0.119698
GNL1	12.8297	13.9395	0.119686
IL32,RNU1-125P	2.1073	2.28919	0.11944
LARP1B	7.4043	8.0383	0.118527
RGS13	197.288	214.166	0.11843
UBE2D1	8.42545	9.14094	0.117588
SLC35F5	16.5257	17.9269	0.117414
CTSS	18.3512	19.8928	0.116376
ATP2A3	138.708	150.354	0.11631
FERMT2	37.2764	40.3988	0.11605
MYBBP1A	10.5721	11.4557	0.115801
GTPBP2	35.3563	38.3044	0.115544
HNRNPAB	91.5199	99.1441	0.115443
RRP15	7.15432	7.75015	0.115411
AL645941.1,BRD2	116.467	126.166	0.115402
AC131235.1	10.2186	11.0694	0.115387
AC092017.2	11.8078	12.7887	0.115132
AC108449.3	16.1553	17.4896	0.114486
HNRNPM	122.931	133.082	0.114464
AC008878.2,MCOLN1,PNPLA6	70.0533	75.8272	0.114262
FLYWCH2	18.2352	19.7358	0.114095
CALHM6,DSE,Z84488.2	9.45806	10.2292	0.11307
AC083809.1	12.1872	13.1714	0.112042
SERPINB9	48.1031	51.986	0.111994
CTSH	6.52381	7.04889	0.111681
RBM14,RBM14-RBM4,RBM4	91.417	98.7381	0.111144
AC008403.1,CYTH2,GRWD1,KCNJ14	46.3404	50.0336	0.110627
RPL29P11	8.3277	8.99047	0.110479
MELTF	67.0164	72.3134	0.109748
AC093484.1,TRPV2	180.911	195.195	0.109638
LRRC41	25.9419	27.9833	0.10928
AL049650.1,SNRPB,ZNF343	124.71	134.465	0.108654
DDX5,MIR3064,MIR5047	518.296	558.831	0.108636
ANKRD11	32.3403	34.8567	0.108103
PPP1R15B	33.9004	36.5373	0.10807
TFRC	47.8005	51.5169	0.10802
APTX,LAGE3P1,TCEA1P4	11.8884	12.8115	0.107879
HNRNPA1P7	9.24898	9.96308	0.107296
AC024592.3,FUT5,NDUFA11	145.481	156.675	0.106949
EMC6	43.3838	46.6885	0.105913
MIR4651,POR	38.5603	41.4892	0.105617
PITRM1	20.6877	22.2553	0.105372
ARFIP2	15.4695	16.6407	0.105288
AKAP17A	43.9493	47.2545	0.104612
FCER1A	398.892	428.812	0.104345
AC073052.2	13.5489	14.562	0.104035
STIP1	75.1726	80.791	0.103987
HPRT1	22.7248	24.4221	0.103921
SF3B5	141.903	152.41	0.103052
ZNF12	10.8615	11.6601	0.10235
GCC1	12.2532	13.1424	0.101073
AL137186.2,IL15RA	3.5932	3.85377	0.101
ERCC1	32.6504	35.0169	0.100947
NIFK	22.8477	24.5007	0.100772
MAP1LC3B	54.3725	58.2929	0.100442
PRKAG2	20.7478	22.2434	0.100417
ADAMTSL4,MIR4257	13.3407	14.302	0.100385
SZRD1	77.5012	83.0669	0.100055
CBFB	59.7909	64.0367	0.0989724
AC022133.1,ITGA1,PELO	3.83628	4.1069	0.0983446
AC010522.1,ZNF586,ZNF587,ZNF587B	15.6342	16.7341	0.0980922
HYPK,SERF2	619.216	662.533	0.0975501
SHLD2	36.9041	39.4555	0.0964463
RHOB	102.359	109.428	0.0963442
CRYAB	23.0649	24.6576	0.0963288
PPP1R11	44.8697	47.9464	0.0956794
NFX1	15.0289	16.056	0.0953824
BRD4	36.2276	38.7034	0.0953701
PLSCR1	9.07393	9.69004	0.0947755
PIK3R1	50.8805	54.3115	0.0941469
RPS15AP1	15.5843	16.6318	0.0938486
TUBA1A	380.557	406.123	0.0938023
MIEN1	32.4428	34.619	0.0936658
ETNK1	17.6854	18.8701	0.0935393
DCAF16	9.04121	9.64115	0.0926905
TTC33	8.01711	8.5479	0.0924869
BABAM2,MRPL33	136.595	145.578	0.0918877
RPS7P1	11.5527	12.3102	0.091621
LATS2	8.58512	9.14732	0.0915109
ARL5B	36.1797	38.5307	0.0908299
SMARCA5-AS1	19.721	20.9892	0.0899128
AL672142.1,NUP188,PHYHD1	11.6308	12.3785	0.0898772
PHF1	45.4055	48.3233	0.0898542
AC006059.2,AC006059.3,AC099329.1,CCDC13,HHATL,HIGD1A	62.187	66.156	0.0892596
RPL13P12	82.5134	87.7544	0.0888418
HNRNPA1P48	9.32868	9.92085	0.0887912
NSUN4	13.2533	14.0939	0.0887193
AMIGO3,GMPPB	18.8553	20.0495	0.0885962
AQP10	10.5999	11.2697	0.0883987
AIG1	15.1441	16.0958	0.0879237
AKAP8	12.0047	12.7583	0.0878339
CYHR1	28.1674	29.9175	0.0869669
FUNDC2	71.1974	75.6187	0.086919
PQLC1	33.5603	35.6376	0.0866446
MMP14	55.4141	58.8199	0.0860531
SIPA1L2	14.9376	15.8545	0.0859392
HNRNPA2B1	372.959	395.777	0.0856708
SCYL2	25.6166	27.1836	0.0856617
TAPT1	10.5778	11.2248	0.0856503
TIMM44	20.2964	21.5196	0.0844292
DCTN4	18.7108	19.8314	0.0839171
AC026403.1	28.7363	30.4515	0.0836402
TET2	14.6936	15.5656	0.083173
AC068234.1,EFCAB13,ITGB3	21.9605	23.2605	0.0829743
DENND4B	30.6627	32.4639	0.082347
DDX18	19.1286	20.2488	0.0821032
CYSTM1	125.239	132.516	0.0814911
INF2	20.5229	21.7136	0.0813609
SNU13	69.1569	73.1272	0.0805349
AK6,TAF9	75.208	79.5208	0.0804448
MRPL49	24.5577	25.9445	0.0792548
RF02215,RF02216,RF02217,SNORD12,SNORD12B,ZFAS1	67.6495	71.4308	0.0784665
IMP3	71.6552	75.6321	0.0779272
BIRC2	23.5733	24.8805	0.0778602
FKBP10	7.47731	7.88863	0.0772549
RPL9P32	14.8428	15.6495	0.0763534
EEF1A1P5	318.026	335.197	0.0758645
AL671883.2	8.67627	9.14094	0.075268
WBP11	20.4473	21.5334	0.0746623
FAIM2	57.9149	60.9833	0.074479
AC125807.1	18.5419	19.5237	0.0744411
DIPK2A	10.0074	10.5331	0.0738548
BCCIP	28.5179	29.9993	0.073061
WDR1	200.312	210.695	0.0729071
TOLLIP	42.9329	45.1409	0.0723508
SPOCK1	5.95076	6.25474	0.0718748
MAD2L1BP	37.9419	39.8491	0.0707524
AL136454.1	16.5776	17.4105	0.0707225
ADM5,PRMT1	58.5349	61.4489	0.0700901
QTRT1	15.3661	16.1248	0.0695302
BX679664.3	21.4082	22.4608	0.0692475
COL13A1	24.6039	25.8121	0.0691619
GAPDHP1	16.0549	16.8374	0.0686514
NAB1	25.222	26.4239	0.0671551
ZC3H15	37.428	39.1942	0.066526
RPL37AP1	21.366	22.3652	0.0659422
NFKBIB	25.7441	26.9357	0.0652791
TOMM40	28.2123	29.506	0.0646865
C4orf48	98.5489	103.037	0.0642481
NCOR1	46.9123	49.0448	0.0641362
SDF4	114.109	119.294	0.0641182
RPS26P28	11.508	12.0298	0.0639757
ZNF830	13.4862	14.0908	0.0632722
AHSA1	64.7696	67.6588	0.0629597
HNRNPA1P10	9.81301	10.2493	0.0627542
PSMD13	55.5391	58.0014	0.0625832
FMC1,FMC1-LUC7L2,LUC7L2	80.036	83.5649	0.0622471
HSD17B14	25.1355	26.2426	0.0621801
RING1	27.1317	28.3144	0.0615552
PSMD8	106.942	111.567	0.0610818
RCN3	11.6586	12.1598	0.060719
RNF121	9.56975	9.97997	0.0605542
SH3BGRL3	2284.72	2382.61	0.060527
ASRGL1	19.6994	20.5364	0.0600334
LYRM1	14.9486	15.5753	0.0592496
GLUD1	56.6476	59.022	0.0592392
RASA1	16.0997	16.7696	0.0588144
TAF7	78.6195	81.8867	0.0587411
CTSB	714.339	743.589	0.057897
AC073861.1	56.6968	59.0129	0.0577624
S100A10	399.817	416.067	0.0574778
AC009245.1	11.1277	11.5799	0.0574705
PPME1	11.2452	11.6988	0.0570511
SBNO2	16.3465	17.0055	0.0570283
SNRPD1	17.7801	18.4943	0.0568172
SAP18	60.3547	62.7755	0.0567349
SMARCA5	31.7455	33.0148	0.0565608
RPL26P19	21.207	22.0533	0.0564556
RPL24P8	12.2757	12.7651	0.0563968
AC004593.3,AC005232.1,CHN2	41.4008	43.0317	0.0557386
AL049779.1,RDH11,VTI1B	92.0465	95.6613	0.0555725
TUBAP2	7.68936	7.98998	0.0553279
DSTNP2,ENO2,LRRC23,RPL13P5	116.562	121.084	0.0549047
CHP1	55.9879	58.1422	0.0544681
STX5	23.9814	24.899	0.0541704
TMOD3	28.8819	29.9731	0.0535014
AC009053.1,AC009120.2	24.7968	25.7321	0.0534124
AC139530.2	8.60407	8.92851	0.0534002
IL24	0.99828	1.03591	0.0533854
CHCHD2	235.1	243.948	0.0533005
RPP25L	15.3284	15.9011	0.0529171
AC007192.1,IFI30,PIK3R2	787.207	816.491	0.0526939
EFR3A	20.876	21.6438	0.0521068
AL161909.1	33.0441	34.2593	0.052104
MTLN	62.4926	64.769	0.0516181
DEDD2	11.0701	11.4728	0.0515523
AC015912.1	8.20189	8.48938	0.0497028
AL645941.3	19.5775	20.2617	0.0495568
ZNF646	9.74314	10.0771	0.0486193
SEC61G	114.019	117.925	0.0485986
SLC9A8	6.43253	6.65097	0.048179
STX11	46.6399	48.2234	0.0481687
RPSAP58	12.5475	12.9622	0.0469107
BST2	172.061	177.746	0.0469031
PKIG	35.5215	36.6927	0.0467985
WDR37	13.3657	13.8046	0.0466217
AP3S1	121.709	125.669	0.0461959
BCL2L13	17.0578	17.6097	0.0459429
MED30	12.5292	12.9276	0.0451516
LINC01023	25.3091	26.112	0.045054
RTN4	246.06	253.828	0.044844
TSPAN31	26.8061	27.632	0.0437786
PHLDA2	56.6726	58.3956	0.0432076
AC069503.2,PSMD9,WDR66	56.2193	57.9156	0.042889
ARHGAP27P1-BPTFP1-KPNA2P3,BPTFP1,KPNA2P3,MIR4315-2,PLEKHM1P1	12.8949	13.2788	0.0423214
EIF2B2	35.6998	36.7612	0.0422688
RPS9	824.646	848.802	0.0416527
TSC22D3	27.8972	28.7121	0.0415373
MRPL14	18.0947	18.6219	0.0414312
STRN4	29.5505	30.399	0.0408401
SELENOT	66.7752	68.6853	0.04069
DHCR24	48.1271	49.4547	0.0392589
AC253536.1,AC253536.5,AC253536.7,DDT	52.6165	54.0555	0.0389288
AC019080.1,NFE2L2	58.9456	60.556	0.038884
GAR1	15.4375	15.8538	0.0383871
GRPEL1	18.1793	18.6558	0.0373236
PHF19	29.1544	29.9169	0.0372483
SNRPD2	179.111	183.781	0.0371297
LST1	1.31065	1.34469	0.0369912
EEF1A1P19	28.9608	29.7114	0.0369152
FER	14.5844	14.9556	0.0362549
AC092338.1,RRN3P3	19.8603	20.3653	0.0362275
AP000763.2	445.761	456.981	0.0358614
HEBP2	22.2497	22.8083	0.0357715
ECM1	95.5568	97.9081	0.0350693
MIR6516,SCARNA16,SEC14L1,SNHG20	20.4162	20.9184	0.0350529
RPL7P9	15.7202	16.1067	0.0350437
TM2D2	26.0415	26.6783	0.0348569
EIF3B	59.9152	61.3713	0.0346439
CACTIN	8.76383	8.97509	0.0343657
PAQR5,RF00019	40.5835	41.5555	0.0341453
MTRR	13.0856	13.3968	0.0339084
ZFYVE27	14.8328	15.1833	0.033692
POMP	57.5135	58.8576	0.0333287
AC115223.1	14.8521	15.1929	0.0327352
HNRNPU	152.196	155.687	0.032711
RPL23AP42	41.8027	42.757	0.0325671
LTBP3	27.5386	28.161	0.0322485
UTP6	19.6008	20.0362	0.0316964
TMCO1	63.919	65.3332	0.0315715
ITGB5	21.1043	21.5693	0.0314458
EIF2S2	39.2397	40.1022	0.0313647
2021-09-06	14.9612	15.2893	0.0312941
MROH7,MROH7-TTC4,TTC4	15.3133	15.6459	0.0310041
STK24	50.4709	51.562	0.0308557
PIN4	10.3395	10.5621	0.0307338
RELA	47.8058	48.8333	0.0306804
BDH2,SLC9B2	11.9705	12.2259	0.0304603
ASMTL	22.2675	22.7394	0.0302514
AC004057.1	45.9911	46.9638	0.0301921
USP11	27.3565	27.9349	0.030185
ARPP19	54.9065	56.0507	0.0297541
ARHGAP9	57.9979	59.2028	0.0296666
BOLA2,BOLA2-SMG1P6,SMG1P6	6.7493	6.88866	0.0294871
ABRACL	151.538	154.606	0.0289167
TIMM23	38.1747	38.9426	0.0287333
MBOAT7	327.475	333.997	0.0284493
AC093512.2,ALDOA	904.537	922.448	0.0282889
AC016739.1	72.8355	74.2755	0.0282451
AP2B1	56.8391	57.9612	0.0282025
AKAP2,PALM2,PALM2-AKAP2	254.25	259.197	0.0277999
AL078590.2,CT69	60.1611	61.3301	0.027765
WDR20	16.522	16.8424	0.0277159
CD9	613.188	625.055	0.0276548
ALDOC	17.8174	18.1589	0.02739
RASGEF1B	50.9067	51.8687	0.0270066
LINC01278	9.09636	9.26816	0.0269936
PPP1R10	28.4392	28.9656	0.0264584
PHF20	22.0544	22.4589	0.0262192
Z74021.1	12.1833	12.3972	0.0251035
AC099336.2	32.0765	32.6364	0.0249663
LARP4B	19.8144	20.155	0.0245904
GNA13	81.0667	82.448	0.0243751
AC009879.2,AC009879.3,ADHFE1,RRS1,VXN	19.5944	19.926	0.0242053
AP003392.13,TRAPPC4	45.8009	46.565	0.0238692
KRT10	19.4221	19.7436	0.0236895
TRAF3	7.04962	7.16408	0.0232355
NDUFS6	43.8477	44.5516	0.0229769
FNIP2	30.7324	31.2247	0.0229238
SMIM13	8.91397	9.05318	0.0223561
HAUS2	9.64197	9.79191	0.0222624
EEF1A1P6	60.794	61.7093	0.021559
PSMB6	74.8248	75.9507	0.0215472
PRRX1	13.7821	13.9858	0.0211722
AL110504.1,CCNK	25.6897	26.0561	0.0204325
LDLRAD3	23.9402	24.2815	0.0204194
CBWD2	11.6094	11.7724	0.0201181
PAICS	21.947	22.2529	0.0199745
COL3A1,MIR3606	14.5952	14.7986	0.0199667
C3orf14	10.6146	10.7538	0.0187998
MRPL47	16.38	16.5918	0.0185307
HTRA1	35.3897	35.838	0.0181586
GXYLT2,PPP4R2	19.8892	20.1379	0.017928
R3HDM4	54.9335	55.6107	0.0176769
RPL13AP25	52.0458	52.6861	0.01764
AP000346.1,AP000346.2,AP000347.1,ASLP1,DRICH1,GUSBP11	10.0416	10.1641	0.017504
RPL3P4	21.6391	21.9	0.0172871
CMTM7	31.6507	32.0322	0.0172832
C9orf16	76.9632	77.8599	0.0167108
TMEM18	9.44857	9.5576	0.0165524
HM13,MCTS2P	66.0027	66.7413	0.0160548
MED21	16.42	16.6024	0.0159399
HSF1	47.62	48.1472	0.0158828
RPS3AP6	13.9757	14.129	0.0157414
RPS26P47	7.51297	7.59485	0.0156376
AP000317.1,AP000317.2,MRPS6,SLC5A3	203.023	205.23	0.015602
TSR1	11.8094	11.9378	0.0156013
RPS13P2	12.1212	12.2487	0.0150932
ACD	12.4001	12.5256	0.014525
UQCRFS1P1	9.93684	10.0341	0.01405
CDKN1B	16.6664	16.8276	0.0138912
AFTPH	17.3756	17.5437	0.0138882
SDF2	31.0333	31.3312	0.0137829
VDAC2	64.5504	65.1381	0.013075
MRPS36	11.2255	11.3268	0.0129639
NCOA3	12.3642	12.4755	0.0129288
NCOA7	27.5333	27.7792	0.0128236
UCP2	126.552	127.654	0.0124999
DPM2	17.6334	17.7809	0.0120136
AC112491.1,LINC02067	25.566	25.7769	0.0118565
TNFRSF10B	16.5291	16.6612	0.0114907
MFSD6	33.2816	33.5468	0.0114482
AC135050.7	8.19473	8.25646	0.0108261
SEC31A,THAP9-AS1	81.1889	81.7448	0.0098449
COX20	37.6542	37.9019	0.00945939
IGFBP4	52.4963	52.8278	0.00908158
TIMM50	39.5022	39.7507	0.00904727
PKM	1704.03	1714.47	0.00881403
PITPNM1	13.3825	13.4622	0.00857192
AC010343.1	8.50809	8.55821	0.00847463
SS18L2	24.7388	24.883	0.00838492
YPEL5	53.3379	53.6317	0.00792563
RPS24P8	46.4321	46.6847	0.00782728
PGD	75.2582	75.6563	0.00761192
MTHFD2	89.4428	89.9145	0.00758763
NT5C2	28.3576	28.5066	0.00756308
TNFRSF12A	93.6431	94.1158	0.00726386
CD53	204.594	205.604	0.00710274
PRELID2	15.9002	15.9769	0.00694261
JOSD2	32.9084	33.0649	0.00684465
AC044849.1	48.8188	49.0404	0.00653465
RUNX1	22.427	22.5258	0.00634009
RO60	14.7616	14.8245	0.00612459
CDC42P6	19.2526	19.3317	0.00590961
OSER1	11.3793	11.4246	0.00573185
RAB31	7.24775	7.27631	0.00567382
AC098934.3	19.2089	19.2829	0.00555275
ARHGEF12	17.9914	18.0576	0.00530271
MRFAP1	240.603	241.486	0.00528193
RPL17P36	7.76405	7.79162	0.00511345
AC112504.2,GRK7,RNF7	48.9181	49.0911	0.00509313
AAMP	37.9999	38.1266	0.00479942
ABCE1	22.4491	22.5021	0.00340204
KLF16	40.4948	40.5853	0.00321884
ENY2	70.1523	70.3065	0.00316664
EPB41L4A	8.47049	8.48557	0.00256657
AC093525.1,AC093525.2,AMDHD2,ATP6V0C,TBC1D24	461.958	462.732	0.00241518
SLC35B1	23.9281	23.9654	0.00224868
RALY	89.6568	89.7805	0.00199033
ZNF644	16.1385	16.1583	0.00176446
BLOC1S2	19.9528	19.9763	0.00169818
PRDX5	183.65	183.838	0.00147415
HDGF	86.7634	86.8494	0.00142888
LIPE-AS1	9.49943	9.50734	0.00120194
ZNF513	17.1116	17.1232	0.000979785
KCTD10	30.6742	30.6924	0.000856919
SLC25A44	13.2027	13.2054	0.000297737
LAMTOR5	135.692	135.685	-7.70851e-05
ROMO1	148.581	148.571	-9.22464e-05
B4GALT2	11.5281	11.5267	-0.000178344
[truncated: 6,005 more rows]

## Sheet: UN_vs_IL-33
Table S1. mRNA expression of the genes in HSMCs that were not treated or treated with IL-33, related to Figure 2.
Sheet 2 UN_vs_IL-33
Gene	UN (RPKM)	IL-33 (RPKM)	Log2 fold change(IL-33/UN)
EBI3	0.143005	230.485	10.6544
IL1B	0.304094	53.8173	7.46741
MAOA	0.212276	21.4958	6.66197
CDH13	0.327625	27.5013	6.39131
CCL5	0.327988	24.8475	6.24331
SLAMF1	0.02674	1.76638	6.04565
CCL26	1.85031	79.3993	5.42329
IL7R	0.561179	21.7702	5.27775
MT1M	0.236175	8.87867	5.23242
IL5	0.188056	6.53	5.11785
MMP9	0.715661	24.7536	5.11222
SERPINB10,SERPINB2	0.125723	4.29397	5.09399
KCNH2	0.335389	9.88961	4.88201
TNFRSF9	0.416878	9.89335	4.56876
C1QTNF1	0.970653	21.7034	4.48282
CCL20	0.0450047	0.874365	4.28009
TNFAIP6	5.38692	83.2344	3.94965
PTX3	1.32564	18.5188	3.80422
IL32,RNU1-125P	2.1073	29.3974	3.80222
AC113554.1,ACE,ACE3P	0.84833	11.4752	3.75775
JAK3	2.22338	25.7449	3.53346
AC025580.2,C15orf48,HMGN2P46,MIR147B	3.25751	33.9955	3.3835
CHST1	2.5538	24.356	3.25356
NFKB2	21.4544	203.873	3.24833
MFSD2A	0.812965	7.37827	3.18202
ADCYAP1	3.04949	27.4498	3.17015
BATF	62.4828	543.317	3.12026
C3	5.54302	48.0533	3.11589
PLOD2	1.39123	12.0354	3.11285
TRAF1	4.30564	36.9403	3.1009
LST1	1.31065	11.2261	3.09851
CSF3	0.153177	1.24393	3.02163
ADAMTS14	0.9539	7.69713	3.01241
CYB561	4.06976	32.3051	2.98875
TNFAIP3	3.71759	28.9082	2.95904
MSC	1.75277	13.2362	2.91678
GDF11	9.86855	68.1764	2.78836
TNC	10.4627	71.9457	2.78165
TFPI2	6.55684	44.9617	2.77763
AP000894.2	0.386178	2.63597	2.771
AP000781.2,PRG2,SLC43A3	102.583	696.916	2.7642
CHST7	0.680737	4.52868	2.73392
ADAMTS3	2.68051	17.5579	2.71154
MT2P1	1.14708	7.41599	2.69267
SLAMF7	2.4388	15.5018	2.66819
TNFRSF18	4.68703	27.8297	2.56988
CYTIP	10.5138	58.6676	2.48028
CTHRC1	3.59868	19.833	2.46236
TNFRSF8	12.9674	70.5578	2.44391
PIM2	6.30614	33.1666	2.3949
BAALC	2.91494	15.2725	2.3894
AL137186.2,IL15RA	3.5932	18.7165	2.38097
DGKG,ETV5	21.9576	109.475	2.31781
MIR210HG	4.80704	23.4927	2.28899
AC112487.1,CD200	0.0619996	0.299356	2.27153
SDC4	2.61186	12.4318	2.25089
MIR7846,TNFRSF1B	2.09774	9.9516	2.2461
CD48	22.7738	106.304	2.22275
SLCO4A1	6.61623	30.392	2.19961
AC007000.3,AC114737.2,AC114737.3,CCDC146,DTX2P1,DTX2P1-UPK3BP1-PMS2P11,PMS2P11,PMS2P9,UPK3BP1	2.81762	12.9112	2.19608
ST6GAL1	3.89384	17.6299	2.17876
TGM2	1.67622	7.55488	2.1722
MMP1	127.436	574.214	2.17181
TMEM176B	19.0378	85.5088	2.1672
POSTN	1.57003	7.03801	2.16437
RELB	12.5262	53.8693	2.10451
AC093331.1	6.1622	25.638	2.05677
SOD2,SOD2-OT1	108.148	443.723	2.03665
CALHM6,DSE,Z84488.2	9.45806	38.735	2.03402
MT2A	648.966	2624.54	2.01585
SLC39A14	6.33778	25.4624	2.00632
MIR146A,MIR3142HG	3.80463	15.2556	2.00351
IL2RA	7.92254	31.367	1.98521
PPP2R5B	6.44508	25.4417	1.98092
TRAFD1	26.0901	102.615	1.97567
TNFRSF10D	2.88449	11.211	1.95853
PDIA3P2	19.9275	76.4788	1.9403
TNIP1	61.4719	234.765	1.93322
ACKR3	2.29542	8.76628	1.93321
AC098487.1,SLC39A8	7.14487	27.2502	1.93129
SLC27A2	6.91585	26.3554	1.93012
PTAFR	25.5888	97.3947	1.92833
BCYRN1	41.56	157.605	1.92305
SLFN5	9.02878	34.119	1.91797
PLK2	3.61746	13.5773	1.90815
COL15A1	3.94937	14.5098	1.87733
GATA2	332.415	1195.89	1.84703
LUM	13.5412	48.3182	1.83521
AL590764.2,CXorf65,IL2RG	37.9106	134.885	1.83106
CHPF	17.2251	61.0521	1.82553
AC022133.1,ITGA1,PELO	3.83628	13.5779	1.82348
CACNA1H	10.546	37.3119	1.82294
NT5DC2	8.65934	30.2462	1.80443
IL13	1.26642	4.41419	1.80139
PLAT	89.8298	308.858	1.78168
AGRN,AL645608.5	3.77805	12.9893	1.78161
PKMP4	2.94074	10.0716	1.77604
KRT223P	3.9766	13.5023	1.7636
IL24	0.99828	3.37161	1.75592
TMEM45A	7.14418	23.9937	1.74781
CXCL2	0.297104	0.989576	1.73584
AC119674.1,AC119674.2,PLPP3	5.35339	17.8125	1.73437
STRIP2	8.892	29.2174	1.71625
SGPL1	3.41991	11.2073	1.71241
PLA2G4A	12.5816	40.9348	1.70202
DNPH1	14.8657	48.3531	1.70162
HSPE1P2	3.38621	10.9939	1.69896
BX640514.2	2.77055	8.98195	1.69685
MT1G	3.23001	10.3051	1.67375
BNIP3	6.31465	20.0601	1.66755
ABI3BP	8.97205	28.4849	1.66669
SMAD3	7.37959	23.4251	1.66644
TMEM176A	15.4778	48.5356	1.64884
PIM1	17.9958	55.8683	1.63437
AC011471.1,RFX2	2.60337	8.00867	1.62119
AC004832.3,MTFP1,SEC14L2	10.8991	33.5027	1.62007
RHBDF2	3.51288	10.6968	1.60645
AL671883.2	8.67627	26.3431	1.60228
PANX1	11.2248	33.9567	1.59701
PRPF40B	17.6925	53.4701	1.5956
ADAMTS4	0.593211	1.78955	1.59298
PFKFB3	14.0319	41.9452	1.57979
BIRC3	32.2319	96.2117	1.57772
G0S2	14.2241	42.4099	1.57606
PDPN	10.7399	31.9962	1.57492
MARCKSL1	3.89771	11.6027	1.57376
AC078883.1	3.67702	10.9041	1.56826
SYTL4	1.85176	5.3587	1.53299
IL1A	1.34704	3.89066	1.53022
MTSS1	14.5866	42.0025	1.52583
CCL1	36.9034	106.017	1.52247
NINJ1	21.0172	59.5248	1.50192
ALOX5	11.4085	32.265	1.49986
ATOX1	50.2721	142.137	1.49945
AL391121.1	6.05504	17.0714	1.49537
AL590385.2,FCGR2A,FCGR2C	9.98716	27.897	1.48196
ACVR1B	15.1387	42.1929	1.47876
HDC	199.259	553.267	1.47333
SERPINE2	49.1176	136.326	1.47275
EMILIN1	30.9842	85.7221	1.46814
CYP4F22	5.48249	15.1277	1.46429
AC104849.1	10.0137	27.6306	1.46429
NMB	18.0619	48.2277	1.41691
HMSD,SERPINB8	4.05481	10.7709	1.40943
PORCN	18.757	49.8064	1.4089
AC244669.1	6.69107	17.7524	1.40771
SH2D3C	5.11497	13.5488	1.40537
P4HA2	22.5107	59.5456	1.40339
NFE2L3	10.5601	27.6154	1.38685
ARHGAP31	10.8184	27.9344	1.36856
AC007881.1	51.139	131.948	1.36747
AC141586.1	1.4673	3.78504	1.36715
HIST1H2BK	14.7012	37.5875	1.35431
LOX	1.31039	3.33184	1.34632
DUSP10	17.1701	43.6507	1.3461
SKIL	5.6337	14.2608	1.3399
IL27RA	5.8811	14.7031	1.32196
IFNGR2	38.7897	96.7887	1.31916
NEU4	0.11345	0.281523	1.3112
CCDC6	9.00365	22.2629	1.30606
BCL3,MIR8085	32.0407	78.7019	1.29649
RGS3	2.8672	7.00183	1.28809
ADORA3,TMIGD3	10.7059	26.1368	1.28767
MPZL1	12.3678	30.1523	1.28568
EXT1	7.70555	18.7831	1.28547
AL669918.1,HLA-DOB,TAP2	6.20055	15.1123	1.28525
HRH1	0.766842	1.86659	1.2834
PIGV	6.88631	16.7292	1.28056
RNF19B	11.6788	28.2563	1.27468
PLSCR1	9.07393	21.8586	1.2684
AHDC1	7.05351	16.9868	1.268
TNFSF10	73.1783	176.154	1.26735
AC026461.1,DPPA2P4,MT1X	46.6785	112.216	1.26545
RPL39P3	20.0403	47.9796	1.25952
TPSG1	40.73	97.1728	1.25446
VEGFC	1.84138	4.39131	1.25386
PCED1B-AS1	11.7428	27.9577	1.25147
NAMPTP1	0.832094	1.98076	1.25124
ANPEP	67.7929	161.235	1.24996
NFKBIE	8.27528	19.6612	1.24847
SDF2L1	89.5104	212.643	1.24831
NAA25	4.31097	10.2408	1.24824
SREBF1	49.4563	117.173	1.24441
FMNL3	22.0515	52.2362	1.24417
FADS2,FEN1	149.831	353.727	1.23931
AK4	6.21452	14.6153	1.23377
IFIH1	5.57557	13.1	1.23238
AL035078.4,PAUPAR,RCN1	10.9474	25.7111	1.23181
TGFBI	5.33359	12.5183	1.23086
ERHP1	5.09933	11.9344	1.22675
LIMD2	5.4129	12.6235	1.22164
AC120498.6	24.2314	56.463	1.22043
BCL9	9.1271	21.2487	1.21915
TAP1	11.0467	25.7094	1.21868
GNS	277.012	640.489	1.20922
ABALON	41.5961	95.7498	1.20282
CTTN	9.29848	21.3962	1.20229
AC087521.3,C11orf96	2.49333	5.70445	1.19401
COL13A1	24.6039	56.2368	1.19263
CYB5A	15.2414	34.8161	1.19176
POLB	11.1139	25.3365	1.18885
TMED8	9.32655	21.2567	1.1885
AC092069.1	4.91204	11.1899	1.1878
HSPA2	51.2353	116.364	1.18343
CISD1	12.824	29.096	1.18197
MT1E	25.2992	57.3866	1.18162
CYP27B1,METTL1	5.89429	13.3486	1.1793
TPI1P1	9.68825	21.7671	1.16784
CA12	9.06208	20.1683	1.15417
EXOSC4,MIR6847	16.358	36.2344	1.14736
DPP4	20.5145	45.4102	1.14637
CD81	144.775	319.752	1.14314
SBNO2	16.3465	36.0303	1.14023
MIR6732,ZC3H12A	8.33713	18.3397	1.13735
AC026202.2,AC026202.3	17.2583	37.882	1.13422
STIM2	13.5726	29.7699	1.13316
MYADML2,PYCR1	6.08053	13.2954	1.12866
TRAF3	7.04962	15.4114	1.12838
FAM102B	8.00373	17.403	1.12059
EYA3	6.70317	14.543	1.11741
ANXA2P2	8.66505	18.7421	1.113
MFSD12	4.1947	9.06448	1.11166
BCL2L1	103.633	221.428	1.09536
TWIST1	11.2626	23.9136	1.08629
USP53	4.83168	10.2186	1.0806
HSPE1P4	3.64265	7.69231	1.07843
GATA2-AS1	17.4688	36.8457	1.07671
AC087741.2	1.97714	4.16834	1.07605
AL158077.1	6.33487	13.3435	1.07475
AC012085.1	8.19479	17.2583	1.07451
SERPINE1	8.21185	17.2847	1.07372
CLCN3P1,LDHAP4	10.6476	22.3816	1.07178
ALDOC	17.8174	37.3234	1.06679
CXCL1	0.560301	1.17361	1.06668
EDEM1	27.1205	56.5864	1.06107
AC145207.3	103.735	216.029	1.05832
TMEM246	6.45839	13.4427	1.05758
SRP9P1	5.41008	11.2473	1.05586
NAPB	8.79595	18.268	1.05441
FADS1,MIR1908	30.7458	63.8372	1.05401
TAB3-AS2	5.72125	11.8517	1.05069
IL13RA1	3.99745	8.27065	1.04892
NAGK	76.7128	158.202	1.04423
PKM	1704.03	3505.99	1.04087
RSAD2	4.98623	10.2265	1.03629
HIST1H1C	6.03286	12.3588	1.03462
TMEM64	8.8143	18.0556	1.03453
SDC2	5.06639	10.3666	1.03291
AL139095.2	7.39512	15.1203	1.03184
SELENOM	18.0344	36.8504	1.03092
LIMK2	13.3979	27.3557	1.02984
MSRB3	5.6327	11.4789	1.02709
PDLIM4	2.64498	5.38643	1.02607
MIF-AS1	16.0266	32.6034	1.02455
AL031729.1	9.88277	20.0627	1.02153
AMPD3	7.47111	15.1354	1.01853
CYB561A3	29.5298	59.7395	1.01651
RCN3	11.6586	23.5473	1.01417
TNFAIP2	4.13826	8.29361	1.00298
SPHK1	16.2451	32.3676	0.994548
NCEH1	5.54069	11.0374	0.994263
MIAT,MIATNB,RF01874,RF01875,RF01876,RF01877	4.99261	9.91244	0.989447
ANKRD37	8.66864	17.2097	0.989344
METAP2	39.2892	77.9132	0.987735
ENO3	8.44547	16.7463	0.987594
PSMB8-AS1,PSMB9	11.9024	23.6005	0.987571
MIR3610,RAD21	58.5129	115.904	0.986104
ZMIZ2	33.7538	66.8144	0.985109
MAGEF1	7.20737	14.1784	0.97615
HSPB1P1	14.058	27.5679	0.971593
TNFAIP8L1	15.3266	29.9851	0.968206
KCNN4	5.01408	9.80081	0.966916
AKR1C1	7.47285	14.5988	0.966119
MIR6787,SLC16A3	128.097	249.187	0.959992
PGM3	4.4539	8.66334	0.959854
LACTB	37.2527	72.2974	0.956601
KIF21A	1.80337	3.47341	0.945657
FDPS	78.8561	151.803	0.944905
NFKB1	20.0868	38.6272	0.943368
SLC11A2	51.9004	99.1404	0.933726
ZNF558	4.82296	9.20927	0.933169
ROM1	7.56741	14.4377	0.931969
HYMAI,PLAGL1	6.467	12.3303	0.93104
COL6A1	67.0014	127.747	0.931027
NFKBIB	25.7441	49.0413	0.929757
ZC4H2	22.7769	43.2689	0.925759
PTGES	23.5556	44.7408	0.925519
HTRA2	25.3721	48.0335	0.920801
GNA15	24.6547	46.6058	0.918644
MYB	22.5303	42.4715	0.91463
PRDM8	3.28233	6.18564	0.914203
GOLT1B	16.9179	31.8375	0.912177
P4HB	308.73	580.695	0.911436
SMYD2	6.47787	12.1722	0.909999
AC093535.2,GRAMD2B	4.40802	8.25688	0.905467
AC005339.1	8.84112	16.5291	0.902708
ARL6IP5	171.365	320.086	0.901383
AARSD1,PTGES3L,PTGES3L-AARSD1	12.0663	22.5291	0.9008
TENT5A	16.5184	30.7652	0.897223
AC005726.4	9.71628	18.0794	0.895871
AL645922.1,C2,CFB	13.6284	25.3089	0.893031
PLOD1	25.4826	47.3114	0.892675
TIMM8A	11.7796	21.8468	0.891138
STT3A	64.3473	119.252	0.890063
AL159978.1	13.8677	25.6934	0.889669
GPR137	19.7315	36.5208	0.88822
ITGAV	14.2885	26.4354	0.887619
EHD1	32.3223	59.6971	0.885131
MIR7110,PDIA5,SEC22A	7.4961	13.8366	0.884277
AC018755.2,SIGLEC14,SIGLEC5	23.5011	43.1786	0.877585
TFDP2	14.8587	27.2902	0.877075
TRIP10	18.269	33.5219	0.875708
FAM98A	15.5137	28.4029	0.872495
NAMPT	33.765	61.802	0.872126
NBEAL2	68.2388	123.783	0.859148
PLPP1,RNF138P1	4.66078	8.43758	0.856258
GCNT4	7.04368	12.7063	0.851142
RARRES2	11.5435	20.8194	0.850848
TM4SF1	0.498825	0.899276	0.85023
AP000944.2,CDC42EP2,POLA2	6.44524	11.6171	0.849943
CAVIN3	6.58471	11.8551	0.848317
MYDGF	79.1505	142.432	0.847602
MARCKS	7.2606	13.0594	0.846927
CDK5	11.5538	20.7645	0.845749
PFAS	5.94444	10.6764	0.844813
IFFO2	11.5534	20.6803	0.83994
AC011452.1,IL4I1,NUP62,RF00012,SIGLEC11	27.8249	49.7301	0.837742
ABCB8	23.8998	42.6919	0.836962
PELP1	15.6636	27.9498	0.835427
AL391650.1	6.35838	11.3353	0.834091
AL445524.1,AL445524.2,EGLN1	42.715	76.1382	0.833879
RPL35P5	7.03646	12.5309	0.832568
CERCAM	10.9058	19.414	0.831998
CEPT1	14.7993	26.3044	0.829775
AL355816.2	15.6116	27.7461	0.829662
ATP8B4	21.6429	38.451	0.829124
GAPDHP65	4.68161	8.30264	0.826565
SEC11C	44.2573	78.4675	0.82618
EIF1AXP1	5.62474	9.95924	0.824248
GSTZ1	6.61158	11.6945	0.822764
MIIP	41.5398	73.4552	0.822371
AC074143.1	19.0733	33.6096	0.817321
EHBP1L1	25.5252	44.9596	0.816706
AL359736.1,AL445985.1,C1QTNF9,SPATA13	16.551	29.1009	0.814148
KCNMA1	37.9507	66.6487	0.812448
TWIST2	9.58898	16.8217	0.810873
TBL2	17.9555	31.4965	0.810766
UBA5	18.4178	32.2746	0.8093
MGST1	13.3715	23.4269	0.809007
MRPL14	18.0947	31.6972	0.808788
POLR3H	10.0171	17.5124	0.805905
AKR1A1	83.3487	145.532	0.804105
VMO1	56.1945	98.1023	0.803857
SEL1L	28.8088	50.2645	0.803029
TUBA1A	380.557	663.527	0.802042
SDHAF3	12.3276	21.4824	0.801263
PLEC	25.949	45.1364	0.798614
ALDH18A1	13.1229	22.7797	0.795665
WASF3	16.9041	29.3397	0.795485
PFN1P1	34.8908	60.5371	0.794972
BCS1L	14.2619	24.7069	0.792745
ARRB2	127.174	220.143	0.791637
DNAJC10,RPL31P15	24.5202	42.4264	0.790993
CKAP4	13.1997	22.8175	0.789636
INTS9	9.28117	16.0064	0.78627
PTTG1	10.4634	18.0301	0.785059
SMIM3	26.8984	46.2552	0.782098
MMAB,RNU4-32P	12.2823	21.0849	0.779626
MTND3P25,MTND4LP30,MTND4P12	56.0365	96.189	0.779505
C1orf21	42.6545	73.0273	0.775738
GALNT12	2.58393	4.41221	0.771934
AC007182.2	7.8683	13.3764	0.765566
AC099518.5	6.31054	10.7275	0.765478
AC099508.1	6.49445	11.0347	0.764769
PAICS	21.947	37.2848	0.764567
HS3ST1	11.7149	19.8834	0.763223
ALG9,AP001781.2,FDXACB1	8.02731	13.6024	0.760873
ARSK	5.63899	9.55142	0.760278
AMIGO3,GMPPB	18.8553	31.9373	0.760272
AC002996.1,ACAD10,ALDH2	8.32727	14.0875	0.7585
AL356652.1	6.46364	10.9211	0.756701
TRAF2	12.1537	20.5022	0.75438
AP001453.5,FKBP2	95.6006	161.23	0.754028
TUBBP1	9.01536	15.199	0.75352
TRAF3IP2	24.6476	41.5473	0.753306
SNX22	23.0174	38.7637	0.751983
HDDC2	9.15697	15.4185	0.75172
IFT57	4.49958	7.56982	0.750469
AL035461.3,CRLS1,MCM8	15.1928	25.5212	0.748306
SELENOT	66.7752	112.08	0.747145
GFI1	32.5503	54.6338	0.747122
NCLN	18.5741	31.16	0.746399
AC023908.2,AC037198.2,FSIP1,GPR176	6.43548	10.792	0.745844
MPI	15.915	26.6828	0.745523
PPP1R14BP3	6.53727	10.944	0.743379
AL672142.1,NUP188,PHYHD1	11.6308	19.4591	0.742492
AC068234.1,EFCAB13,ITGB3	21.9605	36.7074	0.74116
AC012321.1,NFAT5	14.6445	24.4526	0.739631
MRPS12	23.2657	38.828	0.738894
IKBIP	8.91358	14.8634	0.737687
SLC9A8	6.43253	10.7261	0.737668
H6PD	8.43186	14.055	0.737161
NRP1	16.7028	27.7918	0.734571
AC010655.2,AC010655.3,AC010655.4,HILPDA,METTL2B	13.35	22.2113	0.734449
SLC50A1	21.209	35.2531	0.733072
MEI1	15.0223	24.9611	0.732576
APOL1	8.37442	13.9119	0.732259
IRF2BPL	38.887	64.5444	0.731003
SFXN1	8.32244	13.8081	0.730437
LRIG1	7.99926	13.2631	0.72948
RBM17	48.8073	80.8193	0.727601
RUSC1-AS1	8.81961	14.577	0.724907
SERPINH1	17.6341	29.1384	0.724554
SNX20	8.39422	13.8698	0.724479
LINC01050	0.861559	1.42111	0.721997
ARPC5	252.718	416.167	0.719633
ERLEC1	28.0329	46.1344	0.718722
ABCD3	10.1341	16.6368	0.715164
B3GALT2	5.90625	9.6949	0.714985
FLVCR2,IFT43,TTLL5	11.7022	19.2083	0.714944
AP003392.3	20.6731	33.9116	0.714021
SURF6	15.9834	26.2157	0.713852
EML2-AS1	13.516	22.1682	0.713826
AL136988.1	11.506	18.8596	0.712916
HES1	16.0667	26.3198	0.712077
AP001972.1	9.63073	15.7615	0.710688
NFKBIA	173.255	283.522	0.710568
MIR6516,SCARNA16,SEC14L1,SNHG20	20.4162	33.4078	0.710469
SPSB1	9.8937	16.1854	0.710111
PEAK1	9.61094	15.7012	0.708125
PRR5L	27.0719	44.1893	0.706901
MTCO2P2	157.043	256.34	0.706894
COL6A2	102.118	166.428	0.704654
ASB1	7.00935	11.4175	0.703894
TPI1	420.982	685.524	0.703448
FHL3	11.3734	18.518	0.703262
GAPDHP1	16.0549	26.1386	0.703168
MVK	10.0179	16.2602	0.69877
IL6	10.9019	17.6919	0.698506
RHBDD3	12.4019	20.1198	0.698058
AC026403.1	28.7363	46.5751	0.696685
GJA1	10.809	17.5044	0.695478
AC233992.2,FBXL6,TMEM249	16.3856	26.5313	0.695265
PDIA4	47.5688	76.997	0.694786
AL356235.1,ATP7A,PGK1	187.094	302.819	0.694696
CCSER2	12.1744	19.6993	0.6943
AL136131.3	20.5361	33.1845	0.692347
FAIM	6.38872	10.2933	0.688106
SH3GLB1	48.9616	78.8385	0.687248
SLCO3A1	17.8115	28.634	0.684918
ANXA2	153.936	247.329	0.684101
LINC00888,SNORA63E	6.32381	10.1509	0.682743
DOLK	8.38202	13.4508	0.682323
C17orf58	12.628	20.2534	0.681532
AC010973.2	6.0323	9.65811	0.679032
MANF	99.2546	158.656	0.676697
TAPBP,ZBTB22	85.7635	137.086	0.676645
EDARADD,ENO1P1	3.91721	6.2598	0.676292
MIR639,TECR	63.9508	101.91	0.672261
FSCN1	97.7177	155.605	0.671197
MT1F	25.8386	41.1287	0.67062
NNMT	33.8759	53.9096	0.670283
PARP12	11.0682	17.6075	0.669766
LEO1	35.6245	56.6634	0.669546
SERP1	99.4105	158.02	0.668637
SLC25A22	8.33872	13.2387	0.666864
SEPT7P2	7.37897	11.7095	0.666187
PPP1R3B	6.41742	10.1824	0.666013
ENPP3	54.5354	86.5237	0.665904
CLIP1	21.131	33.5254	0.665892
UBE2O	6.39291	10.1418	0.665768
SNX10	6.06323	9.61675	0.665463
LDHA	512.497	812.755	0.665277
PDIA3	315.349	499.942	0.664814
EFHD2	73.5157	116.548	0.6648
PPIAP11	10.8114	17.1354	0.664423
NFKBIZ,NXPE3	48.4059	76.6758	0.663587
ATPSCKMT	9.0272	14.2899	0.662645
TNIP2	21.1168	33.4184	0.662251
CCDC18	8.42093	13.314	0.660893
AIFM2	6.58314	10.4079	0.660832
SEC61G	114.019	180.117	0.659666
ALDH1B1	5.87588	9.26279	0.656642
NDUFAF2	14.5864	22.968	0.655001
GTF2IRD2B	9.45261	14.8792	0.654512
TMEM120A	21.8729	34.4079	0.653594
FBXL14	8.97304	14.112	0.653254
SLC4A7	5.50765	8.6442	0.650295
LTC4S	346.233	542.508	0.6479
EBPL	13.218	20.7024	0.647289
NOMO2	15.2098	23.8108	0.64661
SNN	15.914	24.9063	0.646216
BYSL	8.63863	13.5173	0.645932
PRRX1	13.7821	21.5424	0.644386
AP000350.4,MIF,SLC2A11	488.429	763.238	0.643984
TRPT1	10.9957	17.1819	0.643953
AC025165.3,EEF1AKMT3,TSFM	17.8546	27.8895	0.643426
LRRC32	9.59585	14.9837	0.642912
AC078819.1	3.19157	4.97422	0.640204
PDCD5	35.8612	55.8472	0.639063
MYBBP1A	10.5721	16.4603	0.638732
HIBCH	6.6558	10.3566	0.637865
FBXO22	9.05851	14.0778	0.636077
CNIH4	26.7477	41.5613	0.635823
RPLP0P6	21.142	32.8356	0.635147
EIF5AP4	15.5727	24.1844	0.635053
ZNRF1	76.6897	119.094	0.634996
NDFIP2	30.5255	47.3688	0.633922
AC004882.3	8.24309	12.7729	0.63183
ACTN1,HMGN1P3	11.0884	17.1731	0.631096
AC006538.1	19.1269	29.615	0.630725
HK2	21.1385	32.719	0.630254
CCDC167	16.4119	25.4022	0.630216
RTEL1,RTEL1-TNFRSF6B,TNFRSF6B	14.8793	23.0177	0.629437
RUNDC1	7.22445	11.1669	0.62827
AC004967.1,AC004967.2,AC079781.4,AC079781.5,ASNS,OR7E38P	13.3512	20.6276	0.627604
AC074212.1	6.84871	10.5798	0.627409
SLC39A7	44.3942	68.5366	0.626505
PRDX4	55.2998	85.3595	0.626279
SMG7	12.8217	19.7546	0.623598
STX1A	11.2796	17.3766	0.623433
APOL2	11.5184	17.7414	0.623176
AC109587.1	12.457	19.1828	0.622857
ATF5,MIR4751	22.2491	34.2536	0.622509
FTSJ1	27.6934	42.6331	0.622432
TXNDC15	30.616	47.1085	0.6217
SLC4A2	59.6887	91.8403	0.62167
EIF4ENIF1	7.82454	12.0346	0.621111
RPL26L1	14.802	22.7361	0.619188
GPRC5C	90.4957	138.893	0.618053
ENO1	622.858	954.412	0.615709
DAPK2	6.5724	10.0533	0.613178
OSTC	70.0739	107.163	0.612857
HSD17B7	11.5068	17.5972	0.612856
NTRK1	13.4122	20.4963	0.611815
SLC39A4	49.4716	75.5578	0.610979
LUCAT1	3.82775	5.84039	0.60957
GYS1	10.0986	15.4057	0.609313
RPS26P28	11.508	17.5424	0.608212
PPIB	232.729	354.748	0.608142
KIF3B	8.6957	13.2515	0.607782
KRT19	119.462	181.989	0.607302
PRELID1	111.854	170.384	0.607173
ODF3B,SCO2,TYMP	96.7714	147.361	0.606702
SMG9	16.7098	25.4305	0.605861
HYOU1	45.0442	68.5427	0.60566
TCTN3	9.95897	15.1523	0.605468
NRP2	18.324	27.8577	0.604342
MTERF2	6.7149	10.185	0.601009
HSPA1A	54.834	83.1611	0.600838
PRMT5	10.682	16.197	0.600541
TAB3	8.80223	13.3464	0.600509
LIMA1	8.61356	13.0597	0.60044
CALB2	331.555	502.398	0.599583
PPCDC	10.0124	15.1481	0.597347
CAAP1	13.1604	19.887	0.595622
B4GALT2	11.5281	17.4201	0.595595
IL18R1,IL1RL1	276.024	417.057	0.595448
AL360181.3,MTG1,PAOX	14.7201	22.2408	0.595426
DTX3L	9.07246	13.7036	0.594988
PLD2	7.76639	11.7287	0.594728
CAGE1,SSR1	71.3242	107.71	0.594688
AC009879.2,AC009879.3,ADHFE1,RRS1,VXN	19.5944	29.5776	0.594062
IMPDH1	25.4855	38.4541	0.593459
MED16	20.7082	31.2244	0.592468
AC006064.4,IFFO1	412.803	622.218	0.591968
MTHFD1	73.0475	109.975	0.590268
AC026464.2,CYB5B	79.9616	120.357	0.58994
GZF1	7.18372	10.8069	0.589149
YIF1A	36.9361	55.5176	0.587916
HSPBP1	15.3437	23.0271	0.585691
FAM129A	7.36259	11.0439	0.584963
SGMS1	11.8852	17.8223	0.58452
TMEM69	9.9686	14.9396	0.583679
KRT10	19.4221	29.0955	0.583097
YIF1B	43.9279	65.7586	0.582042
ID2	682.661	1021.82	0.581899
DAG1	13.9798	20.9178	0.581387
AC007308.1	9.69192	14.4982	0.581019
RPL13P12	82.5134	123.402	0.580665
MPV17L2	9.73165	14.5502	0.580282
UBFD1	14.7704	22.0812	0.580107
DHCR24	48.1271	71.9284	0.579711
DCBLD2	43.382	64.8237	0.579425
ITGAE	9.56633	14.2866	0.578626
IFI35	10.868	16.2301	0.578585
FAM220A	8.19032	12.2306	0.578504
MAP3K8	12.9076	19.2725	0.578323
TSPAN3	45.0603	67.2752	0.578217
AC246787.1	8.51809	12.7167	0.578123
ABHD17B	10.8816	16.2437	0.577993
TMED3	25.1516	37.5059	0.576466
AC091564.2,RRP8	17.0272	25.3836	0.576051
AC008894.3	9.27115	13.8177	0.575698
AKR1B1	52.2933	77.8868	0.574754
AL035252.4	12.5215	18.6309	0.573284
NECTIN2	9.80565	14.5875	0.573047
C1orf122	39.1498	58.2028	0.572085
RND3	15.5992	23.1846	0.571697
NRROS,PIGX	98.7102	146.665	0.571254
ALG5	16.8697	25.0602	0.570964
THY1	22.8746	33.978	0.570854
HDHD5	11.6362	17.2818	0.570637
TANC1	22.6733	33.6494	0.569588
AL596202.1,TFB1M	10.3133	15.3009	0.569107
HM13,MCTS2P	66.0027	97.8523	0.568081
HSCB	8.75697	12.9407	0.563412
PPIF	12.1364	17.9267	0.562769
TRIM8	37.9327	56.0259	0.562652
TSEN15	22.7955	33.6493	0.561826
MMACHC	21.2285	31.3345	0.561751
AC099518.3,ITPRIPL2,SYT17	9.3658	13.8221	0.561503
BLMH	12.8675	18.9872	0.561295
UQCRFS1P1	9.93684	14.6489	0.559933
CLPP	28.9473	42.6636	0.559579
UNC119	14.4937	21.3599	0.559476
BOLA3	24.2926	35.7859	0.558874
RPS6KA1	29.5525	43.5002	0.557742
HSP90AB3P	3.7615	5.52842	0.55556
IFI27L2	22.473	32.9617	0.552596
AC005253.2	10.6102	15.5601	0.552399
PSMB8	26.0602	38.2156	0.552315
GMPPA	17.4487	25.5855	0.552211
SOX4	10.3931	15.2326	0.55154
SPHK2	10.2504	15.0173	0.550945
C1orf109	7.83884	11.4835	0.55085
ZNF692	12.7284	18.6352	0.549976
SPCS3	60.0961	87.8809	0.548278
IFI6	18.2741	26.7104	0.547597
ARFIP2	15.4695	22.6005	0.54693
MAGOHB	9.123	13.3273	0.546804
ANKRD54,MIR658	12.6692	18.5057	0.546641
AC005786.3	1.87722	2.74059	0.545885
AC097641.1,COG1,SSTR2	19.0209	27.7614	0.545495
P3H1	16.1583	23.5798	0.545274
RPL9P18	4.4329	6.46706	0.544861
AC114491.1	15.088	22.0022	0.544244
AC093484.2	7.65928	11.158	0.542797
PSME2	60.5078	88.1398	0.542673
ATP13A1	20.3535	29.6476	0.542637
MTATP6P1,MTATP8P1,MTCO3P12	662.295	964.661	0.542548
PEMT	9.8155	14.2946	0.542336
CTU1	7.05356	10.2674	0.541646
DHX32	9.15786	13.3258	0.54114
MTHFD2	89.4428	130.125	0.540861
CHAC1	2.66839	3.8816	0.540682
SMDT1	52.9188	76.9743	0.540595
GLTP	11.5468	16.7948	0.540518
NBN	16.4742	23.9536	0.540034
EFEMP2	6.63813	9.64703	0.539308
QSOX1	23.1934	33.7043	0.53922
RNF25	16.0201	23.2712	0.53866
NUDCD2	8.31558	12.0728	0.537872
AC107982.1,PRPSAP2	23.8908	34.6666	0.537094
IREB2	24.2602	35.1976	0.536886
LIMK1	28.2568	40.9902	0.53668
FBRS	37.9022	54.9468	0.535755
CEBPD	4.07615	5.90815	0.535501
B3GNT9	7.08181	10.2642	0.535431
PCTP	17.1139	24.7949	0.534871
ZNHIT2	7.89377	11.4363	0.534834
NFE2L1	48.0179	69.5617	0.534721
CCDC86	10.7135	15.5119	0.533939
DDX39A	67.0144	97.0243	0.533875
FAM162A	16.829	24.364	0.533799
STARD3NL	33.7932	48.9202	0.533698
APOBEC3G	7.47229	10.8029	0.531796
TMED9	198.143	286.388	0.531425
CD44	863.434	1246.54	0.529771
AC009630.3	17.223	24.8509	0.528966
NOS3	15.0604	21.7276	0.528769
FIBP	40.3449	58.1974	0.528567
RIOX1	8.47711	12.2181	0.527375
C19orf24	70.2029	101.179	0.527307
MAP2K1	23.0268	33.1831	0.527133
DNAJC15	8.43532	12.1543	0.526952
FADD	18.3511	26.4271	0.52615
SURF4	90.1824	129.86	0.526039
IFNAR1	18.0918	26.0473	0.5258
PPARD	8.10239	11.6638	0.525618
CNOT7	38.1982	54.9566	0.524789
AC099795.1,SLC2A1	16.1204	23.1925	0.524771
AC011472.2,RAB3D,TMEM205	44.9361	64.6181	0.524062
MILR1	48.9128	70.3024	0.52336
BST2	172.061	247.129	0.522346
DYNLT1	51.8606	74.4599	0.521825
PGM1	31.8347	45.692	0.52134
CREB3	23.0595	33.0922	0.521128
IRF1	12.0304	17.2592	0.520684
AC104581.4,CYB5D1	2.16028	3.09816	0.520195
AC078909.1	9.69381	13.8975	0.51969
RPL10AP6	16.7323	23.9831	0.51938
AC027644.3	6.4426	9.22895	0.518523
OCEL1	16.9597	24.2924	0.518397
MRPL17	32.7866	46.95	0.518018
TXNDC17	49.2814	70.5673	0.517958
TRIM37	8.2553	11.818	0.517593
JADE2	21.678	31.0286	0.517364
NRM	10.8802	15.573	0.517339
ADAP1,COX19	28.9134	41.3834	0.517313
RPL23AP65	13.3213	19.0575	0.516627
AL807752.6,FUT7,NPDC1	16.3113	23.3348	0.516611
TUBB6	84.5267	120.908	0.51643
MTCO2P12	109.437	156.377	0.514928
ITGA9	14.0379	20.0392	0.513495
RPL18AP3	23.4143	33.4164	0.513165
GADD45A	12.4396	17.7525	0.513082
SPP1	1.69568	2.41891	0.512497
ORC5	10.4423	14.8957	0.51246
AL671277.1	32.459	46.2855	0.511943
AC018638.2	6.46875	9.22169	0.511545
AC011558.1	78.4429	111.825	0.511528
LAGE3	36.1502	51.5315	0.51145
UGCG	14.6157	20.8298	0.511128
ZDHHC16	13.9087	19.7954	0.50918
MED15	30.9001	43.9718	0.508968
AL590714.1	8.9506	12.7308	0.508266
PDXP,SH3BP1,Z83844.3	25.541	36.3041	0.507317
CDK3,TEN1,TEN1-CDK3	15.2308	21.6465	0.50714
DUSP3	22.7357	32.3058	0.506835
AL136531.2,FKBP1A,MIR6869,SDCBP2	143.429	203.796	0.506791
AHSA1	64.7696	91.9971	0.506271
CD47	27.045	38.4002	0.505751
AC010646.1,NR2F6,USHBP1	9.95161	14.1299	0.50575
FBXL15	18.2658	25.9298	0.505464
HYAL2,TUSC2	47.0427	66.7776	0.505393
POMT1	8.42587	11.9548	0.504693
C4orf48	98.5489	139.81	0.504557
NCOR2	79.2001	112.322	0.504066
AC120498.10	11.9792	16.9765	0.503007
HLA-B,HLA-C	674.362	955.605	0.502891
ALDH4A1	34.5093	48.8871	0.502468
AP001486.2,DCUN1D5	16.1167	22.8311	0.502446
AC135050.7	8.19473	11.6071	0.502239
PPIL1	10.8141	15.3131	0.501849
CDKN2AIPNL	10.7179	15.156	0.499863
MIR125A,SPACA6	10.1829	14.3974	0.499653
MORC2	9.21543	13.0224	0.498872
AC126283.2,CFI,PLA2G12A	8.52367	12.042	0.498528
PRKAR2A	24.94	35.204	0.497275
GALNT2	22.8921	32.2897	0.496226
NHLRC4,PIGQ,Z98883.1	19.2821	27.192	0.495922
RANBP6	10.427	14.7022	0.495708
CRELD2	32.6574	46.0167	0.494748
STARD7	35.5469	50.0876	0.49473
KCNK6	10.8342	15.2581	0.493979
SPCS2P4	6.67739	9.39457	0.492542
ADAM9	8.25039	11.5989	0.491453
DLC1	44.651	62.7495	0.490911
COPG1	51.8145	72.8048	0.490679
AC131235.1	10.2186	14.358	0.490664
YBX3	14.5648	20.4612	0.490405
AC092597.1	9.0338	12.69	0.490286
TRIM7	7.70368	10.8195	0.490014
AC139530.3,MRPL12,SLC25A10	35.4879	49.8328	0.489769
DHX37	7.74436	10.8709	0.489254
CDK2AP2	54.3857	76.326	0.488947
AC113189.2,AC113189.4,CHRNB1,FGF11,SPEM1	10.6446	14.9355	0.488624
AC010616.2,ATP1A3,RABAC1	107.707	150.979	0.487229
TSPAN17	11.5081	16.1294	0.487046
STOML1	7.20824	10.1023	0.486965
RAP1A	85.2705	119.475	0.48659
AF196969.1,EBP,TBC1D25	73.3383	102.678	0.485488
SQLE	61.418	85.9752	0.48526
MOCS2	16.4643	23.0467	0.485217
HBS1L	46.7666	65.4517	0.484954
AC098848.1	45.2566	63.3383	0.484949
HOMER2	15.2006	21.2724	0.484852
SLC25A26	10.5353	14.7269	0.483226
PYM1	23.109	32.2994	0.483053
AF201337.1	3.61057	5.04509	0.482652
SEC61A1	91.2712	127.453	0.481733
ATP6V1C2	18.4164	25.7059	0.481106
WDR61	20.2571	28.2736	0.481028
MRTO4	10.931	15.2539	0.480753
NCOA1	13.9481	19.4569	0.480216
ITGA5	8.78948	12.2506	0.479003
MPC2	24.0476	33.5155	0.478936
MFSD10	28.5211	39.7463	0.478792
RAC1P2	11.3156	15.7655	0.478458
SLC36A4	6.95212	9.68589	0.478431
DHCR7	32.2278	44.8862	0.477964
CDC42EP3	47.7525	66.5	0.477778
NVL	10.3903	14.4695	0.477774
CD14	31.2255	43.4809	0.477657
PWWP3A	18.7471	26.0979	0.477268
PRDX1	820.582	1142.11	0.476982
CYCSP23,ENPP2	6.96985	9.69858	0.476646
CSK	109.862	152.858	0.4765
AC009078.3,BCAR1	67.9453	94.4401	0.475026
HEBP2	22.2497	30.9161	0.474574
LMAN1	21.7835	30.2429	0.473362
PAK4	8.72499	12.1121	0.473224
PSMG3	12.8772	17.8704	0.472759
CANX	244.77	339.652	0.472632
OPTN	43.3042	60.0884	0.472579
NSDHL	10.9547	15.2003	0.472556
NABP2	19.6501	27.2598	0.47224
SRM	41.0055	56.8344	0.470949
PES1	24.5722	34.0463	0.470471
CUTALP	6.9127	9.56792	0.468957
TUBAP2	7.68936	10.6389	0.468413
CISD3	13.9683	19.3263	0.468412
SEH1L	13.0036	17.9861	0.467969
NMI	14.6256	20.2202	0.467306
TRIM41	11.0128	15.2246	0.46722
ABCF1	27.1981	37.5922	0.466926
R3HDM4	54.9335	75.9031	0.466474
TNPO1	16.5007	22.7971	0.466321
CANT1	21.7572	30.052	0.465966
PSMD3	38.5846	53.271	0.465326
FAM214A	7.08636	9.77969	0.464743
LAMB2	6.54052	9.02243	0.46411
PUS1	12.3802	17.0704	0.463462
AL451085.2	9.30769	12.8333	0.463398
BCAS4	35.8813	49.463	0.463118
CNN3	4.91928	6.78069	0.462986
LPIN1	17.2592	23.7848	0.462676
ATG7	13.0909	18.026	0.461512
PARP9	11.2259	15.4575	0.461479
DTYMK	14.0074	19.2854	0.461317
SND1,SND1-IT1	57.853	79.6199	0.460737
AC012146.1	14.1092	19.4089	0.460077
MCUB	15.678	21.5668	0.460068
DDX23	37.7593	51.9411	0.460043
SEC13	61.9699	85.2255	0.459718
GLG1	7.67611	10.5554	0.459533
AC022400.9	18.3103	25.1781	0.459514
RAMAC	8.08588	11.1182	0.459447
AC135050.6	9.62498	13.234	0.459394
AC245297.3	14.8772	20.4554	0.459376
MSANTD3,MSANTD3-TMEFF1,TMEFF1	12.6483	17.3825	0.458698
DNAJC25,DNAJC25-GNG10,GNG10	21.3941	29.4011	0.458661
RUNX1	22.427	30.8159	0.458438
DPM2	17.6334	24.2223	0.458023
RFXANK	25.8099	35.4471	0.457742
MFAP3L	11.6099	15.938	0.457109
SPINDOC	8.07587	11.0863	0.457088
FICD	6.22695	8.54478	0.456518
PROS1	80.8967	110.992	0.456302
TMEM11	18.9402	25.9863	0.456298
CETN2	10.2842	14.108	0.45608
DUSP12	13.7175	18.8129	0.455707
TMED1	16.2291	22.2564	0.455637
TMX1	22.8762	31.3564	0.454913
TUBBP2	35.234	48.2808	0.454481
RARS2	8.40724	11.5188	0.454285
CCDC124	62.8328	86.0487	0.453635
SLC35E2B	15.4293	21.1248	0.453267
CTU2	7.34284	10.0525	0.453144
PSMB5	31.4465	43.0423	0.452853
AP001453.4,PPP1R14B	147.377	201.69	0.452626
TEF	7.93719	10.8585	0.452125
EIF5A	321.474	439.712	0.451859
ATP2C1	17.7928	24.336	0.451798
STAT5A	21.9737	30.0506	0.451618
IL10RB-DT	8.23107	11.2565	0.451606
PTEN	31.5608	43.1532	0.451333
MOGS	45.3993	62.0301	0.450298
RBCK1	42.9849	58.7244	0.450132
PRRC1	26.1886	35.7692	0.449776
ZNF593	25.0617	34.2258	0.449601
RHOG	171.2	233.646	0.44864
SRPX	6.20732	8.47011	0.44841
B3GALT6	20.449	27.9012	0.448299
DLGAP4	21.6355	29.5151	0.448049
HARBI1	11.9149	16.2424	0.446998
UMPS	9.12723	12.4395	0.44668
SIDT2	7.27165	9.90274	0.445546
PIAS3	16.1401	21.9726	0.445052
AC010653.2	15.7191	21.3936	0.444661
AC099850.2,PRR11,SMG8	9.43992	12.8458	0.44445
MIR4750,TBC1D17	19.428	26.4368	0.444412
BOP1,MIR7112	15.5855	21.2012	0.443937
IFNGR1	40.9233	55.66	0.443718
DPAGT1	25.4653	34.6109	0.442697
B3GAT3	27.0393	36.7494	0.44266
DPH2	11.1344	15.1315	0.442528
MRPS24,URGCP,URGCP-MRPS24	53.9169	73.2693	0.442471
ACTBP2	16.306	22.1374	0.441081
AC239811.1,NBPF14	7.8996	10.7205	0.440521
NSUN5	10.2033	13.846	0.440437
XXYLT1	8.29153	11.2507	0.440305
PAXX	24.6517	33.4475	0.440213
AC120057.3	7.77409	10.5459	0.439937
AC015912.1	8.20189	11.1243	0.439687
CIB1	46.2394	62.7144	0.439676
VAV1	66.807	90.5904	0.43936
VEZT	22.2049	30.1054	0.439146
SLC35B1	23.9281	32.4252	0.438411
SMAD7	13.0506	17.6781	0.437844
AL450405.1	32.5233	44.0465	0.437554
MLLT1	13.4091	18.1599	0.437547
PMEPA1	19.1892	25.9787	0.437035
SUMO2P1	11.4132	15.4493	0.436832
FBXW5	116.695	157.939	0.436628
RN7SL5P	4.61861	6.25076	0.436574
AC007969.1	46.7744	63.2762	0.435944
METTL21A	11.0999	15.0158	0.435938
HK1	63.0701	85.2869	0.435367
AP003419.1,CLCF1,POLD4	103.598	140.048	0.434925
FP565260.1,FP565260.2,GATD3B	11.5829	15.6558	0.434701
NHP2	67.2483	90.8896	0.434617
PLXNA3	17.3397	23.433	0.434459
BLOC1S5,BLOC1S5-TXNDC5,EEF1E1,EEF1E1-BLOC1S5,TXNDC5	57.62	77.8542	0.434205
TACO1	11.5768	15.6418	0.434176
SLC43A2	10.988	14.8408	0.43364
MIR4700,UNC119B	9.37547	12.6586	0.433155
EDF1	262.568	354.232	0.432002
SCAMP3	45.5727	61.4727	0.431775
LGALS1	2358.49	3179.85	0.431097
TIMM17A	28.4319	38.3333	0.431089
MTLN	62.4926	84.2155	0.4304
AC069234.2	30.3615	40.9084	0.430153
CD53	204.594	275.579	0.429702
NUDT19	10.647	14.3405	0.429648
CTNS	34.4511	46.3829	0.429045
ZBTB45	12.5533	16.8937	0.428416
BCAT2	18.5656	24.9778	0.428016
VIRMA	12.0865	16.2588	0.427821
COMMD9	27.5729	37.0804	0.427404
HMGN1P37	7.89144	10.612	0.427336
P4HA1	36.8225	49.5023	0.426909
PGM2	10.5303	14.1557	0.42684
GPR108,MIR6791	50.1285	67.3685	0.426445
GTPBP8	10.4123	13.9915	0.426262
TMED10	130.653	175.556	0.426194
AL136084.2	2.3712	3.18517	0.425752
SNHG16,SNORD1A	11.3253	15.2111	0.425572
EML2,MIR330	39.327	52.8062	0.425187
TGFA	19.7744	26.5445	0.424781
UBE2Z	40.6582	54.5663	0.424465
RPN2	93.8662	125.931	0.423957
AC027319.1	26.4446	35.4765	0.423891
AC011495.1	14.3283	19.2196	0.423716
CYBC1	54.9853	73.7472	0.423543
AC011891.1,SCIN	12.2961	16.4853	0.422982
HLA-E	343.363	460.279	0.422772
ADM	16.2434	21.7721	0.422629
AC135050.2,PRSS53,VKORC1	110.124	147.6	0.422557
SAP30	15.2689	20.4587	0.422121
FNDC10	29.3445	39.3043	0.421597
AC091180.3	27.9774	37.4657	0.421311
RHOBTB3	38.0699	50.9643	0.420838
RPL15P2	11.8435	15.852	0.420575
SEC24D	22.3524	29.9075	0.420079
ORAI1	36.9777	49.4679	0.419837
RGL1	26.4587	35.3711	0.41883
RPL23AP42	41.8027	55.8635	0.418311
MCTS1	10.764	14.3788	0.417722
MME	32.873	43.9025	0.417401
AC027309.2	66.266	88.4902	0.417249
TPSB2	9723.9	12980.1	0.416694
SEC61B	159.518	212.89	0.416393
CHRNE	4.29343	5.72405	0.414905
FO704657.1	6.28749	8.38123	0.414679
AL021707.3,AL021707.5	41.2905	55.0241	0.414255
DDB1	68.4411	91.1995	0.414162
PTP4A2	97.4929	129.901	0.414043
PDIA6	94.1212	125.405	0.414004
MIR6834,PFDN6	45.9902	61.2664	0.41377
MAD2L2	20.9569	27.9134	0.413531
CLCN3	24.0029	31.9634	0.413214
TMEM158	8.13025	10.8244	0.412915
HPRT1	22.7248	30.2458	0.412469
SEC23IP	19.0161	25.2962	0.411701
PARP10	20.0948	26.7262	0.411436
CACTIN	8.76383	11.6558	0.411415
C21orf59-TCP10L,CFAP298,LINC00846,TCP10L	22.9741	30.5545	0.411378
SPARC	34.1628	45.4073	0.410499
ACTR3	248.718	330.364	0.409548
SLC2A6	67.1713	89.215	0.409441
BPGM	7.96583	10.5797	0.409402
AP000879.1	16.1047	21.3884	0.409347
SEC23B	26.6282	35.3552	0.408969
AP001458.2,C11orf98,INTS5,LBHD1	52.8124	70.0889	0.40831
PCBD1	33.9477	45.0328	0.407662
SUSD1	29.727	39.4263	0.407383
NAXD	9.06351	12.0188	0.407151
ZNF618	13.7504	18.2323	0.407026
MXD3,RAB24	31.352	41.5639	0.406772
TRADD	22.2356	29.4724	0.406495
C15orf39	30.364	40.234	0.406052
USF1	20.7732	27.5197	0.405741
AC003006.1,ZNF551,ZNF776	9.97245	13.2111	0.405731
MSTO1	10.5475	13.9644	0.404846
TMED2	133.755	177.038	0.404469
MITD1	14.4004	19.0572	0.404227
QTRT1	15.3661	20.3303	0.40388
UFSP2	9.38398	12.4105	0.403289
RUVBL2	22.1332	29.2507	0.402259
CCDC117	10.069	13.3065	0.402214
DXO	6.88321	9.09264	0.401617
GRINA	83.7504	110.548	0.400505
C6orf62	58.3484	77.0171	0.400486
AC115223.1	14.8521	19.5835	0.398977
RAB27B	162.702	214.474	0.398575
ARG2	14.4505	19.0487	0.398573
ATP5MC1	89.7149	118.257	0.398506
WWC2	7.89485	10.4044	0.398211
SQSTM1	929.59	1224.9	0.397998
AL358472.6,AL358472.7,JTB,RAB13,SLC39A1	155.726	205.144	0.397627
ISG15	35.6874	47.0106	0.397573
C4orf3	50.6253	66.6682	0.397139
KCTD20	45.8941	60.4309	0.396979
HDLBP	140.287	184.715	0.396917
AL390195.1,WDR77	15.8034	20.8048	0.396684
SUOX	11.9317	15.7015	0.396103
ERAP1	20.2143	26.5991	0.396001
AL136295.17	14.2324	18.7235	0.395676
CNN2	88.972	117.023	0.395369
MTND5P11	10.3731	13.6386	0.394845
RPL35P1	12.6022	16.5683	0.39475
AC231657.3,PRAF2,WDR45	54.768	71.9775	0.394212
RRAS	52.1271	68.5047	0.394169
RF02271,TCERG1	17.0221	22.3684	0.394055
AF127577.1	8.75442	11.5038	0.394027
MALSU1	22.923	30.0994	0.392942
PIGA	3.71222	4.87419	0.392881
AC091167.1,AC091167.2,AC091167.6,AC091167.7,GDPGP1,GOLGA2P8,NGRN,RN7SL736P,TTLL13P	30.4484	39.9646	0.392355
PSMD5	11.3346	14.876	0.392253
AC105020.6	21.6711	28.4375	0.392021
NFKBIL1	15.5419	20.391	0.391774
AC116353.4,AC116353.5,APBB3,MIR6831,SRA1	32.9837	43.2728	0.391707
PLP2	211.744	277.731	0.391365
DOCK10	68.1596	89.3648	0.390789
DHDDS	25.6112	33.563	0.390094
MED11	20.1944	26.4606	0.38989
TWF1	16.5583	21.6921	0.389617
SYNJ2	11.6898	15.3113	0.38934
SUPV3L1	9.72624	12.7383	0.389219
FKBP3	29.9123	39.1647	0.388816
SORBS1	14.4079	18.8612	0.388556
AC113935.1	9.52476	12.4675	0.388418
AC116533.1	55.1587	72.1991	0.388392
HSPE1,HSPE1-MOB4,MOB4	175.21	229.299	0.388141
HNRNPKP4	5.97003	7.81115	0.387797
DARS	20.0623	26.248	0.38772
LSS	32.6554	42.7156	0.387441
ICAM1	116.719	152.671	0.387393
AC015845.2,MRPS23	29.1506	38.1053	0.386464
TMEM273	101.034	132.062	0.386375
GAB3	6.30537	8.24161	0.386345
TMSB4XP4	14.0123	18.3144	0.386287
DCAF6	43.5468	56.8972	0.385793
AL731577.2,ZRANB1	11.2259	14.6668	0.385717
AC083809.1	12.1872	15.9218	0.385643
AC007620.2	10.9116	14.2481	0.384907
MMP14	55.4141	72.3404	0.384549
PLBD2	25.5358	33.3259	0.384124
BOLA1	9.91989	12.9459	0.384099
PGAM1	157.513	205.476	0.383499
AC022007.1,EMC3	46.7976	61.0465	0.383473
AC013489.3	8.38713	10.9345	0.382639
HPS6	14.7939	19.2869	0.382616
ZNF672	18.1014	23.5955	0.382414
MIR1825,POFUT1	13.1573	17.1463	0.382028
RRP36	25.2115	32.852	0.381896
AC022167.2,PMM2	17.2224	22.4413	0.381872
USP3	10.8234	14.101	0.381647
SNX11	10.1413	13.2102	0.381406
RAB9A	15.806	20.5869	0.381257
MRPS33	23.5528	30.6717	0.381008
SIGMAR1	39.1122	50.9292	0.380875
RRBP1	85.573	111.419	0.380769
GSTO1	160.715	209.193	0.380326
ZC3H3	7.68986	10.0077	0.380081
PHB	69.0885	89.8844	0.379625
RPL7P9	15.7202	20.4477	0.379324
FLNA	244.113	317.515	0.379276
TUBG1	22.4577	29.2061	0.379058
FAM3A	20.8098	27.0591	0.378851
MCRIP2	43.4454	56.4854	0.378675
EDC3	9.12204	11.8584	0.378481
ST6GALNAC4	9.55144	12.4151	0.378305
POTEE	10.1268	13.1591	0.377875
NUDT2	11.983	15.569	0.37769
TAF2	8.02936	10.4321	0.377673
AC093884.1,AP1S3,WDFY1	59.4604	77.2449	0.377511
PLPP5	22.523	29.2479	0.376932
RPL29P11	8.3277	10.814	0.376911
CEP63	10.4769	13.5998	0.37637
PPA1	34.8361	45.2192	0.376351
CYC1	61.7197	80.0973	0.376023
FAM207A	10.3637	13.4392	0.374908
RAP2A	12.5765	16.3044	0.374525
LANCL2	7.63687	9.89966	0.374397
BRK1	128.217	166.187	0.374223
TRIM69	19.0181	24.6499	0.374209
B2M	3739.41	4845.92	0.37396
MRPL3	27.8142	36.0223	0.373069
CDK5RAP1	7.98291	10.3373	0.372873
AL139099.1	36.0856	46.7262	0.372808
MRPL32	29.8863	38.6946	0.372647
RPS11P5	9.39146	12.1563	0.372284
ANXA7	45.4336	58.8074	0.372239
ITPA	39.6467	51.3062	0.371931
AC025165.2	66.4699	85.9748	0.371213
MAPK1	71.3414	92.2658	0.371056
HMOX2	27.5678	35.6411	0.370558
PRXL2A	43.1544	55.7608	0.369744
VEGFA	51.5795	66.6456	0.36971
PIGS	22.962	29.6628	0.369406
FNDC3B	9.21166	11.8985	0.369247
FKBP10	7.47731	9.65719	0.369083
EMC6	43.3838	56.0082	0.368482
MLEC	32.0036	41.3151	0.368436
PSMB6	74.8248	96.5798	0.368205
CCDC85B	98.6976	127.362	0.367848
KHNYN	14.3766	18.5506	0.367743
UPF1	30.3123	39.1107	0.367659
NT5C2	28.3576	36.588	0.367636
MAPK7	10.7637	13.8852	0.367377
SLC25A1	54.5534	70.3732	0.367357
CYSTM1	125.239	161.513	0.366972
YIPF1	10.3193	13.3081	0.366956
TIMM8B	45.3618	58.4927	0.366777
AJM1,MAMDC4,PHPT1	95.4626	123.091	0.366717
ZNF175	10.9548	14.125	0.366694
ASB3,GPR75	9.16138	11.8075	0.366067
MXRA7	10.1922	13.1341	0.365848
YAF2	16.8003	21.643	0.365413
MPDU1	35.6341	45.9046	0.36538
SIL1	28.8987	37.2156	0.3649
CDKN2B	7.90381	10.1783	0.364877
TMEM208	37.7867	48.6543	0.36469
MAML1	15.3906	19.8165	0.364655
DLD	63.4409	81.6674	0.364347
RPUSD1	8.45609	10.8835	0.36408
ELOVL6	16.5493	21.2981	0.363957
ZCRB1	25.551	32.8784	0.363762
DRAM2	13.3298	17.1514	0.363674
MIR6743,RIC8A	46.9649	60.4289	0.363655
AC096772.1	5.48481	7.05591	0.363391
LAMC1	11.7326	15.0911	0.363169
RPS7P11	9.0882	11.6883	0.362998
GAPDH	1623.19	2087.31	0.362809
OGFR	22.6719	29.1517	0.362672
SSRP1	23.4458	30.1432	0.362505
GDE1	17.0269	21.8891	0.362393
CTR9	42.594	54.712	0.361207
RPL3P4	21.6391	27.7947	0.361168
TMEM161A	9.6667	12.4161	0.361117
POGLUT1	7.82028	10.0408	0.360582
MFSD3	12.6526	16.2441	0.360485
PSAT1	17.2688	22.1696	0.360417
REEP5	59.2628	76.0728	0.360255
RIPK2	17.8413	22.9003	0.360142
AC113189.9,SPEM3,TMEM102	10.7372	13.7784	0.359791
FAM129B	294.103	377.39	0.359732
CALR	427.282	548.189	0.359485
CHPF2,MIR671	30.7353	39.4316	0.359455
INAFM2	14.4216	18.4946	0.35887
CRLF2	17.7145	22.7171	0.35885
CABIN1	21.4833	27.5371	0.358161
AC004707.1	31.46	40.3177	0.357894
C4A,STK19	7.234	9.27069	0.357883
CDK7	12.4379	15.937	0.35764
POTEJ	8.61635	11.0402	0.357618
CCDC137	10.7461	13.7686	0.357565
BUD31	52.7154	67.5366	0.357445
AP000662.1,CLP1	8.05898	10.3247	0.35743
RPL9P25,TIPIN	8.31071	10.6454	0.357187
AC097634.4,EIF4E3,FOXP1	27.4973	35.2213	0.357157
AC010343.1	8.50809	10.8956	0.356839
MGARP,NDUFC1	33.5063	42.9072	0.35679
TMEM223	14.3088	18.3187	0.356414
AC004542.1	12.7788	16.3571	0.356165
ACOT13	9.31071	11.917	0.356058
EDEM3	8.26445	10.577	0.355941
ELOF1	32.8365	42.0194	0.355755
BLOC1S4	13.5501	17.337	0.355548
PHF12	12.2409	15.6605	0.355421
PDXK	36.3776	46.5381	0.355361
AF127577.4,LINC02246,NRIP1	12.1054	15.4849	0.355205
WDR18	21.8858	27.9901	0.35492
AC006449.7	21.458	27.4358	0.354542
RPL41P2	51.953	66.4224	0.354462
PPME1	11.2452	14.3738	0.354129
MIR611,TMEM258	94.7885	121.134	0.35382
PMVK	27.4324	35.0531	0.353661
WDR25	6.21277	7.93839	0.353611
COL3A1,MIR3606	14.5952	18.6439	0.353207
ACP2	12.5287	16.0032	0.353124
CARNMT1	8.1206	10.3723	0.353078
RTL5	16.3375	20.8647	0.352877
RPL12P4	8.2512	10.5349	0.352501
HSD17B1	11.2451	14.3566	0.352418
CFAP20	17.3104	22.0913	0.351841
EHD4	21.6827	27.6657	0.351551
EMC8	14.5619	18.5795	0.351511
PPP1CC	80.9007	103.211	0.351372
IL23A	0.221993	0.283205	0.351334
FCF1P2,NME6	13.4323	17.1343	0.351181
AL139353.1,DTD2,HEATR5A	13.0457	16.641	0.351173
TOMM40	28.2123	35.9786	0.350815
GTF3C6	38.4288	48.9854	0.350166
TMA16	10.7561	13.7081	0.349874
ELOA	15.2636	19.4484	0.349556
AC098934.3	19.2089	24.472	0.349359
MIEN1	32.4428	41.3178	0.348866
ST3GAL2	66.5255	84.7175	0.348753
MPHOSPH6	8.99911	11.4576	0.348451
TESPA1	78.9664	100.532	0.348344
FAAP20,PRKCZ-AS1	45.016	57.3082	0.348304
GBF1	14.6657	18.6664	0.347995
SCFD1	20.4969	26.0865	0.347899
FBN1	5.15406	6.55913	0.347794
MRPS18C	15.1535	19.2773	0.347247
IVD	48.2246	61.344	0.347154
MRPL27	34.5115	43.9002	0.34715
COX6A1P2	9.57077	12.1741	0.347109
TMEM97	5.24701	6.67405	0.347066
MLF2	64.3232	81.7954	0.34668
RPA2	30.9445	39.3484	0.346622
UFD1	35.9512	45.7125	0.346549
PHTF1	11.705	14.8825	0.346489
AL109804.1,AP5S1,LINC01730	10.0611	12.7886	0.346067
CHID1	18.9672	24.1088	0.346051
ZNF414	17.1655	21.8178	0.345992
AC020663.1,ANKS3,ZNF500	8.10957	10.3068	0.345899
AL445423.2,HLX,MARC1	5.16798	6.56719	0.345677
DAGLB,KDELR2	57.4334	72.9831	0.345672
SEC24C	42.5481	54.0672	0.345661
CHST11	114.238	145.127	0.34527
DCAKD	29.323	37.2434	0.34495
SPPL2A	38.2213	48.5443	0.344926
FTSJ3	14.0289	17.8166	0.344823
UBP1	19.9363	25.3186	0.344802
RCC2-AS1	18.7196	23.7732	0.344788
AL138724.1	12.608	16.0093	0.344577
ATP1A4	25.3003	32.1257	0.344573
MGAT5	32.5436	41.3224	0.34455
ARL14EP	10.4109	13.2146	0.344031
CCT3	71.5846	90.8431	0.343728
RAC2	1318.08	1672.65	0.343695
YIPF2	23.7333	30.1079	0.343228
RUFY3	11.4935	14.577	0.342873
ETS2	13.1604	16.6892	0.342714
ACAD11,NPHP3,NPHP3-ACAD11	11.6362	14.7525	0.342336
PNMA1	40.3265	51.1234	0.342256
GSTP1	14.1639	17.9517	0.341899
AP003396.5	11.1718	14.1586	0.34182
CCNB1IP1	10.8839	13.7911	0.341549
ERG28	10.5147	13.3198	0.341161
WIPI1	27.6883	35.0711	0.341008
HOXB3,HOXB4,HOXB6	23.7588	30.0916	0.340899
MAP1S	20.8473	26.4031	0.340845
CDC42P6	19.2526	24.3758	0.340393
MTG2	9.94013	12.5811	0.339921
MRPL43	62.3484	78.9099	0.339853
ALKBH5	37.3584	47.2677	0.33942
DHRS7	152.224	192.589	0.339334
UQCRC1	75.3931	95.3625	0.338991
DDX49	20.5868	26.0379	0.338894
AC005324.3,CDRT1,TRIM16	8.30599	10.4978	0.337862
RAB5A	33.078	41.7962	0.337502
RPN1	138.346	174.749	0.337006
F8A1	11.6276	14.685	0.33679
LYRM4	13.6722	17.2659	0.336683
AC096887.1,RFT1,SFMBT1	12.0684	15.2349	0.336152
NUBP1	14.683	18.5348	0.336087
AL355310.1,AMPD2,GNAI3,MIR197	18.6851	23.5832	0.335869
AC067852.2	10.7458	13.5625	0.335854
MRPS18A	21.0377	26.5487	0.335663
FDFT1	87.3874	110.275	0.335609
AC006116.10,AC006116.7	13.486	17.0175	0.335559
RPL7P1	19.531	24.6328	0.334817
GALNS	11.6921	14.742	0.334401
DDX10	8.61846	10.8655	0.334253
KLC2	8.81594	11.1139	0.334178
MED8	17.4261	21.9654	0.333979
HEG1	5.64234	7.11096	0.333751
RPA3	9.32729	11.753	0.333499
TTYH2	28.9516	36.479	0.333426
AP001062.3,CFAP410	16.1429	20.3388	0.333335
MAGED1	13.2013	16.6311	0.333204
NOL6	8.65533	10.9039	0.333183
HSPB1	414.631	522.298	0.333046
PKIG	35.5215	44.7358	0.332735
PDZD11	20.9469	26.3745	0.332409
AMBRA1	16.2565	20.4601	0.331799
SLC13A3,TP53RK	9.69349	12.1978	0.331534
SNF8	44.4757	55.9489	0.331091
FBXO16,ZNF395	11.6061	14.5934	0.33043
THAP11	18.9454	23.8174	0.330166
TMEM119	9.05487	11.3824	0.330039
DERL2	36.0964	45.3697	0.329872
DOHH	9.0212	11.3383	0.329813
COA1	22.0274	27.6811	0.3296
DDB2	32.3467	40.6433	0.329398
MZF1	8.57649	10.7759	0.329349
WDR59	12.8443	16.1373	0.329268
C14orf178,SLIRP	45.1739	56.7485	0.329094
COPS7B	12.5029	15.7054	0.328998
RECQL5	7.17054	9.00658	0.328898
EID1	138.211	173.518	0.328215
LETM1	13.8068	17.3325	0.328103
HNRNPUP1	11.2488	14.1179	0.327758
CAND1	26.6681	33.466	0.327581
MARS,MIR6758	72.7646	91.3062	0.327477
AL080243.2	18.7885	23.5735	0.327318
TMEM138	21.4394	26.8849	0.32653
AC244090.1	8.67961	10.8841	0.32652
TSPOAP1-AS1	15.869	19.8972	0.326354
JAGN1	14.7953	18.5466	0.326018
WDR11	15.4037	19.3076	0.325894
AGAP3	37.4359	46.9223	0.325851
AC008105.3	5.73447	7.18529	0.325386
AC010226.1	10.6987	13.4053	0.325365
RPLP1P11,TTC19	19.5251	24.4633	0.325293
PRKCD	49.3862	61.8579	0.324848
MRPL20-AS1	9.49665	11.8902	0.324283
AC092809.3	24.2591	30.3636	0.323817
NDUFS5	183.887	230.156	0.323789
SSR2	128.931	161.308	0.323219
AC069287.2	15.3235	19.1683	0.322979
AC135586.2,PGAM5,PXMP2	14.2545	17.8268	0.32263
FTH1P4	17.901	22.3844	0.322457
ZNF598	29.0579	36.3137	0.321585
PPIL3,RNU6-312P	10.168	12.7047	0.321319
MRPS11	19.6934	24.5949	0.320643
HSP90B1,MIR3652	247.922	309.622	0.32062
COA4	40.5799	50.6788	0.320618
C12orf43	8.1419	10.1656	0.320258
INHCAP,SRPRB,TF	26.9011	33.5849	0.320148
MCFD2	32.3785	40.404	0.319464
ARFGAP1	41.9063	52.2915	0.31941
AC106886.2,AC106886.5,PHKG2,SRCAP,TMEM265	37.6073	46.9231	0.319284
SAP30L	8.70299	10.8587	0.319269
AC004918.1,KIAA1147	8.39161	10.4681	0.31898
XRN2	25.8791	32.2819	0.318938
AC079250.1	12.6087	15.7279	0.318907
AC073896.1,CNPY2,CS	120.043	149.687	0.318392
AKAP5	34.3877	42.8696	0.318061
C17orf49,RNASEK,RNASEK-C17orf49	479.463	597.585	0.317725
DNAJC17	15.2557	19.0141	0.317719
AACS	9.24933	11.5269	0.317583
FAM173A	35.8952	44.7207	0.317153
EML3	31.6601	39.4238	0.3164
FOXRED1	7.68161	9.56378	0.316172
AC004057.1	45.9911	57.2574	0.316106
POP5	26.2943	32.7215	0.315492
NCDN	11.0999	13.8117	0.315347
TES	13.4554	16.7374	0.314893
ALG8	13.5961	16.9121	0.31486
PPP1R16A	10.7437	13.3615	0.314598
COMT,MIR4761	87.7116	109.064	0.314335
BTBD19	3.68555	4.58018	0.313523
AL354702.1	2.89112	3.59201	0.313163
CD3EAP	8.57061	10.6479	0.3131
PAFAH1B3	21.4549	26.6483	0.31274
CARS2	19.0774	23.6938	0.312647
IKBKB	33.4057	41.482	0.31239
PITPNM1	13.3825	16.6073	0.311473
ATP6V0A2	103.923	128.965	0.311468
PLIN3	61.9241	76.8435	0.311422
NCAPD3	15.1875	18.8438	0.31121
KIAA1522	25.7915	31.9832	0.310419
SF3B5	141.903	175.913	0.309954
DNAJC19	39.5623	49.0441	0.309953
UGGT1	13.7342	17.0242	0.309812
ETV6	14.0762	17.444	0.309476
ADPRHL2	20.0501	24.8426	0.309203
ARL1	30.7035	38.0417	0.30918
DPP9	21.8967	27.1238	0.308844
TMEM53	11.4055	14.1266	0.308685
AC120114.2	18.2545	22.6078	0.308566
SLC25A44	13.2027	16.3481	0.30829
ECHDC1	20.2103	25.0251	0.308282
AL138752.2,AL513165.2,EXOSC3,FBXO10,SHB,SLC25A51,TOMM5	94.8152	117.397	0.308206
HMBS	8.5396	10.5712	0.3079
MRPL48	15.3334	18.9804	0.307833
S100A10	399.817	494.898	0.307791
AL731557.1	16.3597	20.2441	0.307357
AC002398.2,AD000671.1,LIN37,PSENEN	39.4959	48.8724	0.307318
TMX3	14.2974	17.6914	0.307295
AC008763.3,MCEMP1,TRAPPC5	59.5193	73.5888	0.306129
PRKAG1	31.4961	38.9405	0.306101
WBP1L	34.282	42.3651	0.305423
UTRN	10.8366	13.3878	0.305007
PTRHD1	14.8922	18.3967	0.304893
HARS	21.7108	26.8128	0.304511
PPID	16.3841	20.2326	0.304388
ATAD3A	10.1897	12.5809	0.304131
VPS25	27.0268	33.3622	0.303824
ICMT	27.2246	33.604	0.303721
RPS19BP1	81.1754	100.196	0.30371
TMEM14A	17.5372	21.6348	0.302939
TLE3	32.4701	40.0512	0.302735
ALG3	26.1918	32.3056	0.30267
BAG3	9.15711	11.294	0.302592
SNRPC	41.5492	51.2261	0.302057
PRKRA	18.1122	22.3286	0.301927
TRIM27	21.5193	26.5249	0.301718
TBC1D31	23.3893	28.8261	0.30153
ALG1,NAGPA-AS1,SEC14L5	12.344	15.2131	0.301501
ZNF821	15.5604	19.1768	0.301483
AL157832.1,MGMT	12.9625	15.9744	0.301423
SNHG5	88.2489	108.748	0.301338
CLPB	10.7266	13.2177	0.301272
CLK2	20.6168	25.403	0.301178
TLK2	11.3971	14.0352	0.300386
LSM1	34.7056	42.7318	0.300141
MYLIP	24.1791	29.7661	0.299908
DAP	84.026	103.435	0.299817
NIT2	14.3826	17.702	0.299593
FLYWCH2	18.2352	22.4402	0.299363
CSTB	132.346	162.836	0.299102
FAM242C,SMUG1	10.9508	13.4723	0.298963
GPN2	9.301	11.4383	0.298416
TBL3	10.8046	13.2861	0.298272
SCO1	10.8349	13.3229	0.298216
UBQLN4	14.4608	17.779	0.298027
STAP1	14.1298	17.3719	0.298015
DLAT	11.2801	13.8668	0.297852
CCDC82	16.4364	20.2036	0.297718
LMNB2,MIR7108	19.83	24.3704	0.297442
KLHL6	15.2868	18.786	0.297374
SCCPDH	13.1619	16.173	0.297222
PRR14	26.8966	33.0446	0.296989
PATZ1	14.2351	17.4856	0.296712
YKT6	51.928	63.7769	0.296521
GPAA1	79.3701	97.477	0.296467
NME1,NME1-NME2,NME2	317.264	389.639	0.296454
MGAT2	45.3186	55.6521	0.296334
FDXR	14.9422	18.3484	0.296259
CASQ1	13.7389	16.8698	0.296174
SLC27A4	13.3389	16.3781	0.296128
TOR2A	9.20809	11.3039	0.295847
SMIM27	11.1022	13.6279	0.295718
ABHD8	19.0799	23.4071	0.294896
AC007878.1,ZNF638	18.5445	22.7487	0.294793
ZNF710	8.15478	10.0035	0.294787
TRIO	38.2108	46.8717	0.294738
ZNF282	12.2614	15.04	0.294687
SLC25A39	63.4072	77.7733	0.294628
TBL1XR1	16.1532	19.8107	0.294462
EXOSC5	10.9046	13.3727	0.294354
PSME1	96.4702	118.214	0.293246
BCLAF1	28.7414	35.2192	0.293234
SLC8B1	9.2851	11.3752	0.292902
PURA	19.1449	23.4541	0.292878
ERO1A	34.1837	41.8761	0.292817
C1S,EMG1	50.3205	61.6409	0.292743
MCRIP1	52.1299	63.856	0.29271
TMEM115	33.3465	40.847	0.292696
SIPA1	24.1968	29.6363	0.292551
TPGS1	34.687	42.481	0.292423
PCNX3	11.2945	13.8316	0.292348
AC092073.1,GPI,PDCD2L	134.979	165.245	0.291874
PSMG4	12.7368	15.592	0.291809
ALG12	10.4988	12.8512	0.291679
TJAP1	11.0909	13.5755	0.291626
STARD7-AS1	11.2093	13.7193	0.291507
RPS23P8	52.6452	64.4203	0.291214
AL136419.1,DHRS4L1,DHRS4L2	10.6798	13.0667	0.29101
IL6R	12.7797	15.6326	0.290698
ORMDL2	26.8386	32.8294	0.29068
AC007998.2,AC007998.3,INO80C	15.0057	18.3551	0.290668
CBR1	62.0945	75.9509	0.290602
SMIM15	15.4005	18.8357	0.29049
PFN1	1167.17	1427.4	0.290372
DCTPP1	30.3057	37.0598	0.290266
SNRNP35	19.0089	23.2426	0.290095
AL136295.5,IRF9,RNF31	50.2058	61.383	0.289986
NCBP2AS2	19.005	23.2353	0.289941
MRPL54	41.0684	50.2073	0.289868
HEXD	9.39152	11.4757	0.289151
MTND1P23	84.3247	103.036	0.289122
KCTD2	10.9839	13.4164	0.28861
BANF1	185.829	226.958	0.288448
AL662797.1	549.239	670.731	0.2883
SMIM20	10.289	12.561	0.287849
CCDC28B	12.084	14.752	0.287809
LRRC47	13.8005	16.8469	0.287757
RPL7P23	10.6851	13.0434	0.287726
MIR7109,PISD	25.6862	31.3553	0.287714
CCT7	98.0083	119.634	0.287651
SNRPA	35.0043	42.7215	0.287429
AC011603.2	1925.4	2349.69	0.287312
TMEM126B	39.7945	48.5599	0.287196
PPFIA1	12.511	15.2631	0.286845
PUM3	11.4808	14.0008	0.286283
AC011511.5	22.2058	27.0781	0.286188
RNASEH2C	36.7898	44.8587	0.286081
MRPL18	41.5411	50.6495	0.286009
TMEM87B	14.5187	17.696	0.285511
EIF1AX	40.3552	49.1861	0.285498
RNF181	74.934	91.3301	0.285469
NLN	10.8742	13.2522	0.285323
AC007336.3,MMP2	167.308	203.872	0.285155
CD58	21.8895	26.671	0.285036
SLC52A2	45.4863	55.4149	0.284843
MSANTD4	10.4434	12.722	0.284737
AC046185.1,CCDC47,STRADA	50.203	61.1485	0.284545
APEX2	9.38955	11.435	0.284328
RIOX2	8.40015	10.2291	0.284191
VCP	130.536	158.878	0.283474
RNF123	10.7842	13.1242	0.283307
ADO	10.7802	13.1183	0.2832
AC005702.1,RNFT1-DT,RPS6KB1	10.5573	12.8468	0.283161
TIMM23	38.1747	46.4433	0.282855
DCAF13	17.958	21.8428	0.282529
SHKBP1	41.9243	50.9702	0.281866
CHTOP	32.0115	38.9129	0.281656
UTP23	9.97921	12.1304	0.281629
PLPPR2	10.6668	12.9628	0.28125
AC012442.2,CHCHD5	21.9296	26.6476	0.281124
MAPKAP1	40.8257	49.599	0.280833
WDR55	10.0894	12.2519	0.280158
ACOX1	11.5377	14.0083	0.279929
ZNHIT3	16.8722	20.484	0.279849
MRPL52	40.2398	48.8519	0.279791
POLR2I	33.3734	40.5106	0.279602
CCDC12	30.5416	37.0684	0.279415
AC010618.1	58.0433	70.4037	0.278523
VIM-AS1	2153.11	2611.6	0.278515
MIR155,MIR155HG	3.46221	4.19928	0.278449
RTL8C	91.0208	110.389	0.278327
SH3BGR,WRB,WRB-SH3BGR	9.8346	11.927	0.278293
RNPEP	28.5426	34.6129	0.278191
ABHD11	8.60537	10.4353	0.278163
POLR2K	49.999	60.6274	0.278069
STAT2	12.7624	15.4727	0.27782
CXorf40B	14.3321	17.3752	0.277777
GALNT6	51.7536	62.7303	0.277503
EI24	24.4335	29.6092	0.277185
AL359632.1	11.2961	13.6853	0.276802
SRP54	27.3686	33.1544	0.27668
SRRM5,ZNF576	11.7398	14.2202	0.27654
STIP1	75.1726	91.0353	0.276219
AL929472.2	6.71575	8.132	0.276061
MRPL40	13.6358	16.5057	0.27556
STAT3	84.1436	101.831	0.275252
AC002310.4,ZNF747,ZNF768	29.5284	35.7336	0.275179
MAN1B1	22.7648	27.5462	0.275049
ZNF432,ZNF841	7.31658	8.85289	0.274979
TFRC	47.8005	57.8371	0.274969
TM7SF2,VPS51	76.7376	92.8458	0.274903
MIR6878,TARS2	9.42029	11.3974	0.274862
ZNF622	26.1271	31.6082	0.27475
GADD45GIP1	34.575	41.8278	0.274731
ARID5A	12.4111	15.0127	0.274555
AC005775.1	14.5307	17.5723	0.274194
ETFDH	10.4619	12.6507	0.274072
RF00099,SNHG1,SNORD25,SNORD26,SNORD27,SNORD28,SNORD30	10.4203	12.5988	0.273883
POLR1B	8.69846	10.5166	0.273836
MBD2	16.2631	19.6608	0.27372
ACTR1B	34.448	41.6443	0.273698
B3GNT4	7.73478	9.35059	0.273697
AC007336.1,LPCAT2	26.1996	31.6716	0.273644
RCC1,SNHG3,SNORA73A	11.4182	13.8008	0.273414
HACL1	9.13626	11.0409	0.273182
RF00561,SSH1	12.807	15.4735	0.272864
GOLPH3	46.3102	55.9463	0.272713
MYL5	10.1839	12.302	0.272603
GON7	13.489	16.2826	0.271553
SELENOS	40.9438	49.4151	0.271307
DEAF1	10.8578	13.1042	0.271294
SLC35C1	9.267	11.1837	0.271224
ARMC7	10.8682	13.1153	0.271134
TMEM147	86.8391	104.785	0.271016
PSMB2	34.3766	41.4742	0.270787
BET1	12.5198	15.1044	0.270763
TRMU	12.0442	14.5301	0.270709
AC008038.1,CHCHD3	52.7825	63.6551	0.270216
GAS6-AS1,TMEM255B	26.187	31.5808	0.270196
MRPL58	12.3755	14.9231	0.270058
ELP6	15.6047	18.8088	0.269425
GOLM1	8.99823	10.8453	0.269357
CNDP2	52.3177	63.0551	0.269313
KCTD11	7.82683	9.43147	0.269055
IL4R	86.5324	104.255	0.268804
PRICKLE3	11.9221	14.3636	0.268776
PTDSS2	9.03814	10.889	0.268774
TMEM263	22.985	27.6853	0.268431
AC010323.1,CD320,NDUFA7	40.3536	48.5979	0.268196
PCNX4	29.94	36.0567	0.268194
AC003072.1,DUSP18	10.2144	12.2972	0.267729
CSNK1G2	46.6457	56.1428	0.267356
MRPS27	17.8913	21.5337	0.267334
AC073072.2	19.6787	23.6846	0.267316
TMEM214	41.7416	50.2381	0.267295
CDKN2AIP	26.5266	31.9194	0.266995
EBNA1BP2,MIR6733	40.0876	48.2355	0.266941
AC009245.1	11.1277	13.3883	0.266817
AC013489.1,DET1,MRPL46	12.4834	15.0192	0.266791
SKA2	17.3677	20.8926	0.266585
RASSF7	10.0669	12.11	0.266579
NDUFV3	12.768	15.3571	0.266373
LSM14A	68.0758	81.8792	0.266356
LMAN2	151.716	182.478	0.266352
RPL6P27	20.0049	24.0599	0.266281
RPL3P2	8.53967	10.2688	0.266016
RPSAP58	12.5475	15.0859	0.265801
MFAP4	10.0445	12.0758	0.265717
ARMC10	15.2061	18.2772	0.26539
AL137782.1,LMO7,UCHL3	23.5685	28.3265	0.265294
PIGBOS1,RAB27A	18.7138	22.4868	0.264974
NSFL1C,SIRPB2	37.5421	45.1093	0.264914
PDHB	28.7665	34.5627	0.264824
DDX54	46.5511	55.9241	0.264653
AC004890.1	87.3745	104.934	0.264197
CD302,LY75,LY75-CD302	8.85187	10.6291	0.263966
AC021483.1,MTHFS,ST20,ST20-MTHFS	23.8715	28.662	0.263849
ATP5MC3,RF00019	170.994	205.275	0.263608
HMG20B	28.0214	33.6382	0.263573
MRPL24	36.7383	44.0885	0.263116
ARHGAP39,C8orf82,LRRC24	37.3762	44.8528	0.263077
ADCK2,NDUFB2	207.575	249.075	0.262948
HMBOX1	11.4973	13.7938	0.262722
SELENOF	97.0916	116.484	0.262713
HLA-H	18.5817	22.2904	0.26254
SLC38A10	36.8664	44.2063	0.261944
ARCN1	42.303	50.7193	0.261774
HEIH	15.1745	18.1905	0.261531
IL20RB,NCK1	27.0648	32.4294	0.260883
AGPAT1,MIR6721	23.7645	28.4749	0.260881
AL359091.3,URM1	49.8342	59.7024	0.260653
AC104472.3,C3orf33,SLC33A1	15.3951	18.4408	0.260432
GTDC1	13.6051	16.2956	0.260338
NUTF2	59.3154	71.0355	0.260135
AL121594.1,KIAA0391,PSMA6	121.769	145.795	0.2598
ARF4	82.1504	98.3384	0.259487
RBX1	34.9239	41.7979	0.259214
ZSWIM6	2.1805	2.60967	0.25921
ZNF428	49.343	59.0535	0.259179
IRF5	17.7906	21.2894	0.25902
CXorf40A	9.29846	11.1223	0.258392
CREBZF	14.7523	17.6437	0.258218
RER1	58.2076	69.6036	0.257954
COQ5	12.9041	15.4302	0.257927
SLC7A11	1.04357	1.24762	0.257644
FASTK	37.8592	45.2613	0.257634
SMARCD1	19.3276	23.1054	0.257568
STK11IP	9.96489	11.9116	0.257442
THBD	3.93823	4.70496	0.256634
WRAP73	10.2461	12.2393	0.25645
UGDH	19.9535	23.8339	0.256371
SUMF1	20.1039	24.0091	0.256106
ADM5,PRMT1	58.5349	69.8941	0.255873
CD33	36.144	43.1559	0.255801
DNAJA1	82.9682	99.0597	0.255739
GPATCH4	13.4654	16.0737	0.255445
TTC7A	8.83841	10.5489	0.255234
RPP25L	15.3284	18.2935	0.255122
RPL23P8	19.3069	23.0386	0.254935
AIMP2	24.7132	29.4896	0.254924
MRPS2	17.9327	21.3974	0.254839
TIPRL	22.3255	26.6346	0.254606
WASHC5	21.2502	25.3453	0.25424
RBAK,RBAK-RBAKDN,RBAKDN,RNF216P1	13.1079	15.6324	0.254103
VIPAS39	9.07344	10.8202	0.254006
RPS7P1	11.5527	13.7766	0.253987
MAP2K7	14.7223	17.5553	0.253908
TADA2A	9.52963	11.3633	0.25389
PSMD10	26.5487	31.655	0.253791
RBBP7	47.6522	56.8169	0.253777
HSD17B10	37.9696	45.2672	0.25362
SHISA5	71.7337	85.5158	0.25354
PSMD1	56.3129	67.1113	0.253091
TUSC1	10.6625	12.7051	0.252865
RPL13AP5	42.6716	50.8452	0.252834
PNP	33.6178	40.0515	0.252633
FBXO8	11.3627	13.5351	0.252406
C1GALT1	9.17056	10.9201	0.251904
GLULP4	16.4636	19.5986	0.251469
CTDP1	11.886	14.1489	0.251424
ANKIB1	11.2201	13.3549	0.251284
AL137058.2,HNRNPA1L2,MRPS31P4	7.90008	9.40232	0.251149
LAP3	26.4197	31.433	0.250667
GBA	44.125	52.4916	0.250489
AC023055.1,DNAJC14,SARNP	50.3629	59.9103	0.250441
TBC1D20	15.967	18.9881	0.250007
MRPL51	84.9457	101.015	0.249958
JKAMP	22.0805	26.2503	0.249558
PPIAP31	29.2999	34.8274	0.249325
DENND4C	29.9225	35.5602	0.249034
ZDHHC8	19.2382	22.8605	0.248885
ACSS2	11.7704	13.9852	0.248741
SLC25A13	10.997	13.0655	0.248656
AC022968.1	20.6338	24.5136	0.248571
VGLL4	22.6581	26.9158	0.248428
SPTY2D1	16.0809	19.102	0.24838
DR1	43.0279	51.1086	0.248294
TMEM127	39.3103	46.6803	0.247907
UBA3	28.0382	33.2904	0.247711
MICOS13	41.0574	48.7407	0.247484
HDAC3	24.4841	29.0651	0.247443
ZC3HC1	9.78324	11.6104	0.247033
MUC20,MUC20-OT1,SDHAP2,SMBD1P	18.383	21.8146	0.246926
ANKRD12,AP005263.1,NDUFV2	83.7618	99.3768	0.246618
UNC13B	10.8986	12.9289	0.246463
NSUN2	27.5903	32.7297	0.246439
RPS20P21,TMEM70	18.4172	21.8399	0.245909
AC091060.1,C18orf21	10.0193	11.8791	0.245644
SLC1A4	14.0206	16.6224	0.245581
SEL1L3	8.7003	10.3135	0.245397
PIN4	10.3395	12.2563	0.245361
AC024592.3,FUT5,NDUFA11	145.481	172.449	0.245344
FKBP4	22.2889	26.4177	0.245178
ZBTB8OS	13.3757	15.8532	0.245165
PSMD13	55.5391	65.8222	0.245069
HPF1	10.9563	12.9822	0.244771
FBXO9,RN7SL244P	30.7272	36.3966	0.244287
TMEM101	12.7646	15.1172	0.244043
TOR4A	37.2936	44.1656	0.243997
ORMDL3	33.1569	39.2666	0.243995
AC091021.1	26.8474	31.7919	0.243876
AP000688.1	15.8745	18.7966	0.243763
PSMD11	29.0592	34.4081	0.243754
AC008537.1,CYP2G1P,EGLN2,MIA,MIA-RAB4B,RAB4B,RAB4B-EGLN2	82.4801	97.6435	0.243478
MTIF3	25.1973	29.8283	0.243415
ADARB1	8.10694	9.59595	0.243269
AC124068.1	57.5383	68.0995	0.243122
SF3B3	57.5593	68.1162	0.242948
CYREN	22.2142	26.287	0.242871
GPAT4	41.1539	48.6983	0.242842
AC022400.10,ZSWIM8	28.899	34.1888	0.242505
SLC39A13	17.67	20.9042	0.242491
AC015813.5	16.5035	19.5235	0.242438
STAU1	34.5942	40.9183	0.242215
RPS26P47	7.51297	8.88611	0.242168
SNRPA1	27.4591	32.4758	0.242083
ELMO2	24.195	28.615	0.24206
MMS19	16.5815	19.6105	0.242054
DNAJC11	13.7391	16.2487	0.242039
NIPSNAP1,THOC5	22.0503	26.0761	0.241928
DCN	125.691	148.603	0.241588
TRAPPC12	22.3685	26.445	0.241525
LEMD3	10.996	12.9999	0.241522
ZCCHC9	11.8581	14.0173	0.241342
SLC25A19	5.95219	7.03576	0.241286
MLST8	21.401	25.2959	0.241224
ACAT2	17.4422	20.6145	0.241075
RBM47	5.3553	6.32905	0.241021
ASCC2	31.4916	37.2072	0.240616
RAN	222.981	263.44	0.240554
RFK	12.4621	14.7183	0.240061
RN7SL4P	21.2031	25.037	0.239786
AURKAIP1	65.6461	77.5156	0.239777
DENR	24.5363	28.9679	0.239537
FAM160B2	21.6305	25.5359	0.239457
S100A11	862.534	1018.01	0.239099
AC016629.1,AC016629.3,CENPBD1P1,MZF1-AS1	13.2013	15.5778	0.238806
NECAP2	39.5545	46.6748	0.238802
TTC9C	13.3178	15.715	0.238789
ANKRD17	15.88	18.7382	0.238771
ATP2B4	9.58063	11.3037	0.238602
CLTB	67.6359	79.7995	0.238591
UFL1	12.6705	14.9489	0.238563
MIA3	19.739	23.2861	0.23842
SNORA20,SNORA29,TCP1	102.975	121.478	0.238401
FASTKD5,UBOX5	17.0899	20.1599	0.238342
RPS26P13	9.24542	10.9055	0.238245
TUBB	741.284	874.32	0.238136
FAM89B,ZNRD2	77.6699	91.5837	0.237736
ACYP2	11.0746	13.0579	0.237665
PPIE	17.5341	20.673	0.237588
CDC34	29.4566	34.7294	0.237568
NAA20	29.1279	34.337	0.237362
EPB41L4A	8.47049	9.98527	0.237356
BUD23	43.8407	51.6789	0.237305
HEATR6	8.573	10.1041	0.237069
CAD	10.1626	11.9748	0.236736
GTF3C5	17.1973	20.2632	0.236684
PTMAP2	12.0782	14.2308	0.236617
MRNIP,TBC1D9B	376.431	443.472	0.236457
IRF7	7.70163	9.07179	0.236223
CHST12	23.439	27.6086	0.236205
FAM136A	16.5979	19.5504	0.2362
PLCB3	11.491	13.5339	0.23607
NT5C1B,NT5C1B-RDH14,RDH14	14.1182	16.6277	0.236027
TXN2	42.4395	49.9817	0.235994
PDAP1	72.8166	85.7495	0.23586
UQCR10	56.655	66.7026	0.235539
SFSWAP	15.5474	18.3018	0.235315
ASB6	9.26313	10.9039	0.235273
TNFAIP1	6.81765	8.02258	0.234792
ANTXR2	58.0573	68.3045	0.234504
OGFOD3	15.4761	18.2062	0.234388
TIMM13	37.6779	44.3229	0.234335
AC036214.3,MRPS28,TPD52	54.958	64.6437	0.23418
C8orf33	17.6547	20.7652	0.234111
NCAPD2	11.1181	13.0754	0.233948
RPS4XP3	21.3735	25.1343	0.233833
PRMT7	11.459	13.4742	0.233715
THOC3	13.936	16.3828	0.233363
SRPRA	60.5869	71.2196	0.233268
TM7SF3	49.7162	58.4293	0.232977
PSMA5	27.8941	32.7806	0.232885
AC016586.1	20.1183	23.6344	0.23238
XPNPEP1	23.4412	27.5265	0.231775
BCKDK	20.7218	24.3331	0.231773
TMEM41B	10.009	11.7532	0.231751
TRABD	34.2452	40.203	0.231403
PPP1CA	132.657	155.721	0.231265
AC005943.1,MBD3,UQCR11	142.914	167.754	0.231197
SRF	18.6893	21.9366	0.231127
CNOT11	17.8132	20.9043	0.230857
SPSB2	7.18949	8.43492	0.230485
ZDHHC4	21.2946	24.9831	0.230467
UROS	21.7086	25.4663	0.230321
TRIAP1	15.7986	18.5307	0.230121
GTPBP4	16.2115	19.0049	0.229354
COA7	8.89921	10.4298	0.228963
MVD	43.8995	51.4382	0.228636
NUP93	18.5172	21.6967	0.228608
RARS	22.4692	26.3264	0.228563
BET1L	25.0238	29.3141	0.228291
CD200R1	18.6996	21.9046	0.228228
NDUFB7	164.44	192.613	0.228148
GLT8D1	22.2965	26.115	0.22806
COQ4	21.8946	25.6414	0.227898
AC012213.1,AC012213.5,SLC25A32	11.3105	13.2455	0.227833
PAFAH1B2	22.7685	26.6627	0.227787
HCP5,MICA	10.0545	11.7673	0.226942
DDIT4	213.014	249.281	0.226826
TAGLN2	470.15	550.181	0.226786
AC005614.2,ZNF780A,ZNF780B	9.21976	10.7889	0.226746
FUT11	23.6184	27.6373	0.226702
RAPGEF1	30.7969	36.0344	0.226591
TIMM10	24.9451	29.1855	0.226494
NDUFB6	31.2061	36.5077	0.226375
ZNF639	13.363	15.6314	0.2262
COG3	17.6131	20.6018	0.226126
AC010463.1,ANKLE1,BABAM1	42.3072	49.4859	0.226116
MYCBP2	15.9115	18.6109	0.226076
PRMT6	8.60984	10.0663	0.225476
ANKRD52	9.94561	11.6259	0.225211
VOPP1	24.9171	29.1204	0.224893
EIF2B3	12.0897	14.1278	0.224761
CARM1	19.6401	22.9486	0.2246
COMMD2	12.7362	14.8816	0.224598
ATG16L1	8.02771	9.37954	0.224528
C19orf53	87.5048	102.237	0.224483
LONRF1	11.6308	13.5887	0.224457
PRPF31	25.1688	29.4046	0.224403
CARD9,DNLZ	9.01957	10.537	0.224334
RCC1L	22.0544	25.7589	0.224003
TRIM35	7.77933	9.08589	0.223982
EMC7	55.2277	64.5013	0.223936
TRMT10C	11.2154	13.0921	0.223222
STAT1	34.3989	40.1514	0.223089
CSTF1	12.7456	14.8759	0.22298
GOT2	19.3381	22.5625	0.222483
KDM4B	14.2756	16.6554	0.222439
TMEM203,TPRN	29.9401	34.9288	0.222337
CCDC25	18.3907	21.45	0.222003
GCA	9.86343	11.5032	0.221874
CCAR1,SNORD98	19.0361	22.1971	0.221631
TXNL4A	100.374	117.04	0.221616
LSM2	27.7913	32.404	0.22154
RNF11	56.4428	65.8076	0.221465
ERI3	14.9365	17.4134	0.221356
CHD8,RN7SL650P,SNORD8	17.9757	20.9547	0.221228
AC006111.2,TRAP1	20.7906	24.2359	0.221216
BANF1P3	17.4497	20.3403	0.221139
ILK	110.437	128.727	0.221088
HSP90AA6P	5.52897	6.44442	0.221041
SDF4	114.109	133.001	0.221031
AVEN	9.03677	10.5315	0.220833
ETHE1	23.2202	27.0571	0.22063
POLDIP2	26.6997	31.1097	0.220542
OS9	117.518	136.916	0.220406
JAKMIP2	15.3433	17.8696	0.219901
TM9SF4	17.8243	20.7539	0.219533
TSTA3	26.3372	30.6612	0.219311
PSMD8	106.942	124.491	0.219213
AC004687.2,RNF43,SUPT4H1	56.4006	65.6212	0.218451
TMEM165	46.9454	54.5997	0.217909
EIF4G1	106.097	123.383	0.217763
CISD2	16.475	19.1586	0.217716
PROCR	85.4014	99.3068	0.217633
FBXO28	15.4236	17.9342	0.217572
USO1	22.8554	26.5746	0.217514
WIZ	13.8643	16.116	0.217116
ZMIZ1	29.4713	34.255	0.217004
CDK2AP1	44.0962	51.2466	0.216804
MEN1	11.446	13.2986	0.216434
YJU2	13.9886	16.2526	0.216419
RHNO1,TULP3	13.9608	16.2174	0.216164
GOLGA2	29.4333	34.1906	0.216149
IARS	24.3405	28.2647	0.215644
LINC01278	9.09636	10.5627	0.215618
AP5B1	9.80438	11.3845	0.215572
LRIF1	7.71049	8.95215	0.215412
DHX30,RF02271	22.7927	26.4601	0.215247
MIR5004,SYNGAP1,ZBTB9	9.03036	10.4829	0.215182
ESRRA	30.2998	35.1722	0.215125
C11orf24	49.267	57.1816	0.214931
DESI1	12.5261	14.5375	0.214842
STYXL1	11.7033	13.5804	0.214614
SPG21	25.3908	29.4615	0.214528
GSDMD	39.7416	46.0931	0.213901
EMC4	55.3232	64.1631	0.21386
PPP2R3B	17.1283	19.8645	0.213813
AC079742.1	14.6454	16.9818	0.213547
RNF215	9.23925	10.7125	0.213447
TM2D2	26.0415	30.1927	0.213389
C19orf81	1.82089	2.11103	0.213303
RPL37P6	7.88332	9.13944	0.213303
GPX4	413.722	479.63	0.21326
SRP72	34.5239	40.0205	0.213146
TMEM128	12.741	14.7691	0.213103
OTUD4	10.4421	12.1031	0.212965
DCPS	8.33769	9.6639	0.212959
CEP250	13.959	16.1786	0.212891
SLC5A2	16.7072	19.363	0.212835
DCTD	46.9274	54.3862	0.21281
CYB5R3	138.079	160.022	0.212776
PLCD3	12.8536	14.8941	0.212566
RAI1	15.748	18.2463	0.212433
MAGEH1	11.1533	12.9225	0.212411
GCSHP3,NDUFS1	22.7664	26.3741	0.212216
ATP6V0E1	176.003	203.889	0.212182
EID2	12.2416	14.1798	0.212042
DDRGK1	30.2376	35.0238	0.211993
ANXA5	154.744	179.216	0.211821
TMEM160	58.4245	67.6595	0.21172
SEPHS2	39.9014	46.2079	0.211699
CAMTA1	47.683	55.2105	0.211468
RBM19	9.21626	10.6711	0.211456
AC090360.1,RBFA,RBFADN	12.5973	14.5844	0.211311
MTO1	9.41928	10.9047	0.211262
DHRSX,ZBED1	24.9434	28.8696	0.210892
VDAC1	131.668	152.386	0.210826
CCDC92	33.7256	39.0321	0.210818
AC044849.1	48.8188	56.4961	0.210714
ADAT3,SCAMP4	29.8741	34.5598	0.2102
NCOA3	12.3642	14.3028	0.210135
PAM	23.5835	27.2748	0.209792
LRRC59	48.6799	56.2987	0.209777
TMEM250	30.358	35.1044	0.209576
NXT1	18.9433	21.9026	0.209414
HGH1	15.9153	18.4002	0.209305
ABCF2,AC021097.2	14.496	16.759	0.209279
PML	20.4815	23.674	0.208979
C20orf27	17.7133	20.4736	0.20893
ALAD	13.2221	15.2815	0.208832
AL713999.1,KRTCAP2,MUC1	103.908	120.091	0.208821
RPS27AP16	57.1823	66.0678	0.208378
TMEM185B	10.9492	12.647	0.20797
FAF2	12.5527	14.4987	0.207926
RPL10P9	23.1153	26.6937	0.207648
TNPO3	13.8499	15.9928	0.20755
RPS3AP47	9.01172	10.4047	0.207361
AL008729.1,TBC1D7	15.3341	17.7042	0.207346
CDC26	10.4973	12.1198	0.207344
FTH1P7	53.9161	62.2485	0.207323
AC018638.5	12.5429	14.481	0.207293
MTRR	13.0856	15.1074	0.207278
AC004148.2,C1QBP,DHX33	69.6415	80.3953	0.207165
PWP1	19.8431	22.9046	0.207002
FAM170A,HSD17B4	103.194	119.106	0.20689
COPS6	47.9511	55.3394	0.206742
PLGRKT	35.0076	40.3838	0.206111
COA3	46.2895	53.3821	0.205671
MPHOSPH10	15.4708	17.8384	0.205441
BASP1	238.631	275.049	0.204909
BOD1	13.0823	15.0782	0.204842
BAD	46.9964	54.162	0.204732
NUDT16L1	24.2692	27.9652	0.204508
ZNF276	16.7644	19.3142	0.204263
LHPP	16.4702	18.9729	0.204082
AP002748.4,BBS1,DPP3	23.2665	26.8009	0.204027
GANAB	89.1376	102.634	0.203403
AC027808.1,AC027808.2,MESD	19.3967	22.3321	0.203308
AC069234.3	8.83343	10.1698	0.203245
RPS6KB2	23.632	27.2006	0.202894
DDIT4-AS1	122.984	141.545	0.202784
AP003307.1	9.59569	11.0432	0.2027
GRAMD1A	33.7595	38.8508	0.20265
PITRM1	20.6877	23.8075	0.202643
AC073610.1,AC073610.2,ARF3,FKBP11	72.36	83.2496	0.20225
RABEP2	15.0762	17.343	0.202076
GAR1	15.4375	17.7513	0.201481
RF00091,UBA6-AS1	6.55265	7.53448	0.201429
AC040162.1,CTRL,PSMB10	50.6534	58.238	0.201301
ABCF3	21.9699	25.2558	0.201085
CNEP1R1	10.0639	11.567	0.200832
ACO1	26.0666	29.9578	0.200729
FGFR1	7.52496	8.64823	0.200721
MON1B,SYCE1L	25.0585	28.7946	0.200498
ZNF671	7.92694	9.10764	0.200312
ZNHIT1	83.6862	96.1391	0.200133
MUS81	26.5901	30.5462	0.200104
AGTPBP1	8.68779	9.98007	0.200061
G6PC3	50.4618	57.9635	0.199953
GDI2	82.3144	94.5426	0.19982
SAMSN1	193.573	222.319	0.199754
FARSA	38.4872	44.2022	0.199739
IKZF1	101.86	116.981	0.19969
GPANK1	9.7083	11.1462	0.199261
NDUFA2	65.1828	74.8348	0.199218
RAP2C	15.7583	18.0888	0.198987
[truncated: 5,997 more rows]

## Sheet: UN_vs_IL-25
Table S1. mRNA expression of the genes in HSMCs that were not treated or treated with IL-25, related to Figure 2.
Sheet 3 UN_vs_IL-25
Gene	UN (RPKM)	IL-25 (RPKM)	Log2 fold change(IL-25/UN)
AC087741.2	1.97714	15.0479	2.92807
RMRP	27.5227	106.647	1.95415
RF02198,RF02199,RF02200,RF02201,TTC28-AS1	11.2907	28.9689	1.35937
SLAMF1	0.02674	0.065793	1.29893
AC007000.3,AC114737.2,AC114737.3,CCDC146,DTX2P1,DTX2P1-UPK3BP1-PMS2P11,PMS2P11,PMS2P9,UPK3BP1	2.81762	6.43294	1.191
RPS17P1	5.54176	12.261	1.14566
KCNN4	5.01408	10.7963	1.10648
RAB3IL1	12.0983	25.9652	1.10178
AC078883.1	3.67702	7.59624	1.04675
RF02196	40.1407	79.7061	0.989624
AC068580.1	8.52016	16.9167	0.989496
PLK2	3.61746	7.15441	0.983858
HBBP1,HBD	6.05339	11.0218	0.864545
AC092069.1	4.91204	8.93335	0.862878
MTND3P25,MTND4LP30,MTND4P12	56.0365	101.542	0.857638
CD14	31.2255	55.9407	0.841174
RPL35P5	7.03646	12.5769	0.837854
IGFBP6	9.46833	16.8691	0.8332
JAK3	2.22338	3.95273	0.830093
ADCYAP1	3.04949	5.42073	0.829918
UBL5P2	8.61308	15.2132	0.820723
BAALC	2.91494	5.12949	0.815348
UQCRFS1P1	9.93684	17.44	0.811541
RCC1,SNHG3,SNORA73A	11.4182	20.0352	0.811199
MTCO2P2	157.043	273.361	0.799643
HSPE1P2	3.38621	5.85557	0.790138
C1orf122	39.1498	67.3568	0.78282
MIR210HG	4.80704	8.21707	0.773475
RGS3	2.8672	4.89668	0.772159
LINC01050	0.861559	1.46111	0.762044
AL031729.1	9.88277	16.7326	0.759674
AC098934.3	19.2089	32.227	0.746497
NDUFB1P1	12.7062	21.1495	0.735094
FABP3	5.07311	8.43631	0.733741
IL17RC	6.08419	10.1036	0.731733
CACNA1H	10.546	17.4353	0.725312
AL356652.1	6.46364	10.6169	0.715945
AL158077.1	6.33487	10.353	0.708663
THBD	3.93823	6.40483	0.701612
BCYRN1	41.56	67.1761	0.692752
UMPS	9.12723	14.7128	0.688823
RPS6KL1	7.75729	12.4547	0.683066
AC244090.1	8.67961	13.9136	0.680794
SPSB2	7.18949	11.5224	0.68048
AC013489.3	8.38713	13.4276	0.678953
RPL37P6	7.88332	12.5598	0.671939
AC087292.1	8.91452	14.1708	0.668692
ARHGAP33	12.5476	19.9168	0.666577
SRP9P1	5.41008	8.55596	0.661278
AC074212.1	6.84871	10.8294	0.66105
NMB	18.0619	28.4626	0.65612
MS4A4E	9.96306	15.6878	0.654983
POSTN	1.57003	2.46344	0.64988
HSPB1P1	14.058	22.0312	0.648152
RN7SL4P	21.2031	33.1658	0.645421
ACTN1,HMGN1P3	11.0884	17.3417	0.645191
CDH12	7.18083	11.225	0.644492
AP001972.1	9.63073	15.0217	0.641331
FBN1	5.15406	8.02219	0.638286
RN7SL5P	4.61861	7.18466	0.637462
ABI3BP	8.97205	13.8698	0.628437
AC141586.1	1.4673	2.26769	0.628064
AC010442.1,SLC9A3	6.76375	10.4485	0.6274
AC087393.2	20.3833	31.4843	0.627247
C3	5.54302	8.52418	0.620889
CHCHD6	18.4883	28.4211	0.62035
STC1	0.815342	1.25169	0.618399
LAMB2	6.54052	10.0403	0.618324
AL162426.1,PTRH1	13.046	19.9972	0.616188
SH2D3C	5.11497	7.83176	0.614611
BOD1	13.0823	20.0178	0.613662
PDPN	10.7399	16.429	0.613261
COL15A1	3.94937	6.03627	0.612035
HSPE1P4	3.64265	5.56559	0.611544
CTHRC1	3.59868	5.49763	0.611341
PLD2	7.76639	11.7431	0.596498
MFAP4	10.0445	15.1856	0.596302
AC018638.2	6.46875	9.76572	0.59424
MEDAG	10.6737	16.1036	0.59333
MCM4	8.81719	13.2991	0.592939
SMARCD3	8.29319	12.4893	0.590694
AP000894.2	0.386178	0.5814	0.590267
RECQL5	7.17054	10.791	0.589675
LINC01504	7.37057	11.0651	0.586168
AC010653.2	15.7191	23.5528	0.58338
TMEM135	12.0437	18.0209	0.581392
AC108449.3	16.1553	24.1372	0.579251
RPS26P28	11.508	17.1928	0.579171
AC099336.2	32.0765	47.9031	0.578605
AC114491.1	15.088	22.5312	0.57852
GPC1	4.40135	6.55578	0.574821
ATP6V0E2-AS1	8.29045	12.3388	0.573679
TEF	7.93719	11.7889	0.570729
MTND1P23	84.3247	124.954	0.567371
MTATP6P1,MTATP8P1,MTCO3P12	662.295	981.127	0.566965
RPL37P2	16.738	24.7776	0.565907
ADAMTS4	0.593211	0.874767	0.560353
MYL9	9.28948	13.672	0.557555
ZBTB48	19.9535	29.3555	0.556993
PPIL3,RNU6-312P	10.168	14.9537	0.556459
FADS2,FEN1	149.831	220.296	0.556112
CCN5	27.4388	40.3359	0.555847
ADAMTS14	0.9539	1.40195	0.555526
AL450405.1	32.5233	47.6956	0.552383
SDHAF3	12.3276	17.9904	0.545335
AC008554.1,AC010636.2,ZNF626	6.99311	10.2035	0.545058
HS3ST2	39.0941	56.9911	0.543785
PPP2R3B	17.1283	24.9112	0.540415
RRP15	7.15432	10.4012	0.539864
AC015912.1	8.20189	11.9171	0.539006
AL355032.1	9.00534	13.0671	0.537086
BOLA1	9.91989	14.3904	0.53671
RARRES2	11.5435	16.743	0.536477
PAX8-AS1	14.06	20.3858	0.535965
TRIM63	71.8225	104.117	0.535697
EVPL	40.0719	58.0304	0.534218
LUM	13.5412	19.5163	0.527321
AC091544.6,FAM174B,H2AFVP1	19.6355	28.2748	0.526054
AC005000.1	35.3177	50.8272	0.525211
SDC2	5.06639	7.28762	0.52449
SPHK2	10.2504	14.7323	0.523302
RPL37P23	13.438	19.2806	0.520837
COL6A1	67.0014	95.9213	0.517661
RPL13P12	82.5134	117.813	0.513798
AL020996.3,AUNIP	38.0861	54.3763	0.513712
ZNF710	8.15478	11.6399	0.51336
MTND5P11	10.3731	14.7907	0.51184
AC022133.1,ITGA1,PELO	3.83628	5.44415	0.505001
AL139082.2,AL158066.1,AL158066.2,MRPS31P5,TPTE2P2	3.18334	4.51597	0.504494
TMEM176B	19.0378	26.9985	0.504009
AL137186.2,IL15RA	3.5932	5.09197	0.502956
AP003396.5	11.1718	15.8309	0.502885
MUTYH	7.94871	11.2618	0.502646
DHCR24	48.1271	68.1722	0.502333
SFRP2	9.73754	13.7875	0.501732
CAVIN3	6.58471	9.31569	0.500543
ST6GALNAC4	9.55144	13.4941	0.498538
TUBAP2	7.68936	10.8394	0.495349
AC110597.3	0.82093	1.15452	0.491962
TMEM79	26.7854	37.6551	0.491398
TNRC6A	9.45759	13.2914	0.490949
HOMEZ,PPP1R3E	13.1218	18.4273	0.489882
LRRC32	9.59585	13.4697	0.489236
PEAK3	9.35009	13.1198	0.488693
CALM2P2	8.61217	12.0786	0.488005
THY1	22.8746	32.0489	0.486528
FAHD1	31.9384	44.645	0.483208
SPON2	18.7138	26.1395	0.482133
RASSF1-AS1	14.7404	20.5874	0.481984
B3GNT9	7.08181	9.8705	0.479005
SRGAP2B	3.30435	4.60443	0.478655
TPT1P6	7.01504	9.7654	0.477228
CCL26	1.85031	2.57327	0.475834
LAMA5,MIR4758	25.2143	35.0622	0.475676
SURF6	15.9834	22.2205	0.475312
AC005840.1	21.5571	29.9624	0.474988
AC114977.1	0.754446	1.04841	0.474713
LITAF	151.27	210.199	0.474632
RCN3	11.6586	16.1665	0.471613
PDGFRB	13.8644	19.2047	0.470072
HTRA1	35.3897	49.0084	0.469698
AC087521.3,C11orf96	2.49333	3.4486	0.467937
AC135048.1,FBXL19,ORAI3	48.1253	66.5331	0.467277
AC005726.4	9.71628	13.4137	0.465232
SUMO2P1	11.4132	15.7403	0.463753
AL451165.2	13.8849	19.134	0.462617
INKA1	48.0144	66.1388	0.46203
RHBDD3	12.4019	17.0686	0.460786
SMIM4	52.5341	72.2216	0.459176
NT5M	14.1892	19.5012	0.45877
FN1	53.0682	72.8955	0.457984
AC008770.4,AC022415.2,ZNF433-AS1,ZNF788P,ZNF844	30.6816	42.1431	0.457924
FADS1,MIR1908	30.7458	42.1513	0.455189
PCTP	17.1139	23.4612	0.455104
AC010646.1,NR2F6,USHBP1	9.95161	13.6407	0.454916
C1orf167	14.2373	19.5138	0.454822
RHBDF2	3.51288	4.81296	0.454268
RNF113A	15.5152	21.2466	0.453547
SOX12	10.6088	14.5199	0.452767
KIF21A	1.80337	2.4668	0.451945
FBLN1	43.8984	59.9523	0.449648
SRPX	6.20732	8.47358	0.449001
CERS4	58.0287	79.1979	0.448695
MTND2P28	42.1517	57.5285	0.448685
GSTA4	10.2818	14.0039	0.445739
FSCN1	97.7177	132.837	0.442965
RPL12P4	8.2512	11.213	0.442497
AL928654.2	13.2157	17.9566	0.442267
H3F3AP6	24.2312	32.9129	0.441786
AC018638.1	11.5758	15.7198	0.441474
RPL23P8	19.3069	26.1979	0.440333
AC079250.1	12.6087	17.1042	0.439931
IDNK	9.16304	12.424	0.439231
FOXRED1	7.68161	10.4104	0.438544
CTSK	136.338	184.694	0.437955
ENSAP2	10.2481	13.8717	0.436788
GTF2IRD2B	9.45261	12.7879	0.435995
PTMAP2	12.0782	16.3334	0.435426
MARVELD1	8.02088	10.8388	0.434373
BLOC1S4	13.5501	18.2944	0.433096
AC113189.9,SPEM3,TMEM102	10.7372	14.4939	0.432828
BBC3,MIR3191	29.5449	39.8809	0.432788
HSPB1	414.631	559.213	0.431571
AL136419.1,DHRS4L1,DHRS4L2	10.6798	14.4026	0.431445
BBS4	16.6228	22.4103	0.431001
ALKBH3,SEC14L1P1	11.3845	15.3481	0.430992
NAPRT	38.0532	51.2825	0.430449
FTLP3	69.1248	93.1005	0.429585
GPR137	19.7315	26.5638	0.428963
MOSPD3	26.0833	35.1143	0.428932
AC087289.1	83.4297	112.306	0.428802
USP21	7.88389	10.6038	0.427602
CHI3L1	9.23649	12.4185	0.427075
SLC35E2B	15.4293	20.7389	0.426669
AL671883.2	8.67627	11.6609	0.426533
AC009245.1	11.1277	14.9538	0.426357
C4orf48	98.5489	132.209	0.423909
CYB5A	15.2414	20.4441	0.423691
PYM1	23.109	30.9841	0.423073
GABBR1,UBD	9.31322	12.485	0.422844
H3F3AP4	9.47449	12.6943	0.422061
PPP1R16A	10.7437	14.3933	0.421913
AL391121.1	6.05504	8.09919	0.419642
NUDT2	11.983	16.0224	0.419104
TMEM176A	15.4778	20.6947	0.419059
AP000879.1	16.1047	21.5215	0.418297
NFKB2	21.4544	28.6652	0.41803
MAP3K12	10.8132	14.4308	0.416361
CBX3P9	6.39722	8.53375	0.415735
COL6A2	102.118	136.145	0.4149
AC005775.1	14.5307	19.3692	0.414655
NAA25	4.31097	5.74454	0.41418
AC073072.2	19.6787	26.2087	0.413413
GUCD1	62.3379	83.0139	0.413243
AC011481.3,APOC1,APOE	69.421	92.4398	0.413143
PPIAP29	13.4387	17.8787	0.411846
AC092597.1	9.0338	12.0122	0.411095
RTEL1,RTEL1-TNFRSF6B,TNFRSF6B	14.8793	19.7782	0.410604
TMEM119	9.05487	12.0208	0.408767
SLC35C1	9.267	12.3012	0.408625
C16orf54	18.3134	24.2889	0.407397
SAMD14	58.5518	77.5724	0.40583
AL109804.1,AP5S1,LINC01730	10.0611	13.3286	0.405734
YIF1B	43.9279	58.1716	0.405177
PDLIM4	2.64498	3.5025	0.405128
MGST2	10.2069	13.5138	0.404892
ZDHHC14	11.6215	15.3867	0.404881
AL731557.1	16.3597	21.6532	0.404436
MS4A6A	14.7475	19.518	0.404337
IRF2BP1	16.3869	21.6828	0.404004
TPSB2	9723.9	12843	0.401375
PCOLCE	14.8859	19.6547	0.400923
RCC2-AS1	18.7196	24.6974	0.399811
KAT14,PET117	10.5336	13.8967	0.399744
MBD2	16.2631	21.4082	0.396561
AC005786.3	1.87722	2.47058	0.396248
MTCO2P12	109.437	143.996	0.395928
CBR1	62.0945	81.6553	0.395082
AC092143.2	33.0513	43.4175	0.393567
ANPEP	67.7929	88.9916	0.392535
AC087289.6	14.3737	18.8565	0.391633
FRAT2	7.76615	10.1864	0.391372
NT5C1B,NT5C1B-RDH14,RDH14	14.1182	18.5115	0.390861
THUMPD3	20.1685	26.4333	0.390253
RASSF1	79.7842	104.548	0.38999
TPI1P1	9.68825	12.6944	0.389885
RPL7AP6	17.7929	23.3009	0.389088
TMEM150A	14.5445	19.0417	0.388689
AC027319.1	26.4446	34.6211	0.388678
NUP50-DT	8.13409	10.6364	0.386957
TMEM250	30.358	39.6923	0.386784
AC010618.1	58.0433	75.868	0.386363
LTO1	24.7564	32.3547	0.386174
POLR2L	151.299	197.712	0.385998
RPS20P21,TMEM70	18.4172	24.0625	0.385729
AC113189.2,AC113189.4,CHRNB1,FGF11,SPEM1	10.6446	13.9071	0.3857
ICAM3	9.45542	12.3519	0.385519
TMEM160	58.4245	76.3149	0.385392
TUSC1	10.6625	13.9164	0.384244
AC004988.1	3.91219	5.10444	0.383775
LYL1	179.534	234.231	0.383677
DBP	25.6977	33.5227	0.383499
IFIT3	13.7072	17.8801	0.383421
THAP11	18.9454	24.7094	0.38321
MANBAL	7.86406	10.2532	0.382728
PRRX1	13.7821	17.9682	0.382653
CENPA,SLC35F6	19.9696	26.0093	0.38122
PTOV1-AS2	12.4414	16.1822	0.379253
TRIM7	7.70368	10.017	0.37883
RPS7P10	10.3735	13.4859	0.378549
AC115223.1	14.8521	19.3081	0.378544
PRMT6	8.60984	11.1911	0.378294
AC013489.1,DET1,MRPL46	12.4834	16.2239	0.378104
PLD4	10.6448	13.8293	0.377576
AC120114.2	18.2545	23.7079	0.377114
PPIAP31	29.2999	38.041	0.376657
CUTALP	6.9127	8.97479	0.376629
SUB1P3	6.9037	8.96299	0.376611
AC002996.1,ACAD10,ALDH2	8.32727	10.807	0.376051
JSRP1	188.95	245.152	0.375672
ACSS1	7.75552	10.0595	0.375263
MCUB	15.678	20.3319	0.375001
C11orf49	29.351	38.0633	0.374992
AC007182.2	7.8683	10.1998	0.374417
FBXO16,ZNF395	11.6061	15.0441	0.374311
HSPA2	51.2353	66.3185	0.372273
NCBP2AS2	19.005	24.5797	0.37109
SPINDOC	8.07587	10.4419	0.370694
GAA	17.8689	23.0957	0.370171
AL157832.1,MGMT	12.9625	16.7539	0.370159
AL929472.2	6.71575	8.67408	0.369162
AK5	18.2958	23.6295	0.369075
DOLK	8.38202	10.8176	0.368011
GFI1	32.5503	42.0065	0.367941
RPL23AP65	13.3213	17.182	0.367166
FAM160B2	21.6305	27.8913	0.366745
NAGK	76.7128	98.8482	0.365748
AC104849.1	10.0137	12.9012	0.365525
TRIM35	7.77933	10.0218	0.365424
AC018761.2	16.7895	21.6263	0.365228
GCNT1	9.14862	11.7781	0.364481
RNASEH2C	36.7898	47.3613	0.364402
CYB561A3	29.5298	38.0106	0.364231
AL451085.2	9.30769	11.9808	0.36423
VMO1	56.1945	72.3289	0.364143
AP000346.1,AP000346.2,AP000347.1,ASLP1,DRICH1,GUSBP11	10.0416	12.9223	0.363877
UCK1	12.3886	15.937	0.36337
SCARF1	16.8918	21.7291	0.363305
MTRNR2L12	42.147	54.2163	0.363296
PIK3IP1	42.2502	54.3353	0.362932
NUDT19	10.647	13.6916	0.362844
RPUSD1	8.45609	10.8736	0.362767
CTU1	7.05356	9.06782	0.362403
SMDT1	52.9188	67.973	0.36118
TES	13.4554	17.2796	0.360887
AC116533.1	55.1587	70.8262	0.360694
BANF1P3	17.4497	22.406	0.360683
SELENOO	11.5291	14.7822	0.358581
RPL21P28	19.6553	25.2004	0.358528
ARV1	9.66936	12.396	0.358383
WIZ	13.8643	17.7713	0.358172
AC067852.2	10.7458	13.7737	0.358147
C19orf24	70.2029	89.9735	0.35797
AC020663.4,ROGDI,SEPT12	19.1564	24.546	0.357658
UNG	10.9682	14.049	0.357141
WDR59	12.8443	16.4509	0.357035
RPL23AP42	41.8027	53.5314	0.35679
H1FX	49.4829	63.3513	0.356444
JAKMIP2	15.3433	19.6422	0.35635
RPL18AP3	23.4143	29.9687	0.356065
AC135050.6	9.62498	12.3174	0.355842
LRP1	13.2819	16.99	0.355222
EXOSC5	10.9046	13.9477	0.35509
AGTRAP	104.897	134.063	0.353945
PYCARD-AS1	24.5266	31.3436	0.353825
RPS7P11	9.0882	11.6127	0.353637
TMEM69	9.9686	12.737	0.353563
RPL34P18	22.7726	29.0933	0.353385
AKR1A1	83.3487	106.476	0.353297
PSKH1	11.9642	15.2823	0.353138
SLC25A20	15.7172	20.0737	0.35296
P2RX6,THAP7-AS1	8.50072	10.8488	0.351878
ICA1	7.99085	10.1977	0.351823
NOMO2	15.2098	19.4077	0.351623
AC022400.7,NDST2,ZSWIM8-AS1	406.998	519.058	0.350873
GCHFR	14.3041	18.2412	0.350767
AL807752.6,FUT7,NPDC1	16.3113	20.7972	0.350518
PCDHGA1,PCDHGA10,PCDHGA11,PCDHGA12,PCDHGA2,PCDHGA3,PCDHGA4,PCDHGA5,PCDHGA6,PCDHGA7,PCDHGA8,PCDHGA9,PCDHGB1,PCDHGB2,PCDHGB3,PCDHGB4,PCDHGB5,PCDHGB6,PCDHGB7,PCDHGC3,PCDHGC4,PCDHGC5	22.7377	28.9781	0.349875
COX6A1P2	9.57077	12.1974	0.349867
NUDCD2	8.31558	10.5964	0.349686
PLCXD1	9.03275	11.5062	0.349174
SLFN5	9.02878	11.4996	0.348981
RGS11	10.4115	13.2567	0.348547
AC004882.3	8.24309	10.4862	0.347236
F8A1	11.6276	14.7785	0.345946
ALDOC	17.8174	22.6386	0.345498
C1QTNF1	0.970653	1.23314	0.345309
ICAM4	10.8811	13.8209	0.345034
AC239811.1,NBPF14	7.8996	10.0304	0.344528
AL139095.2	7.39512	9.38936	0.344453
CD33	36.144	45.8824	0.344184
AP000688.1	15.8745	20.1483	0.343949
AC098617.1	17.5243	22.2409	0.34386
TMEM161A	9.6667	12.2678	0.343781
RGS12	32.1255	40.7531	0.343189
WIPI1	27.6883	35.1208	0.343051
ZHX2	3.23054	4.09405	0.341752
ZNF414	17.1655	21.7496	0.341475
ANKZF1	12.2818	15.5549	0.34085
AC007308.1	9.69192	12.2682	0.340069
AKR1C1	7.47285	9.4569	0.339708
HNRNPUP1	11.2488	14.2345	0.339624
TTC13	8.13111	10.2871	0.339312
EID2	12.2416	15.4875	0.339309
CCDC85B	98.6976	124.799	0.338519
SERPINH1	17.6341	22.2899	0.338022
AC093423.3,LRRC8C,LRRC8D	12.3755	15.6428	0.338015
S100A16	8.03801	10.1549	0.337267
MTLN	62.4926	78.9391	0.337054
B3GALT2	5.90625	7.45878	0.336698
BATF	62.4828	78.9033	0.336626
FES	31.3478	39.5851	0.336592
PSAT1	17.2688	21.7992	0.336109
AC007336.3,MMP2	167.308	211.151	0.335766
THOC3	13.936	17.5787	0.335009
ARMC7	10.8682	13.7056	0.334649
MMP14	55.4141	69.816	0.333305
SERPINB10,SERPINB2	0.125723	0.158312	0.332519
AC007969.1	46.7744	58.7864	0.329763
ARHGAP39,C8orf82,LRRC24	37.3762	46.9665	0.329511
MRPL34	131.225	164.806	0.328723
PATZ1	14.2351	17.8754	0.32852
BCS1L	14.2619	17.9079	0.328427
LINC01637	9.25277	11.6142	0.327932
AL645922.1,C2,CFB	13.6284	17.095	0.326961
NAXD	9.06351	11.3662	0.326608
APP	24.0093	30.1018	0.326256
DHTKD1	8.60981	10.7922	0.325936
ARL10	3.24552	4.06803	0.325883
DOK1	56.9246	71.3333	0.325522
FNDC10	29.3445	36.7699	0.325435
AL121899.4	0.0417559	0.0523128	0.325184
DCN	125.691	157.468	0.325183
MIF-AS1	16.0266	20.0758	0.324987
WDR81	31.911	39.9638	0.324641
AP000640.1	7.98871	9.99578	0.323357
HS6ST1P1	9.81451	12.2787	0.32317
TIMM13	37.6779	47.1368	0.323136
PDPR	8.61044	10.7701	0.322872
THAP3	17.6052	22.0083	0.322044
COL1A1	38.9498	48.6779	0.32165
MAGEF1	7.20737	9.00737	0.321634
INAFM2	14.4216	18.0208	0.321429
AL161909.1	33.0441	41.2891	0.321368
HPS6	14.7939	18.482	0.321116
AC074143.1	19.0733	23.821	0.320681
HSD17B1	11.2451	14.0438	0.320637
CYBRD1	12.6435	15.7829	0.319969
PHF12	12.2409	15.2677	0.318773
ELF2	9.50009	11.8459	0.318375
HEXD	9.39152	11.6981	0.316843
SLMAP	12.4449	15.4907	0.315845
SNX21	8.59681	10.697	0.315333
AC005324.3,CDRT1,TRIM16	8.30599	10.3348	0.315286
AC130343.1	12.7918	15.9152	0.315186
PCGF2	8.83145	10.9863	0.314983
AC012085.1	8.19479	10.1939	0.314927
AC074143.2,FBXL8,HSF4	50.3488	62.6258	0.314798
MXRA7	10.1922	12.6731	0.3143
AC243960.2	8.19463	10.1884	0.314178
RHEBP1,SHLD2P1	4.88387	6.07206	0.314162
PPIAP22	42.7285	53.1191	0.314031
AL031600.3	54.4662	67.7023	0.313844
MRPS26	20.4943	25.4744	0.313824
RPL3P4	21.6391	26.8867	0.313251
PLEKHG3	12.8092	15.9126	0.312995
C2CD2L	19.9482	24.7793	0.312875
C8G	95.2318	118.264	0.312496
ISLR	4.43324	5.5053	0.312461
CAMK2N1	19.1226	23.7458	0.312397
ABHD11	8.60537	10.6826	0.311954
AC091607.2	11.2149	13.9213	0.311884
PCYT2	26.473	32.8402	0.310944
AC107871.1,CALML4,CLN6	32.6442	40.4931	0.310848
AC002310.4,ZNF747,ZNF768	29.5284	36.6197	0.310518
TWIST1	11.2626	13.9671	0.310489
ELOVL6	16.5493	20.5229	0.310467
SAFB	49.6197	61.5312	0.310405
TBC1D1	13.1718	16.3298	0.310049
AL137058.2,HNRNPA1L2,MRPS31P4	7.90008	9.79068	0.309541
TLDC2	38.3745	47.5488	0.309263
NR2C2AP	10.2056	12.6429	0.308963
ZNF217	11.4904	14.2335	0.308855
FN3KRP	19.9174	24.6703	0.308742
DTYMK	14.0074	17.3424	0.308112
TMEM115	33.3465	41.2831	0.308017
AC093323.1	9.5192	11.7831	0.307807
MIR4800,MXD4	48.5573	60.0948	0.307552
ABHD17A	108.198	133.899	0.307475
LIMD2	5.4129	6.69809	0.307349
AL590385.2,FCGR2A,FCGR2C	9.98716	12.3493	0.306283
GAS6	8.08697	9.99638	0.305806
FANCG	8.21642	10.1542	0.305494
AC113935.1	9.52476	11.7673	0.305029
CYB561	4.06976	5.02754	0.304908
FBXO22	9.05851	11.1866	0.304427
AC009053.1,AC009120.2	24.7968	30.6213	0.30438
CHD8,RN7SL650P,SNORD8	17.9757	22.1972	0.304332
MID1IP1	33.6363	41.5317	0.304193
MARCKSL1	3.89771	4.81221	0.304075
CD248	15.7708	19.4709	0.304064
INAFM1	7.67478	9.47391	0.303834
SPG11	17.2004	21.2275	0.303494
PXN-AS1	21.333	26.3255	0.303376
NBEA	19.5453	24.1176	0.303265
ZCRB1	25.551	31.5278	0.303246
TTC9C	13.3178	16.4307	0.303041
DHRS4	19.5008	24.0567	0.302904
HAGHL	48.4596	59.7729	0.302709
DCPS	8.33769	10.2831	0.302556
RAP2B	13.9471	17.1996	0.302407
MAP1LC3A	10.0541	12.3937	0.30183
AC009133.2	76.3082	94.0363	0.301379
STK16	19.0534	23.4684	0.300673
TOR2A	9.20809	11.3405	0.300511
CCNB1IP1	10.8839	13.402	0.300259
LOX	1.31039	1.61328	0.300001
SRD5A1	9.76437	12.0134	0.299045
ZNF408	8.55697	10.5265	0.298854
SP4	8.55543	10.5164	0.297728
CEP131	10.3865	12.7628	0.297232
COA5	12.1799	14.9646	0.297048
CYB561D2,Z84492.1,Z84492.2	43.4731	53.4088	0.296955
WDR25	6.21277	7.63112	0.296659
SUFU	9.56998	11.7516	0.296269
LDLRAD2	9.87603	12.1263	0.296137
EXOSC6	9.24976	11.3554	0.295891
IVD	48.2246	59.1668	0.29502
ARHGEF9	23.9818	29.417	0.294709
PER3	10.6445	13.0565	0.29466
TUBBP1	9.01536	11.0551	0.294255
RILP	28.9334	35.4752	0.294076
LIPE-AS1	9.49943	11.6471	0.294059
UBTD1	10.6181	13.0164	0.293798
RPL9P25,TIPIN	8.31071	10.1868	0.293658
MILR1	48.9128	59.9331	0.293139
IGFBP3	9.04588	11.0823	0.292925
MRGPRX2	158.803	194.532	0.292769
CYHR1	28.1674	34.5037	0.292726
IFITM3	316.575	387.763	0.29263
EVA1B	26.0881	31.9541	0.292606
AC022968.1	20.6338	25.2699	0.292409
SERPING1	11.9832	14.6746	0.292302
AC099508.1	6.49445	7.94807	0.291398
OLFML3	3.35923	4.11102	0.291366
CCDC71	13.7656	16.8435	0.291122
ORAI1	36.9777	45.2449	0.2911
ZNF160	8.4101	10.2898	0.29102
MRPL57	16.505	20.1918	0.290866
NLN	10.8742	13.3017	0.290701
RIOX1	8.47711	10.368	0.290493
SGIP1	12.2641	14.9959	0.290127
DEAF1	10.8578	13.2762	0.290107
CDC42P6	19.2526	23.5318	0.289555
ADAT3,SCAMP4	29.8741	36.5136	0.289539
MMACHC	21.2285	25.9359	0.28895
RPL41P2	51.953	63.4625	0.288697
HGH1	15.9153	19.439	0.288537
ECHDC2	23.6421	28.8763	0.288526
ZCCHC24	10.8275	13.2243	0.288491
BRD3	11.0266	13.461	0.287794
AL358781.1	12.7179	15.5244	0.28768
GPX1P1	26.1142	31.8723	0.287466
EEF1A1P5	318.026	388.093	0.287258
PRR12	13.9229	16.9869	0.286968
RAMAC	8.08588	9.8638	0.286739
AC006254.1,ITIH4,MUSTN1,STIMATE,STIMATE-MUSTN1	22.0018	26.8383	0.286673
CASQ1	13.7389	16.7587	0.286641
MIR6838,POLM	12.8521	15.6749	0.286449
SUOX	11.9317	14.5468	0.285902
AC064799.1	11.2308	13.691	0.285764
PAFAH1B3	21.4549	26.1518	0.285606
CEMP1	25.9475	31.6253	0.285484
PPIAP11	10.8114	13.1767	0.285432
AC012651.1,BNIP3P5,CAPN3,GANC	20.783	25.3252	0.285171
ZADH2	17.6636	21.5235	0.285131
RFXANK	25.8099	31.4478	0.285033
PURA	19.1449	23.3209	0.284661
SLC8A3	41.48	50.5139	0.284265
UBE4B	11.9995	14.6127	0.284245
AC020663.1,ANKS3,ZNF500	8.10957	9.87503	0.28416
RPL6P27	20.0049	24.3587	0.284087
YBX1P10	18.2084	22.164	0.28361
SORBS3	66.9263	81.4572	0.28347
FAT1	30.3984	36.9914	0.283197
HIST1H2BK	14.7012	17.8864	0.282924
AP003307.1	9.59569	11.6739	0.282828
MFSD3	12.6526	15.3926	0.282806
AC133065.3,CIITA	12.6768	15.4174	0.282372
H6PD	8.43186	10.2544	0.282321
ABHD14A,ABHD14A-ACY1,ACY1	37.9207	46.1168	0.282306
AC120057.3	7.77409	9.44902	0.281491
AC004453.1	30.268	36.7857	0.281351
FSTL1,MIR198	12.2357	14.8694	0.28125
LENG1	9.76974	11.8716	0.281122
RNF220	39.7655	48.3129	0.280891
HDHD5	11.6362	14.1373	0.28089
MYBBP1A	10.5721	12.8379	0.280151
TUBBP2	35.234	42.7851	0.28014
HCG25	11.4255	13.8737	0.280089
STAT2	12.7624	15.4883	0.279273
DENND2D	63.379	76.8792	0.278588
HOXB3,HOXB4,HOXB6	23.7588	28.8038	0.277797
DDX54	46.5511	56.4272	0.277574
TMEM223	14.3088	17.3392	0.277135
RAI1	15.748	19.0824	0.277072
SLF2	12.3125	14.9169	0.27683
HIST1H1C	6.03286	7.30865	0.276763
SLC39A14	6.33778	7.67737	0.276635
RPS20P14	22.5955	27.3618	0.276129
TFPT	20.1299	24.3695	0.275735
MAPKAPK5-AS1	10.0962	12.2217	0.275636
MTHFR	15.6074	18.8874	0.275199
ITGB5	21.1043	25.5373	0.275072
RRP1B	25.349	30.6723	0.275009
AC004922.1,ARPC1A,ARPC1B	494.334	598.067	0.274822
FAM149B1	9.3473	11.3065	0.274532
KIF22	14.5438	17.5915	0.274477
EEF1A1P9	31.9696	38.6572	0.274038
MAP2K1	23.0268	27.8435	0.274025
MOB2	20.1349	24.3427	0.273794
GDF11	9.86855	11.9283	0.273478
SCO1	10.8349	13.0961	0.273445
MEN1	11.446	13.8329	0.273263
LINC01023	25.3091	30.5835	0.273097
AC067852.3,ATP6V0A1,MIR5010	29.551	35.7085	0.273061
CIR1	11.674	14.1027	0.272669
TRAF2	12.1537	14.6802	0.272473
TRADD	22.2356	26.8489	0.271993
AL136131.3	20.5361	24.7854	0.271328
PTAFR	25.5888	30.8815	0.271229
COMMD5	28.7088	34.6378	0.270856
ZNF821	15.5604	18.7688	0.270457
AC025257.1	34.09	41.1179	0.27042
COL6A3	26.5593	32.0326	0.270324
AL035078.4,PAUPAR,RCN1	10.9474	13.2013	0.270095
NDUFAF8	53.5533	64.5769	0.270043
CD48	22.7738	27.4534	0.269607
ZNF362	15.9817	19.2506	0.268485
ASF1A	10.7021	12.8895	0.268302
YBX1P1	39.8725	48.0205	0.268255
RPL13AP5	42.6716	51.3874	0.268137
MCM6	8.12201	9.78059	0.268084
SAMHD1	18.8305	22.6728	0.267893
EBPL	13.218	15.9102	0.267443
KCNH2	0.335389	0.403661	0.267308
KBTBD4	13.1998	15.8847	0.267122
ARHGAP17	15.9174	19.1541	0.267053
DUSP7	15.404	18.5321	0.266719
CLK2	20.6168	24.7962	0.266299
SGSH	32.2176	38.7447	0.266151
AC005339.1	8.84112	10.6313	0.266018
EEF1A2	14.6768	17.6468	0.265864
FCF1P2,NME6	13.4323	16.1487	0.265712
RPLP0P6	21.142	25.4073	0.26513
PLXNB3,SRPK3	23.4151	28.1322	0.264785
IL10RB-DT	8.23107	9.88827	0.264638
SLC5A2	16.7072	20.0695	0.264537
LINC01278	9.09636	10.9246	0.26422
UAP1L1	45.0678	54.123	0.264145
ARSB	9.83417	11.8094	0.264061
SDR39U1	45.9487	55.1775	0.264054
ZNF226	8.97381	10.7754	0.263949
KRT10	19.4221	23.321	0.26393
SLC39A4	49.4716	59.3869	0.263543
ELMOD3	8.90676	10.6914	0.263479
CLPX	12.9221	15.5094	0.2633
GON7	13.489	16.1865	0.263013
RPL26P19	21.207	25.447	0.262955
AC008758.1,AC008758.3,AC008758.4,AC008758.5,AC008758.6,AC010422.6,ZNF443,ZNF490,ZNF564,ZNF709,ZNF799	13.1916	15.8291	0.262954
VCAN	2.86783	3.43933	0.262167
MED28	19.7284	23.6569	0.261989
DTX3L	9.07246	10.8769	0.261701
AC027644.3	6.4426	7.72264	0.261451
AC007881.1	51.139	61.2906	0.261243
TPGS1	34.687	41.5596	0.260787
SNHG5	88.2489	105.709	0.260447
PELP1	15.6636	18.75	0.259479
SRRM5,ZNF576	11.7398	14.0514	0.259312
SREBF2	82.8766	99.1889	0.259213
UNC119	14.4937	17.3424	0.258875
SEPHS2	39.9014	47.7404	0.25877
EEF1A1P22	5.58837	6.68616	0.258751
AEBP1,MIR4649	42.3916	50.7157	0.258652
WDR18	21.8858	26.1816	0.258556
AC245297.3	14.8772	17.795	0.258366
PFN1P1	34.8908	41.7322	0.258313
ARHGAP6,RF02271	11.893	14.2249	0.258312
ABHD4	51.5602	61.6689	0.258286
TSPO	241.068	288.316	0.258212
MFSD2A	0.812965	0.972293	0.258198
ZC4H2	22.7769	27.2348	0.25788
MZF1	8.57649	10.2528	0.257559
CIAO2A	39.0578	46.6626	0.256657
C19orf81	1.82089	2.17537	0.256617
AC091060.1,C18orf21	10.0193	11.9692	0.256545
TSC2	18.7355	22.3798	0.256419
CHKB,CHKB-CPT1B,CPT1B	51.2778	61.2458	0.256276
AC099518.5	6.31054	7.5372	0.256265
TRIM65	14.4871	17.3014	0.256122
ZNF224	7.81207	9.32865	0.255963
HSCB	8.75697	10.456	0.255828
ZNHIT2	7.89377	9.42501	0.255779
VGLL4	22.6581	27.0443	0.255299
AC012442.2,CHCHD5	21.9296	26.1744	0.255275
ZNF282	12.2614	14.6291	0.254723
ZBTB45	12.5533	14.9741	0.2544
GTF2I	99.7928	119.034	0.254366
AC024940.3	7.29359	8.69968	0.254333
UBALD1	25.4972	30.4094	0.25418
CSTB	132.346	157.82	0.253963
AC022966.2	75.8155	90.3999	0.253829
AC233992.2,FBXL6,TMEM249	16.3856	19.5376	0.253823
NRROS,PIGX	98.7102	117.685	0.253659
AP001496.2,LINC00526	8.67322	10.3397	0.253554
XXYLT1	8.29153	9.88173	0.253126
MIR7110,PDIA5,SEC22A	7.4961	8.93243	0.252913
PTGES	23.5556	28.0678	0.252844
MTCO1P12	145.062	172.824	0.252629
USF1	20.7732	24.7464	0.252495
ZNF175	10.9548	13.046	0.252051
ITFG2	15.7972	18.809	0.251754
AL354740.1	21.6397	25.7614	0.251527
PRDM8	3.28233	3.90553	0.250798
RHNO1,TULP3	13.9608	16.6044	0.250187
ZNF428	49.343	58.6446	0.249154
AC025171.1	9.35239	11.1152	0.249127
SCAND1	56.5241	67.1642	0.248825
MFSD12	4.1947	4.98413	0.248774
AC246787.1	8.51809	10.1206	0.248693
HNRNPKP4	5.97003	7.09282	0.248621
SPEN	11.9854	14.2389	0.248563
AL137127.1,UBR4	90.4026	107.364	0.248075
TRAF3IP2	24.6476	29.2602	0.247491
ACYP2	11.0746	13.1461	0.247377
FKBP9	20.3775	24.1848	0.247124
AL627389.1,JPX,RF02124,RPSAP14	13.8018	16.3781	0.246914
ABCA7	46.794	55.5247	0.246808
SNRPGP10	15.7576	18.6922	0.246393
ATOX1	50.2721	59.6327	0.246345
CBX4	17.6867	20.9764	0.246102
POP7	21.5577	25.5636	0.245888
THBS2	4.81169	5.70564	0.245845
TAOK2	16.3972	19.4398	0.245562
UPF3A	33.7326	39.9842	0.245288
AC125807.1	18.5419	21.9781	0.245278
SLC25A1	54.5534	64.6486	0.24495
MRPL17	32.7866	38.8528	0.244911
AP000356.3,AP000356.4,BCRP3	12.9754	15.3746	0.24477
AC127496.6	14.9349	17.6946	0.244624
AL589765.4,MRPL9	31.8392	37.7068	0.244023
PEPD	282.287	334.285	0.243915
TRIM41	11.0128	13.0413	0.243903
EEF1A1P4	10.2931	12.1882	0.243811
SAMD4A	3.08128	3.64729	0.243294
FAM3A	20.8098	24.6231	0.242749
TSPAN14	78.2701	92.5762	0.242181
CCDC28B	12.084	14.2925	0.242157
H2AFJ	115.131	136.145	0.241865
SLC35C2	19.8081	23.4202	0.241663
RPL10P9	23.1153	27.3284	0.24155
CBFA2T3	16.1811	19.1299	0.241515
CBX6	13.5973	16.0737	0.241379
FKBP10	7.47731	8.83575	0.240832
DPYSL2	18.2061	21.5116	0.240697
EMC8	14.5619	17.2008	0.240275
ZNF28,ZNF468	11.3902	13.4537	0.24021
SH3BP5L	21.4379	25.3213	0.240186
TMEM39B	13.8579	16.3676	0.240134
ACOT2	18.9559	22.3875	0.240045
LENG8	91.0895	107.566	0.239865
DUSP23	76.2171	90.0019	0.239841
CEP295NL,TIMP2	51.843	61.2182	0.239811
SH3BP5	4.84995	5.72663	0.239717
POMT1	8.42587	9.94863	0.239673
STRIP2	8.892	10.4989	0.239659
GSTP1	14.1639	16.7205	0.239397
AC004832.3,MTFP1,SEC14L2	10.8991	12.8646	0.239194
ZDHHC8	19.2382	22.6986	0.238631
AC006538.3,DIRAS1,SLC39A3	64.3976	75.9629	0.238289
DGKG,ETV5	21.9576	25.896	0.238007
RNF34	22.0218	25.97	0.237914
BLOC1S3	11.1887	13.1941	0.237854
SIGMAR1	39.1122	46.1155	0.237634
DENR	24.5363	28.9271	0.237504
AC073111.3,AC073111.4,REPIN1,ZNF775	49.9099	58.8395	0.237458
TMED8	9.32655	10.9951	0.237446
STAB1	67.6832	79.7848	0.237316
ARMH1	33.0021	38.9002	0.23722
CERCAM	10.9058	12.8548	0.237208
CCDC107	11.7787	13.8817	0.237004
MCM2	9.13473	10.7626	0.236593
MXRA8	14.8511	17.4949	0.236369
BIRC7	21.461	25.2802	0.236294
AC009078.3,BCAR1	67.9453	80.0275	0.236122
DHX32	9.15786	10.7855	0.236011
ANXA2P2	8.66505	10.204	0.235854
SELENOP	10.6099	12.4921	0.235598
HMOX2	27.5678	32.4545	0.235434
CTDP1	11.886	13.9917	0.235305
BNIP3	6.31465	7.43172	0.234993
MON1A	8.984	10.5726	0.234901
CMBL	10.0686	11.8448	0.234384
VEGFC	1.84138	2.16599	0.234237
BORCS6	18.391	21.6288	0.233952
KLHDC8B	30.8427	36.2708	0.233881
JDP2	6.96544	8.19122	0.233863
CABIN1	21.4833	25.2596	0.233616
IL13RA1	3.99745	4.69954	0.23344
BCL2L1	103.633	121.827	0.233354
AC018638.5	12.5429	14.7446	0.233319
ATG16L1	8.02771	9.43588	0.233168
TNFRSF10D	2.88449	3.39037	0.233129
EDEM1	27.1205	31.8688	0.232762
CKAP4	13.1997	15.5082	0.232526
COMMD4	38.3418	45.043	0.232386
PMVK	27.4324	32.2218	0.232156
DOLPP1	10.2412	12.0237	0.231496
HYAL3,IFRD2,NAA80	87.3208	102.518	0.231479
MAGED1	13.2013	15.4987	0.231467
GLMP	77.0728	90.484	0.23144
ISG15	35.6874	41.8835	0.230969
FARS2	20.364	23.8961	0.230751
HARBI1	11.9149	13.9805	0.230649
HNRNPA1P48	9.32868	10.9449	0.230515
LPCAT1	21.585	25.3238	0.230466
INO80B,INO80B-WBP1,WBP1	60.5966	71.0893	0.230397
RPL26L1	14.802	17.363	0.230219
CRYAB	23.0649	27.0493	0.229889
AHNAK2	65.4714	76.7775	0.229819
ATP5MDP1	38.5506	45.207	0.229794
PLA2G6	10.0918	11.8313	0.229422
OXLD1	22.9533	26.9043	0.229138
ADGRB2	21.2373	24.8896	0.228943
RETREG3	12.4788	14.6242	0.228876
SSNA1	56.7335	66.485	0.228827
PRKAB1	17.3747	20.3544	0.228353
NLRX1	9.63256	11.2834	0.22821
NUP43	10.4437	12.2319	0.228009
TSTA3	26.3372	30.844	0.227887
VPS25	27.0268	31.6451	0.227591
RPS15AP1	15.5843	18.2467	0.22754
GATA2	332.415	389.171	0.22742
STK11	45.2047	52.9212	0.227374
AC099668.1,MST1	7.51085	8.79171	0.227167
RHBDF1	22.0303	25.7799	0.226756
MRFAP1L1	56.4274	66.0294	0.226712
TRIM27	21.5193	25.1741	0.226311
GIPC1	66.2231	77.4661	0.226231
RGS19	54.1714	63.3528	0.225878
CCDC18	8.42093	9.84659	0.225645
AC034102.7,AC034102.8	18.8831	22.0792	0.22559
ELMSAN1	13.8651	16.2116	0.225566
USP1	12.8873	15.0679	0.225523
NT5DC1	9.79629	11.4537	0.225506
AC093616.1,AC133644.3,CYTOR,MIR4435-1,PLGLB2	12.4995	14.6111	0.225192
POLE4	22.6691	26.4913	0.224788
CFAP20	17.3104	20.2264	0.224603
PSMG3	12.8772	15.0453	0.2245
ERG28	10.5147	12.2847	0.224452
COMMD9	27.5729	32.2084	0.224185
AC044849.1	48.8188	57.0256	0.224173
ARID1A	25.603	29.9048	0.224063
CTTN	9.29848	10.8574	0.223612
TBCC	17.9085	20.9091	0.223484
CDKN2C	12.5246	14.6223	0.223406
ARMC6	15.9768	18.6512	0.223288
RF01882,RF01883,RF01891,RF01892,TUG1	20.2385	23.6254	0.223238
CDK2	8.56884	10.0016	0.223059
MIR6878,TARS2	9.42029	10.9946	0.222952
AC005253.2	10.6102	12.3825	0.222851
LTC4S	346.233	404.056	0.222811
RPS3AP6	13.9757	16.3086	0.222715
BBIP1	23.1627	27.029	0.222702
NCAPD3	15.1875	17.7221	0.22267
AC096772.1	5.48481	6.3994	0.222495
MGAT1	124.801	145.521	0.221601
RBM19	9.21626	10.7464	0.2216
PGS1	23.5407	27.447	0.22149
PIGG	19.5117	22.7371	0.220705
TMEM11	18.9402	22.0655	0.220339
ZNF76	13.0203	15.1682	0.220284
TUBA1A	380.557	443.285	0.220121
B4GALT2	11.5281	13.426	0.219872
SLC43A2	10.988	12.7966	0.219832
PARP12	11.0682	12.8878	0.219582
ABCF3	21.9699	25.5681	0.218815
MAF	48.5587	56.499	0.218496
ABALON	41.5961	48.3967	0.21846
RELB	12.5262	14.5734	0.218383
STMN3	27.278	31.7326	0.218229
FGFR1	7.52496	8.7511	0.217781
AC011603.2	1925.4	2238.94	0.217658
UNC93B1	16.2606	18.9084	0.217645
AC087164.1	9.45963	10.9997	0.217609
CPSF3	14.662	17.0486	0.217574
SNN	15.914	18.5016	0.217356
SMIM29	83.5623	97.1373	0.217174
RPA2	30.9445	35.9555	0.216529
CST3	243.392	282.789	0.216444
RPL13AP25	52.0458	60.4544	0.216065
RPL15P2	11.8435	13.7557	0.21594
TXNIP	392.546	455.831	0.215635
ODF3B,SCO2,TYMP	96.7714	112.369	0.215592
MITD1	14.4004	16.7159	0.215112
NAA38	46.3898	53.8397	0.214862
AC000041.1,AP1B1	66.9797	77.7271	0.214695
ITM2B	1281.95	1487.42	0.214466
PFKFB2	12.3718	14.3546	0.214464
RPS2P46	17.5796	20.3952	0.214332
PPP1R3B	6.41742	7.4452	0.214318
MTERF2	6.7149	7.7893	0.214128
HECTD3	24.9532	28.9446	0.214071
SAMD1	17.7924	20.6364	0.213932
ZMYND8	20.7995	24.1228	0.21385
ZCCHC14	8.41535	9.75912	0.213728
ULK3	71.5205	82.9334	0.213597
LONRF1	11.6308	13.4864	0.213555
AKIP1	35.3638	41.0009	0.213384
NCBP3	8.67267	10.055	0.213365
MRPL58	12.3755	14.3469	0.213249
PDCD7	15.5405	18.0151	0.213176
FDFT1	87.3874	101.299	0.213123
KIAA0930	44.5665	51.6407	0.21255
AC124319.1,AC124319.5	23.4718	27.1953	0.212432
MTA1,TEX22	25.9749	30.092	0.212259
ZNF692	12.7284	14.7443	0.212103
AC008763.3,MCEMP1,TRAPPC5	59.5193	68.9455	0.212099
GGA3	16.1301	18.6815	0.211859
LAIR1	26.7856	31.0211	0.211791
ATIC	32.7705	37.9421	0.211401
AC105020.6	21.6711	25.09	0.211338
AC008894.3	9.27115	10.7317	0.211059
ALDH18A1	13.1229	15.1877	0.21082
CDC34	29.4566	34.091	0.210801
FAM220A	8.19032	9.4787	0.21077
AL355916.1,AL355916.3,PRKCH	9.88177	11.4358	0.210716
ADPRHL2	20.0501	23.2015	0.210605
OCEL1	16.9597	19.6223	0.210386
MMP1	127.436	147.431	0.210261
ARHGAP1	45.9818	53.1901	0.210095
AC009119.2,MLYCD,OSGIN1	13.1151	15.1695	0.209947
CTSL	131.525	152.118	0.209851
MCM7	16.1282	18.6533	0.209843
MPI	15.915	18.4051	0.209718
CNDP2	52.3177	60.5019	0.209681
COMMD2	12.7362	14.7275	0.20958
FAM45A	14.0701	16.2688	0.20948
TSPAN9	13.3608	15.4467	0.209292
NPIPB3,SLC7A5P2,SMG1P3	20.7895	24.0349	0.209272
AC008878.1,TEX45,ZNF358	39.3883	45.5245	0.208876
AC009879.2,AC009879.3,ADHFE1,RRS1,VXN	19.5944	22.6445	0.208717
POLR3H	10.0171	11.5747	0.208503
AL807752.7,LCNL1,PTGDS	22.121	25.5552	0.208204
MARS,MIR6758	72.7646	84.0597	0.208178
ENTR1	17.7822	20.5411	0.208084
LINGO3	10.7659	12.435	0.207934
FBLN2	11.9122	13.7565	0.207677
SLC27A1	13.4271	15.5057	0.207651
AC068580.3	15.6649	18.0886	0.207545
GALNT11	43.6862	50.4449	0.207532
PCNA	38.3761	44.2985	0.207051
AL136988.1	11.506	13.2804	0.206915
CCR4	12.597	14.5372	0.206669
COMT,MIR4761	87.7116	101.177	0.206042
NOS3	15.0604	17.3712	0.205937
GOLM1	8.99823	10.3781	0.20583
B3GALT4	17.6902	20.4021	0.205769
PPP1R14BP3	6.53727	7.53904	0.205692
CA12	9.06208	10.4483	0.205353
SETD5	24.9576	28.774	0.205289
TNFRSF14-AS1	22.2526	25.6552	0.205279
CDCA4	11.3729	13.1091	0.204962
AC080038.1	7.7032	8.87904	0.204945
FAM129B	294.103	338.974	0.204851
AC018755.2,SIGLEC14,SIGLEC5	23.5011	27.0834	0.204678
COL13A1	24.6039	28.354	0.204665
TACO1	11.5768	13.3397	0.204496
DEXI	30.077	34.656	0.204443
CROT	31.6787	36.4955	0.204208
PEX14	17.8459	20.5577	0.204086
GALK1	38.3668	44.1958	0.204052
NACC2	17.931	20.653	0.203893
ANKRD54,MIR658	12.6692	14.5889	0.203543
STK10	33.8316	38.9572	0.20352
SMARCA2	66.0476	76.0425	0.203301
AC139530.3,MRPL12,SLC25A10	35.4879	40.8447	0.202823
PDE6B	8.61257	9.91073	0.202548
ZDHHC16	13.9087	16.003	0.202357
TMEM246	6.45839	7.43057	0.202298
FAM122A	8.15263	9.37874	0.202129
NAGA	22.2351	25.5786	0.2021
CENPT	28.9045	33.2504	0.20208
PCBD1	33.9477	39.039	0.201602
XPC	14.2708	16.4108	0.201577
POLI	8.20133	9.4265	0.200865
P4HA2	22.5107	25.8712	0.200738
GFER	26.8289	30.8332	0.200694
TMEM129	21.3681	24.5569	0.200672
AF201337.1	3.61057	4.14888	0.200494
MCM3	16.1742	18.5845	0.20041
TMEM53	11.4055	13.1052	0.20041
AP000944.2,CDC42EP2,POLA2	6.44524	7.40432	0.200133
LSS	32.6554	37.5146	0.200131
CAD	10.1626	11.6738	0.200008
FASTK	37.8592	43.4852	0.199881
ATPSCKMT	9.0272	10.368	0.199787
TNFRSF1A	8.34905	9.58781	0.19959
PPP1R26-AS1	10.7653	12.3608	0.199377
AC020765.5,SULT1A1	64.5666	74.1209	0.199093
PROCR	85.4014	98.0377	0.199077
AC008770.2,ZNF700,ZNF763	13.2428	15.1978	0.198654
LSM4	142.172	163.118	0.198276
LAMP2	42.3554	48.5862	0.197999
MYL5	10.1839	11.6736	0.196959
AC021739.2	4.00254	4.58722	0.196705
DANCR,LINC01618,RASL11B	16.1068	18.4583	0.1966
GTF3C5	17.1973	19.7056	0.196428
CNEP1R1	10.0639	11.5312	0.19636
LAMTOR4	125.436	143.705	0.196159
AL512356.1,JAG2,NUDT14	45.5237	52.1491	0.196024
NDUFS6	43.8477	50.2291	0.196023
LRRC47	13.8005	15.8086	0.195984
CKAP2	10.9897	12.5883	0.195928
AC134407.3,BPTF	29.2317	33.4821	0.195855
AC093668.1,AC093668.2,AC105052.1,AC105052.3,POLR2J2,POLR2J3,RASA4,UPK3BL1	29.9943	34.3555	0.195852
KDM2A	38.85	44.4952	0.195735
KLRG1	36.9642	42.3352	0.195729
RUNDC1	7.22445	8.27368	0.195642
RPS23P8	52.6452	60.2813	0.195409
CREB5	1.25489	1.43685	0.195354
CXorf40B	14.3321	16.4101	0.195331
PAM	23.5835	26.9942	0.194873
HNRNPA1P7	9.24898	10.5866	0.194872
AC023078.1	45.4241	51.993	0.194859
PPP1R9B	70.0254	80.1454	0.194742
DAG1	13.9798	15.9996	0.194692
LAMTOR1	94.3538	107.986	0.194692
UBP1	19.9363	22.8161	0.194656
NECTIN2	9.80565	11.2204	0.194439
PLCB2	93.7535	107.271	0.194316
IFITM1,IFITM2	659.747	754.773	0.19413
MRPL20-AS1	9.49665	10.8638	0.194039
HHEX	31.3014	35.7999	0.193727
POTEJ	8.61635	9.85378	0.1936
AC087393.3,AC107926.1,CCDC144NL-AS1,SPECC1P2	15.1871	17.3645	0.193292
RPL10P12,SNORA70G	8.21331	9.38978	0.193128
ZNF264	13.3445	15.2552	0.193059
SERPINF1	32.7407	37.4235	0.19286
HAUS7,TREX2	11.9766	13.6875	0.192641
G0S2	14.2241	16.2521	0.192286
NPIPB5,SMG1P1	10.1714	11.6208	0.192198
C14orf119	53.6612	61.3041	0.192104
ZNF211	12.6722	14.4756	0.191959
PDGFC	20.1348	23.0001	0.191949
HYAL2,TUSC2	47.0427	53.7315	0.191797
AC007566.1,GATAD1	19.7207	22.5239	0.191742
ELAC2	29.8607	34.1027	0.191637
AC024293.1	14.3987	16.444	0.191623
ZFAND2B	24.18	27.6141	0.191589
AC009630.3	17.223	19.667	0.191445
SREBF1	49.4563	56.4694	0.191316
AC130304.1	19.6172	22.3967	0.191167
GSTZ1	6.61158	7.54747	0.190999
CKB	41.6276	47.5194	0.190975
CYBC1	54.9853	62.7435	0.190421
CALHM2	29.4935	33.6537	0.190367
TPK1	11.1095	12.6745	0.190138
FBXO33	13.6365	15.5558	0.189977
AL596202.1,TFB1M	10.3133	11.7633	0.189783
CLCN7	83.5801	95.3232	0.189667
ABHD16B	7.49313	8.54441	0.189413
ATAD3A	10.1897	11.6173	0.18917
NPRL3	21.3413	24.3296	0.189065
LRIF1	7.71049	8.79014	0.189064
CRYZ	44.32	50.5234	0.188993
RPL10AP6	16.7323	19.0737	0.188947
DDIT4-AS1	122.984	140.188	0.188886
ZC3H3	7.68986	8.76511	0.188815
IMPDH1	25.4855	29.0422	0.188473
ALKBH5	37.3584	42.5707	0.188426
IFI27L2	22.473	25.6035	0.188147
MGME1	24.8706	28.3349	0.188139
TMEM101	12.7646	14.5412	0.187998
CREBZF	14.7523	16.8046	0.187921
RPP25L	15.3284	17.4607	0.187902
REXO4	14.788	16.8412	0.18757
DDIT4	213.014	242.566	0.187431
AP001062.3,CFAP410	16.1429	18.382	0.187394
AL133453.1	11.5289	13.1255	0.187114
FAM110A	36.7118	41.7928	0.187009
QTRT1	15.3661	17.4921	0.186952
DUT	46.5487	52.984	0.186816
SCFD2	26.1289	29.7397	0.186745
GFM1	20.3212	23.1251	0.186474
AC068831.7,PRC1,VPS33B	11.6423	13.2481	0.186412
AGAP1	58.669	66.7438	0.186035
ARL16	12.252	13.9372	0.185929
TNFAIP8L1	15.3266	17.4346	0.185913
AC009133.1	46.4597	52.8466	0.18583
MYCBP2	15.9115	18.0972	0.185694
EMILIN2	138.92	157.979	0.185481
AC037459.1,C8orf58,PDLIM2	7.92451	9.01139	0.185427
MYADML2,PYCR1	6.08053	6.91446	0.18542
AC004687.1	12.848	14.6094	0.185353
DNASE2	34.5029	39.226	0.185092
FAP	6.81282	7.74489	0.184993
TSEN15	22.7955	25.9093	0.184719
TIMM29	12.897	14.6565	0.184505
TMSB4XP4	14.0123	15.9213	0.184267
ADORA3,TMIGD3	10.7059	12.1634	0.184137
SNAPIN	40.0989	45.5564	0.18409
MRPL43	62.3484	70.8263	0.183931
AL009174.1	6.11369	6.94461	0.18385
SNHG22	13.4815	15.3132	0.183792
AP2S1	87.4956	99.3764	0.183693
CLPP	28.9473	32.8763	0.183622
C17orf67,MIR3614,TRIM25	47.5141	53.9602	0.183541
CTBP1	86.1025	97.7754	0.183417
RPLP1P11,TTC19	19.5251	22.1687	0.183198
TLE3	32.4701	36.8649	0.183137
NDUFA2	65.1828	74.0001	0.183036
MSRB1	19.75	22.4205	0.182966
TMEM44	41.392	46.9811	0.18273
PRADC1	30.2949	34.3772	0.182376
TRAPPC2L	27.0915	30.7407	0.182308
ARRDC1-AS1	9.06347	10.2791	0.181579
PSMB5	31.4465	35.6627	0.181514
REX1BD	60.6982	68.8347	0.181482
POLR2J	31.8768	36.148	0.181409
L3MBTL2	12.2169	13.8538	0.181401
AC067852.1,COASY,NAGLU	71.0603	80.578	0.181343
FAM207A	10.3637	11.7515	0.181306
EEF1A1P12	20.6299	23.3913	0.181239
PITPNM1	13.3825	15.1719	0.181057
CNOT11	17.8132	20.1917	0.18082
COX7A1	66.6367	75.5308	0.180749
LONP1	28.3232	32.1034	0.180741
CCDC137	10.7461	12.1788	0.180555
CARS2	19.0774	21.6173	0.180324
DPH7	8.18969	9.27952	0.180241
P2RX5,P2RX5-TAX1BP3,TAX1BP3	80.1514	90.8049	0.180042
DNASE1L2,E4F1	11.3836	12.8963	0.180004
MIR4750,TBC1D17	19.428	22.0077	0.179873
AC004381.3,THUMPD1	15.2392	17.2574	0.17943
SIDT2	7.27165	8.23439	0.17938
ZNF524	19.9027	22.534	0.179137
CASP6	16.2665	18.4161	0.179061
LAMC1	11.7326	13.2827	0.17902
EEF2K	18.3228	20.7422	0.178925
ASB8	18.0334	20.4145	0.178919
FADD	18.3511	20.7737	0.17889
TBC1D2	18.8908	21.3842	0.178865
DIS3	13.8262	15.6509	0.178844
EMILIN1	30.9842	35.0717	0.178776
PRPF38B	20.2136	22.878	0.178636
RAC1P2	11.3156	12.8069	0.178608
GALE	22.0755	24.9802	0.178336
ACOT11	12.483	14.1253	0.178323
AL162377.3,DHRS12,TMEM272	8.493	9.60918	0.178139
MT-CYB,MT-TT	5162.23	5840.47	0.178091
LSM14A	68.0758	77.0153	0.178004
RPL7P1	19.531	22.0927	0.177806
STOML1	7.20824	8.15349	0.177771
NNT	26.103	29.5246	0.177703
C1orf109	7.83884	8.8657	0.177594
C4orf33	8.65382	9.78717	0.177554
RPS3AP26	29.5593	33.4271	0.177405
AC011495.1	14.3283	16.2014	0.177256
CHAMP1	20.2179	22.8431	0.176127
RNF14	30.5791	34.5461	0.175977
AC136632.1,FAM153CP	13.1591	14.8659	0.175946
RPS3AP5	8.17803	9.238	0.175828
CCND3	122.161	137.985	0.175725
RPL34P34	6.29217	7.10639	0.175559
AC004542.2	13.9372	15.7398	0.175479
NUBP2	29.3464	33.1365	0.175236
ITPA	39.6467	44.7663	0.175211
CCDC30,PPCS	59.5654	67.2527	0.175119
MRPL48	15.3334	17.3107	0.174986
AC011558.1	78.4429	88.5438	0.174748
PTRHD1	14.8922	16.809	0.174679
PRMT7	11.459	12.9329	0.174562
BAD	46.9964	53.0378	0.174471
EEF1A1P11	40.8321	46.0759	0.174309
PFAS	5.94444	6.7075	0.174235
B3GNT8	16.0421	18.1008	0.174186
NSRP1	13.4309	15.1539	0.17413
PKMYT1	15.9229	17.9654	0.174118
C1orf35	17.2014	19.4058	0.173966
MT-ATP6,MT-ATP8,MT-CO1,MT-CO2,MT-CO3,MT-ND3,MT-ND4,MT-ND4L,MT-ND5,MT-TD,MT-TG,MT-TH,MT-TK,MT-TL2,MT-TR,MT-TS2	32280	36413	0.173815
TAF8	8.77181	9.89453	0.173757
RBX1	34.9239	39.3879	0.173536
RREB1	12.8145	14.4514	0.173435
DYRK1B	10.5444	11.8907	0.173353
CTNNBL1	157.686	177.795	0.173156
MSANTD4	10.4434	11.7744	0.173066
SOGA1	12.9845	14.6365	0.17278
RPL35P1	12.6022	14.2041	0.172632
RFC2	25.0581	28.2376	0.17234
AC068134.3,DIS3L2	9.35858	10.5456	0.172279
RPS6KB2	23.632	26.6292	0.172264
AC091180.3	27.9774	31.5212	0.172063
MZT2B	79.4609	89.5234	0.172019
LINC00847	15.359	17.3003	0.171715
FLAD1	12.6761	14.2777	0.171658
BCAS4	35.8813	40.3965	0.170998
ZZEF1	16.6471	18.7414	0.17096
FAM173A	35.8952	40.3988	0.170523
PADI2	119.814	134.835	0.170399
AC004678.1,BTBD2	36.298	40.8474	0.170354
AC139530.2	8.60407	9.68159	0.170224
DECR2,NME4	76.207	85.7426	0.170088
TNRC18	27.1697	30.5681	0.170028
LY96	10.1793	11.4525	0.170024
AC145207.2	285.392	321.04	0.169808
AL049840.4	13.5648	15.2568	0.169587
AP003068.1	24.354	27.3915	0.169571
AJ271736.1,IL9R,WASH6P	39.5347	44.4615	0.169437
IRF5	17.7906	20.0055	0.169282
PRKD2	10.5962	11.9151	0.169244
MGST1	13.3715	15.0354	0.169205
AC092755.2	15.1597	17.0451	0.169116
ZNF671	7.92694	8.91269	0.169096
PYGL	37.4953	42.1486	0.168776
KLHDC4	17.2638	19.4039	0.168595
JAGN1	14.7953	16.6265	0.168348
HSD17B8	12.7232	14.2963	0.16818
RPL3P2	8.53967	9.59409	0.167966
LINC01089,RHOF	34.9238	39.2322	0.167828
GTF3C1	13.5807	15.2551	0.167739
AC006449.7	21.458	24.1033	0.167713
AC096677.2,PHLDA3	12.1799	13.6786	0.167415
DFFA	15.7015	17.6332	0.16739
AP000662.1,CLP1	8.05898	9.04995	0.167312
POTEE	10.1268	11.37	0.167047
RNF111,ZNF444P1	13.1949	14.8146	0.167039
UFSP2	9.38398	10.5343	0.166823
TADA2B	13.6912	15.3685	0.166727
ALAD	13.2221	14.8404	0.166576
TRIM32	16.208	18.1894	0.16639
CSNK1G2	46.6457	52.3472	0.166368
MTO1	9.41928	10.5701	0.166301
ZNF558	4.82296	5.41208	0.166266
QDPR	19.3031	21.6606	0.166237
AC007546.2,AC007546.3,C12orf76	10.4928	11.7742	0.166233
HTRA2	25.3721	28.4701	0.166207
PUS1	12.3802	13.8913	0.166147
DGCR11,DGCR2	14.4721	16.2382	0.166117
AL133410.3,FAM221B,HINT2	23.8654	26.7741	0.165915
EML2-AS1	13.516	15.1626	0.165852
NUPR1	8.77454	9.84291	0.165761
PRR13P5	10.1075	11.3362	0.165504
AP001107.2	79.7038	89.3821	0.165337
WRNIP1	23.327	26.1512	0.164875
AC021224.1	7.61158	8.53256	0.164782
RPS13P2	12.1212	13.5864	0.164631
IL6R	12.7797	14.3245	0.164625
CTSA	150.629	168.816	0.164457
LEMD3	10.996	12.3222	0.164281
CDKN2AIPNL	10.7179	12.0079	0.163958
MRPS34	69.3228	77.665	0.163935
TRAFD1	26.0901	29.2236	0.16363
ATP6V1H	27.4719	30.7691	0.163526
AK3	38.4188	43.0292	0.163502
ARHGAP27	19.4003	21.7281	0.163483
ROMO1	148.581	166.394	0.163356
ENO3	8.44547	9.45797	0.163354
MIR4680,PDCD4	221.859	248.394	0.162989
NFKBIL1	15.5419	17.3975	0.162722
ANGPTL2	12.7417	14.2593	0.162345
HMBS	8.5396	9.55663	0.162334
GDE1	17.0269	19.0509	0.162039
ACKR3	2.29542	2.56813	0.161962
AC011471.1,RFX2	2.60337	2.91241	0.161836
SFSWAP	15.5474	17.393	0.161836
ACAT1	27.184	30.409	0.161742
UBALD2	49.2917	55.1185	0.161193
MCRIP2	43.4454	48.5741	0.160984
ZNF513	17.1116	19.1299	0.160859
AC073861.1	56.6968	63.379	0.160737
TRAPPC12	22.3685	25.0047	0.160729
ADCY4,AL096870.2,RIPK3	18.9363	21.1669	0.160657
JADE2	21.678	24.2255	0.160291
EIF2B3	12.0897	13.5093	0.160177
CCNI2	25.1362	28.0877	0.160175
ALDH1A1	216.31	241.687	0.160036
GALNT12	2.58393	2.88703	0.160019
MAGOHB	9.123	10.1926	0.159941
AJM1,MAMDC4,PHPT1	95.4626	106.653	0.159916
CORO1B,PTPRCAP	31.3213	34.9888	0.15975
RAB32	151.62	169.367	0.159693
ZNF598	29.0579	32.4519	0.159374
CALHM6,DSE,Z84488.2	9.45806	10.5611	0.159144
CLCN3P1,LDHAP4	10.6476	11.8884	0.159026
EEF1A1P6	60.794	67.8778	0.15901
MPG	117.734	131.438	0.158858
FDPS	78.8561	88.0142	0.158513
SLC25A28	14.0384	15.6671	0.15836
NPRL2	30.9278	34.5058	0.157934
AL627402.1	8.41457	9.38799	0.157926
POLR2E	152.01	169.594	0.157924
HNRNPF	110.597	123.391	0.157922
AC002398.2,AD000671.1,LIN37,PSENEN	39.4959	44.0631	0.157869
YAF2	16.8003	18.7425	0.157826
ATM	12.9188	14.412	0.157798
LRR1,RHOQP1	14.4245	16.0917	0.157793
THAP7	17.8811	19.946	0.157664
EEF1A1P13	76.3698	85.1858	0.15761
SF3B3	57.5593	64.2004	0.157533
WRAP73	10.2461	11.4273	0.157413
KIFC1	2.75963	3.07772	0.15739
ORC5	10.4423	11.6459	0.157386
CDC42BPB	14.6211	16.3061	0.157365
HMGCL	22.8516	25.484	0.157295
PSD4	24.2573	27.0504	0.157232
PRPF4B	22.6584	25.2648	0.15708
DHRSX,ZBED1	24.9434	27.8122	0.157058
ZNF865	12.6314	14.0839	0.157027
MXD3,RAB24	31.352	34.9547	0.156928
GMPR	147.532	164.473	0.156823
SPTLC2	15.0679	16.7981	0.156815
ZNRF2P1	7.21267	8.04069	0.156786
MRPL54	41.0684	45.7826	0.15677
PRELID1	111.854	124.68	0.156613
TMC8	116.592	129.941	0.156385
YDJC	14.4573	16.1119	0.156324
KEAP1	37.9379	42.2675	0.155908
AL137798.3,CROCCP2	12.396	13.8094	0.155773
LZTS2	35.2056	39.218	0.155709
CHCHD1	31.906	35.5413	0.155671
NDUFV3	12.768	14.2214	0.155531
FGD3	11.8973	13.2512	0.155489
AC010522.1,ZNF586,ZNF587,ZNF587B	15.6342	17.413	0.155462
CXorf40A	9.29846	10.3557	0.155362
IDUA	14.3951	16.0303	0.155224
TOM1	29.1864	32.5011	0.155191
TIMM21	11.4262	12.7238	0.155181
AC109460.2	9.04124	10.0664	0.154956
NVL	10.3903	11.5683	0.154936
TCEAL8	41.336	46.0177	0.15479
FP565260.1,FP565260.2,GATD3B	11.5829	12.8936	0.154659
CD82	549.641	611.789	0.154545
RNF44	16.0745	17.8911	0.15447
IFFO2	11.5534	12.8571	0.154248
BOD1L1	12.9898	14.4549	0.154179
IRF3	50.4019	56.0806	0.154022
TMEM87B	14.5187	16.1541	0.153988
CCM2	31.9346	35.5273	0.153807
NDUFAF3	45.9453	51.1138	0.153795
MRPL14	18.0947	20.1253	0.153443
MED18	12.8478	14.289	0.153386
C2orf42,TIA1	24.8145	27.5969	0.153326
AC006538.1	19.1269	21.2716	0.153325
CEP250	13.959	15.5241	0.153314
C9orf16	76.9632	85.5876	0.153233
RRAS	52.1271	57.9626	0.153089
AL162231.3,GALT,IL11RA	65.1208	72.4086	0.153042
LANCL2	7.63687	8.48906	0.152622
SELENOM	18.0344	20.0468	0.152617
MIR125A,SPACA6	10.1829	11.3159	0.152196
LARP1	51.1715	56.8579	0.152021
CLSTN1	45.0309	50.0321	0.15194
AC016747.4,C2orf74,KIAA1841	15.6489	17.3859	0.151854
HMBOX1	11.4973	12.7734	0.151844
HPF1	10.9563	12.1723	0.151838
TBL2	17.9555	19.9482	0.151833
DMAC1	14.6772	16.3048	0.15172
DCTPP1	30.3057	33.6627	0.151562
TMEM173	74.2959	82.513	0.15134
MAU2	15.7521	17.4937	0.151294
GLOD4	43.5797	48.3963	0.151242
MRPL55	17.3502	19.2654	0.151058
C6orf120	11.9954	13.3177	0.150864
AC097382.2	48.7111	54.0786	0.150809
CENPB	52.8269	58.6465	0.150773
C17orf58	12.628	14.0189	0.150741
LBX2-AS1	9.69805	10.7653	0.150622
HSPG2	28.9144	32.0962	0.150612
PPP1R35	33.2478	36.9049	0.150556
CUEDC1	25.8483	28.6891	0.150435
BAG1	122.389	135.838	0.15041
NDUFS2	44.6818	49.5913	0.150399
SOD2,SOD2-OT1	108.148	120.023	0.150301
AL450384.2,NSUN6	5.7798	6.41362	0.150121
CLTB	67.6359	75.0409	0.149888
RPSAP58	12.5475	13.9195	0.149707
CDC16	52.7305	58.492	0.149602
PHLPP1	5.24464	5.8176	0.14958
PDK2	15.1703	16.8276	0.14958
PRDX1	820.582	910.136	0.149434
DOHH	9.0212	10.0045	0.149258
RRP36	25.2115	27.9569	0.14912
CISD3	13.9683	15.4887	0.149062
ADAMTS3	2.68051	2.97199	0.148923
TRAPPC6A	29.7799	33.0152	0.148791
AC027309.2	66.266	73.4633	0.148755
NSUN5	10.2033	11.3113	0.148732
CCDC6	9.00365	9.97945	0.14845
TUBG1	22.4577	24.8916	0.148447
CNOT7	38.1982	42.3328	0.148272
MPV17	68.2053	75.5873	0.148259
C8orf33	17.6547	19.565	0.148219
HADH	13.338	14.7806	0.148165
SCRN2	20.4383	22.6488	0.148161
GZF1	7.18372	7.96011	0.148056
BCL7A	4.96963	5.5057	0.147787
DCAF6	43.5468	48.2435	0.14777
NSUN5P2	10.5781	11.7187	0.147732
AC018450.1,CHST2	131.788	145.982	0.147574
AC135048.2,BCL7C	21.4032	23.7079	0.147541
IFT20	12.876	14.2622	0.147506
TP53INP1	10.7907	11.9521	0.147479
CRNKL1	9.29182	10.2915	0.14742
ARMH4,PSMA3-AS1	23.3148	25.8202	0.147254
2021-03-09	12.0828	13.3811	0.147245
STIM2	13.5726	15.029	0.147055
SPI1	90.7429	100.465	0.146836
PAFAH2	15.6107	17.2831	0.146827
EIF4HP1	12.2609	13.5744	0.146824
DEDD2	11.0701	12.2545	0.14664
ARMC5	13.5075	14.9504	0.146423
NUDT16P1	10.5662	11.6941	0.146331
TMEM203,TPRN	29.9401	33.1324	0.146162
MAP2K4	10.2337	11.3243	0.146091
COL1A2	54.3609	60.1528	0.146063
AF196969.1,EBP,TBC1D25	73.3383	81.1424	0.145889
CYBA	406.423	449.658	0.145847
FUT8	13.4801	14.9132	0.145761
PCED1A	16.1703	17.8878	0.145632
RRNAD1	15.9384	17.6308	0.145591
AC005726.2	12.2748	13.5778	0.145553
SLC46A3	78.9984	87.3777	0.145443
WDR48	11.6319	12.8645	0.145309
FBXO8	11.3627	12.5665	0.145284
PIGV	6.88631	7.61573	0.14525
FANCA	8.2603	9.13479	0.145178
RFX5	23.963	26.4986	0.145108
DPP8	13.0173	14.3915	0.144792
RHOBTB2	9.67621	10.6967	0.144652
UQCRFS1	34.2428	37.8507	0.144517
TSKU	34.8693	38.5387	0.144351
AC009133.5,AC009133.6,AC120114.4,MAZ,MVP,PAGR1,PRRT2	236.438	261.273	0.144096
ALDH4A1	34.5093	38.1316	0.144001
IRF2	18.1336	20.0351	0.143864
MIR6840,PILRA,PILRB,PVRIG2P,STAG3L5P,STAG3L5P-PVRIG2P-PILRB	42.0394	46.4433	0.143728
TMEM80	25.1541	27.7845	0.14349
BRMS1	21.1757	23.3874	0.143322
CAPN7	14.5066	16.0213	0.143282
RANBP6	10.427	11.5146	0.14314
KHNYN	14.3766	15.875	0.143034
MRPS25	19.1909	21.1863	0.142711
AP5Z1	27.1439	29.9659	0.142692
MIR7114,NSMF	38.55	42.5528	0.142521
NNMT	33.8759	37.3915	0.142451
AC138696.1,GLI4,ZFP41	11.4141	12.5978	0.142348
NARF,NARF-IT1	32.7507	36.1451	0.142275
AC091167.1,AC091167.2,AC091167.6,AC091167.7,GDPGP1,GOLGA2P8,NGRN,RN7SL736P,TTLL13P	30.4484	33.5895	0.141643
COX7B	56.9509	62.8213	0.141536
RNF26	13.5961	14.9975	0.141524
BCAT2	18.5656	20.4778	0.141431
ACTBP2	16.306	17.9847	0.141365
MEIS2	54.1661	59.7423	0.141363
RPP38	9.90637	10.9251	0.141218
AC009163.2,AC025287.1,ADAT1,CHST5,TMEM231	15.9729	17.6094	0.140722
AC026362.1,ARL6IP4,OGFOD2	131.818	145.319	0.140673
TMA16	10.7561	11.8562	0.140487
EIF4EBP1	47.7415	52.618	0.140314
MRPS12	23.2657	25.6397	0.140176
NUPL2	16.3585	18.0246	0.139929
ABCB6,AC068946.2,ATG9A	26.8763	29.6076	0.139634
AC099850.2,PRR11,SMG8	9.43992	10.3985	0.139529
AC020907.2,FXYD1,FXYD7	25.5225	28.1134	0.13949
C20orf27	17.7133	19.5113	0.139475
C7orf26	18.3256	20.1854	0.139452
DVL2	21.1745	23.3225	0.139396
AC010323.1,CD320,NDUFA7	40.3536	44.4454	0.139336
AL136295.5,IRF9,RNF31	50.2058	55.2918	0.139212
CENPX	22.6999	24.9967	0.139053
LAMTOR2	71.3931	78.6002	0.138749
DPM2	17.6334	19.4121	0.138643
MOB3A	42.217	46.4719	0.138535
AP001372.3	14.2629	15.699	0.138405
SHLD2	36.9041	40.6194	0.138389
PRKAG1	31.4961	34.6666	0.138375
EXT1	7.70555	8.48087	0.138315
TRIM37	8.2553	9.08539	0.138227
AARSD1,PTGES3L,PTGES3L-AARSD1	12.0663	13.2766	0.137896
KCNK6	10.8342	11.9194	0.137716
METTL17	32.1411	35.3509	0.137327
GTPBP8	10.4123	11.4521	0.137323
ZNF75A	10.0829	11.0898	0.137323
LSM10	60.0648	66.0582	0.137218
GSDME	16.3039	17.9273	0.136946
UBE2S	32.0213	35.2085	0.136891
MGARP,NDUFC1	33.5063	36.8382	0.136772
ZER1	14.5251	15.9689	0.136714
SLC35B4	8.74376	9.61259	0.136671
GLTP	11.5468	12.6932	0.13656
ABCC10	10.0357	11.0311	0.136439
CIDEB	28.3393	31.1501	0.136431
ZNHIT3	16.8722	18.5452	0.136398
NUDT16L1	24.2692	26.674	0.136309
AC135586.2,PGAM5,PXMP2	14.2545	15.6647	0.1361
TUBGCP3	18.3765	20.1942	0.136077
FIS1	132.305	145.384	0.136001
HUWE1	29.1379	32.0172	0.135953
NDUFB6	31.2061	34.2878	0.13587
MTND6P4	55.897	61.4018	0.135511
NHLRC4,PIGQ,Z98883.1	19.2821	21.1805	0.135476
MAP7D3	13.0552	14.3394	0.135357
CNOT3	18.3775	20.1851	0.135348
BAG3	9.15711	10.0564	0.135149
TP53TG1	39.0209	42.8517	0.135104
AC129492.8	24.7889	27.2224	0.135097
MIR5193,UBA7	61.5403	67.5809	0.135085
ENGASE	13.5834	14.9157	0.134982
AC009779.3,BLOC1S1,RDH5	91.4968	100.447	0.13464
AC092115.2	12.0805	13.261	0.134512
LIX1L	15.918	17.4733	0.134488
EFEMP2	6.63813	7.28608	0.134366
PDZD4	29.701	32.5965	0.134207
METRN	28.8413	31.6486	0.134003
INTS14	20.5663	22.5664	0.133898
RTN4R	14.8387	16.2809	0.133811
IRF2BPL	38.887	42.6658	0.133791
PRCC	28.3899	31.1483	0.133773
CDK2AP1	44.0962	48.3756	0.133627
FBXL14	8.97304	9.8427	0.133457
AC009022.1,NPIPB14P,PDXDC2P	8.05482	8.83487	0.133356
ZNF688	8.89005	9.7485	0.13299
FCER1G	1186.53	1301.03	0.132909
AC008878.2,MCOLN1,PNPLA6	70.0533	76.8135	0.132906
SCNM1,TNFAIP8L2	35.9231	39.3874	0.132821
SLC37A2	7.59918	8.33132	0.132701
ERICH1	9.79148	10.7342	0.132616
RNPEP	28.5426	31.2891	0.132541
ANAPC15	30.565	33.5051	0.132498
MIR943,NELFA	14.3043	15.6791	0.132394
TSPAN4	210.902	231.152	0.132267
NDUFB7	164.44	180.197	0.132018
ZNF384	19.8384	21.7357	0.131771
PPFIA1	12.511	13.7054	0.131542
AC135050.7	8.19473	8.97685	0.131513
RSRC1	22.9666	25.1549	0.131305
GAS2L1	15.2749	16.7298	0.131257
BOLA3	24.2926	26.5908	0.13041
CHD7	25.0595	27.4302	0.130408
LSG1	31.0923	34.0335	0.130398
NEMF	26.5954	29.1094	0.130308
PIK3R6	58.2206	63.7118	0.130032
APEX1	86.4708	94.6251	0.13001
SNX11	10.1413	11.0954	0.129716
PTMS	246.939	270.154	0.129627
SHKBP1	41.9243	45.8618	0.129505
LAMTOR5	135.692	148.417	0.129323
HES1	16.0667	17.5711	0.129133
ACSS2	11.7704	12.871	0.128964
WWOX	11.4266	12.4949	0.12894
GRAMD4	31.6343	34.5735	0.128179
IFI16	110.788	121.077	0.12812
STX10	65.1863	71.2308	0.127932
CACTIN	8.76383	9.57495	0.127704
ACTR8	10.7351	11.7278	0.1276
HSD17B14	25.1355	27.4597	0.127588
CAMTA2	28.3985	31.0197	0.127369
AKT1S1,PNKP	69.2479	75.6386	0.127352
AL139300.1,AL139300.2,APOPT1,KLC1	141.629	154.682	0.127186
DNAJC11	13.7391	15.0051	0.127168
NCKAP5L	21.3454	23.311	0.127086
MAPK8IP3	24.492	26.7452	0.126966
SLC48A1	21.4809	23.4561	0.126912
AL049840.2	13.2831	14.5041	0.126872
SMARCD1	19.3276	21.1015	0.126683
TM2D2	26.0415	28.4313	0.126669
KCNMA1	37.9507	41.4308	0.126575
BX255925.3	11.0906	12.1068	0.126483
AC055811.2,FLCN,PLD6	37.0641	40.4598	0.126466
MSTO1	10.5475	11.5117	0.126193
AL031708.1,CRAMP1,JPT2	19.8119	21.6223	0.126153
AP5B1	9.80438	10.6995	0.126045
WDYHV1	7.86092	8.57803	0.125949
MFSD5	25.8706	28.2292	0.125876
NT5C	37.9915	41.4522	0.125774
CYCSP23,ENPP2	6.96985	7.60466	0.125756
RITA1	14.7676	16.1122	0.125718
TSR3	45.6049	49.7557	0.125674
ZNF177,ZNF559,ZNF559-ZNF177	11.5674	12.6191	0.125548
PIK3C3	15.5287	16.94	0.125501
MMS19	16.5815	18.0842	0.125157
PAN2	19.0343	20.7589	0.12513
TMEM254	9.59821	10.4674	0.125066
AC007731.4,KLHL22,KRT18P5,SCARF2	9.96187	10.8625	0.124867
SS18L1	10.5614	11.5158	0.124817
CDK5	11.5538	12.5959	0.124584
AC092143.1,AC092143.3,MC1R,TCF25,TUBB3	414.173	451.492	0.124466
CHST7	0.680737	0.742041	0.124401
MYO15B	40.9667	44.655	0.12437
HSPE1,HSPE1-MOB4,MOB4	175.21	190.969	0.124249
SMIM15	15.4005	16.7852	0.12421
ROM1	7.56741	8.2473	0.124122
ADGRL1	18.1613	19.7925	0.124082
ARRDC4	28.1274	30.6532	0.124063
CRTC2	18.8165	20.5032	0.123849
BST2	172.061	187.462	0.12368
MGRN1	34.9758	38.1063	0.123672
CD58	21.8895	23.8448	0.123439
FDXR	14.9422	16.2754	0.123298
TPST2	120.828	131.602	0.123224
APRT	74.9836	81.6661	0.123162
C11orf68	42.6229	46.4205	0.123133
RHOG	171.2	186.429	0.122941
B3GAT3	27.0393	29.4395	0.122693
MRPL18	41.5411	45.2211	0.122458
MED11	20.1944	21.9826	0.122407
ZFYVE1	14.5637	15.853	0.122381
AC026202.2,AC026202.3	17.2583	18.7847	0.12227
EDC3	9.12204	9.92883	0.122267
DNAJC1	19.7667	21.5133	0.122157
LINC01184	10.2861	11.1948	0.122136
AC024592.3,FUT5,NDUFA11	145.481	158.326	0.122072
PTPN18	47.4539	51.6409	0.121989
ARSD-AS1	12.1433	13.2139	0.12189
EXOSC4,MIR6847	16.358	17.7992	0.121816
GBA	44.125	48.0101	0.121741
MIR4784,MZT2A	35.2419	38.3429	0.121669
AC067942.1,TMEM150C	73.3656	79.8141	0.121539
MLLT1	13.4091	14.5861	0.121384
MS4A2	510.06	554.814	0.121339
VPS18	26.2288	28.5282	0.121238
POGLUT1	7.82028	8.50541	0.12116
TMEM14C	136.795	148.769	0.121056
EID1	138.211	150.284	0.120822
ARMC10	15.2061	16.5329	0.120685
LRIG1	7.99926	8.69695	0.120643
AC011499.1,DUS3L,PRR22	20.8938	22.7158	0.120621
CXXC1	34.2829	37.2699	0.120523
CETN3	10.6162	11.5404	0.120422
LRFN4	67.1398	72.9817	0.120367
TCTA	27.3428	29.7156	0.12006
DUSP12	13.7175	14.9049	0.119772
TOB1	42.1921	45.8409	0.119664
AC015845.2,MRPS23	29.1506	31.6695	0.119566
GNAI1	77.1836	83.8486	0.119493
APOL2	11.5184	12.5126	0.119438
TMED3	25.1516	27.3159	0.119089
CANT1	21.7572	23.627	0.118942
UBC	446.156	484.495	0.118932
NUDT1	29.562	32.1018	0.118912
TWIST2	9.58898	10.4127	0.118894
SNRNP35	19.0089	20.6409	0.118829
C16orf70	14.7464	16.0087	0.118488
SORBS1	14.4079	15.639	0.118283
KCTD14,NDUFC2,NDUFC2-KCTD14	179.907	195.251	0.118079
AL031595.3,PARVB,PARVG	131.971	143.219	0.118005
SLC50A1	21.209	23.0149	0.11789
IL20RB,NCK1	27.0648	29.3664	0.117747
AC003006.1,ZNF551,ZNF776	9.97245	10.8195	0.117614
KLHDC7B	10.5537	11.4487	0.117438
AP3D1	49.5241	53.7236	0.117424
SUMF1	20.1039	21.8086	0.117422
ANKRD11	32.3403	35.0811	0.117362
PLEC	25.949	28.1477	0.117339
AC008581.2,AC022414.1,AGGF1,HMGB1P35,PDE8B,ZBED3-AS1	13.8898	15.0665	0.117313
HCFC1	16.7875	18.2068	0.11709
FO704657.1	6.28749	6.8186	0.116993
DMKN	12.0641	13.0817	0.116827
MAGEH1	11.1533	12.0938	0.116794
GEMIN7,MARK4,PPP1R37	54.0831	58.6364	0.116619
PTOV1	54.0794	58.6247	0.11643
QPRT,SPN	70.8661	76.8159	0.116309
PLXND1	91.9251	99.6425	0.116302
ADO	10.7802	11.6847	0.11624
AC090360.1,RBFA,RBFADN	12.5973	13.654	0.116209
SIRPA	52.788	57.2137	0.116152
TESC	205.208	222.394	0.116029
MRPL41	173.108	187.588	0.115891
MPZL1	12.3678	13.4018	0.115838
CAPG	1451.2	1572.51	0.11582
DSEL	0.948333	1.02752	0.1157
SSBP4	42.4751	46.0217	0.115697
AL672142.1,NUP188,PHYHD1	11.6308	12.6	0.11547
PLXNA1	10.8806	11.7836	0.115022
COPZ2	28.9779	31.382	0.114983
HEBP1	11.2706	12.2053	0.114943
KCTD11	7.82683	8.47531	0.114838
AC109597.2	9.00663	9.75262	0.114802
ITGA3	103.41	111.972	0.114755
AKR7A2	25.2274	27.3151	0.114709
RPL15P18	8.00997	8.67195	0.11456
ARSK	5.63899	6.10497	0.114547
GTF2H5	9.76855	10.5755	0.114509
AL358075.4,P3R3URF,PIK3R3	15.0153	16.2531	0.114277
ZC3HAV1	15.9542	17.2681	0.114171
AC006511.3	9.16196	9.91633	0.11415
C19orf12	14.9623	16.193	0.114036
HSBP1L1	12.9719	14.0388	0.11403
STARD7-AS1	11.2093	12.1308	0.113975
ABCA3	12.5538	13.582	0.113572
BRICD5,PGP	21.5617	23.3273	0.11355
PLA2G15	32.9337	35.6197	0.113111
EAPP	16.3388	17.6697	0.11298
PPIF	12.1364	13.1249	0.112966
PGPEP1	23.7338	25.6636	0.112779
FBXW5	116.695	126.173	0.112664
MAVS	12.6479	13.674	0.11254
PTPRJ	11.0174	11.9111	0.112529
AC025165.3,EEF1AKMT3,TSFM	17.8546	19.3027	0.112507
NISCH	28.8641	31.2044	0.112471
GARS	63.3347	68.465	0.112369
TRIO	38.2108	41.3057	0.112361
ZNF516	7.23809	7.82369	0.112241
ZNF639	13.363	14.4441	0.112234
ZSCAN18	15.5435	16.8008	0.112219
AC104521.1,MPND	10.4117	11.2535	0.112161
AC011530.1,DMPK,DMWD	35.2751	38.1236	0.112032
ISCA2	18.7535	20.264	0.111761
MTERF4	10.5422	11.3912	0.111737
IQSEC1	8.13622	8.79034	0.111561
AL391988.1	6.98469	7.54528	0.111378
MCM5	14.2457	15.3889	0.111361
MIR1909,REXO1	13.9779	15.0987	0.111279
EWSR1	99.1107	107.043	0.111078
MAPK11	19.4737	21.0321	0.111068
MON1B,SYCE1L	25.0585	27.0632	0.111032
PWWP2B	24.2924	26.2341	0.110938
AC112491.1,LINC02067	25.566	27.6055	0.110732
INPPL1	65.876	71.1251	0.110605
PYCARD	130.592	140.96	0.110217
CCND1	113.799	122.824	0.110108
AC004997.1,CASTOR1,TBC1D10A	41.338	44.613	0.109995
ZNF687	7.68518	8.2939	0.109973
DAD1	378.455	408.416	0.109919
DYNC1H1	68.8879	74.33	0.109693
COPRS	41.0644	44.306	0.109613
PFN1	1167.17	1259.27	0.10957
DNAJC9-AS1	17.49	18.8675	0.109377
ACAD9	13.9251	15.0216	0.109356
BYSL	8.63863	9.31813	0.109238
TMEM218	14.6064	15.7536	0.109081
AC005943.1,MBD3,UQCR11	142.914	154.124	0.108942
CNPPD1	40.3361	43.495	0.10878
IPO13	13.8331	14.9149	0.10863
CYSRT1	10.0403	10.8243	0.108468
AC233992.1,DGAT1,MIR6848	21.6385	23.3279	0.108456
GLT8D1	22.2965	24.0365	0.108408
RAB12	20.8043	22.4271	0.108358
FLYWCH1	26.8666	28.962	0.108345
PDZD11	20.9469	22.5795	0.108279
PIN4	10.3395	11.1443	0.108143
AC019257.8,ARHGEF10,CLN8,MIR3674	12.5797	13.5587	0.108127
AC069288.1,MAD1L1,MRM2	86.0828	92.7821	0.108121
AC091564.2,RRP8	17.0272	18.3508	0.107998
STARD7	35.5469	38.3099	0.107994
ALDH9A1,RF00019	34.3728	37.0425	0.107912
RBM5,RBM6	77.3387	83.3438	0.107884
UBBP4	11.2661	12.1409	0.107884
ZMIZ2	33.7538	36.3736	0.107842
RPS7P1	11.5527	12.4488	0.107773
HNRNPD	143.238	154.348	0.107773
SIRT3	12.5962	13.5726	0.107711
EXOSC1	19.1492	20.6335	0.107706
MIR5004,SYNGAP1,ZBTB9	9.03036	9.72972	0.107615
AC015813.5	16.5035	17.7794	0.107432
PEX10	18.1067	19.5058	0.107382
APPL2	16.4852	17.756	0.107137
GLE1	13.4236	14.4537	0.106673
SGF29	13.882	14.9458	0.106519
LTB4R,LTB4R2,NOP9	40.7761	43.8956	0.106353
CEBPZOS	15.6006	16.794	0.106347
MRPS18C	15.1535	16.3112	0.106207
MIR4691,MIR7113,NDUFS8	76.8724	82.7388	0.106099
SFT2D1	45.2522	48.7045	0.106066
BAX	124.698	134.206	0.106008
SQSTM1	929.59	1000.46	0.105998
RUSC1-AS1	8.81961	9.49171	0.105954
UNC50	23.8835	25.7002	0.105767
ERLEC1	28.0329	30.1632	0.105668
GDPD5	15.7806	16.9783	0.105538
ICMT	27.2246	29.2907	0.10553
ARRDC2	30.8701	33.2074	0.105292
C6orf226	15.8503	17.0487	0.105154
ESRRA	30.2998	32.5878	0.105021
TSR2	14.4237	15.5128	0.105015
TMEM201	8.85767	9.52627	0.104984
TBC1D23	14.6457	15.7504	0.104909
HECTD1	27.2183	29.27	0.104844
FAM189B	13.4854	14.5017	0.104821
LDLRAP1	9.48588	10.1999	0.104701
TMX3	14.2974	15.3721	0.104561
ARSD	23.0885	24.8239	0.104558
AGPAT2	46.022	49.4797	0.104513
ZXDC	10.2281	10.9952	0.104339
KANSL1-AS1	8.58442	9.22747	0.104214
HSD17B10	37.9696	40.8137	0.104208
ZNF302	11.6568	12.5291	0.104117
AC004151.1	56.7978	61.0471	0.104087
AMHR2	20.3079	21.8243	0.103894
CDK4	115.722	124.36	0.103859
LSM7	93.5417	100.517	0.103758
QSOX1	23.1934	24.92	0.103591
DOK3	53.8503	57.8565	0.103526
PIP5K1C	15.8354	17.0134	0.103514
PXN	33.9885	36.5164	0.103497
LRRC58	9.78922	10.5165	0.103389
ADD3	25.9448	27.8646	0.102985
EPOR,RGL3	39.5778	42.5055	0.102959
AIFM2	6.58314	7.07011	0.102957
IRF2BP2	116.772	125.409	0.102943
NR1D2	11.8024	12.6749	0.102897
TOR1B	15.1925	16.315	0.102842
LSM5	19.6127	21.0616	0.102825
AC092647.5,MRPS17,NIPSNAP2,ZNF713	33.3064	35.7662	0.1028
GPAA1	79.3701	85.2277	0.102727
H1F0	20.9265	22.4699	0.102659
GPANK1	9.7083	10.4218	0.102314
Z74021.1	12.1833	13.0765	0.102069
SPCS1	95.3973	102.389	0.102041
ALG9,AP001781.2,FDXACB1	8.02731	8.61503	0.101939
ZBED5	9.61968	10.3228	0.101774
AP1G2,JPH4	134.863	144.715	0.101723
NDUFAB1	51.7968	55.5799	0.1017
EP400	9.77828	10.4916	0.101583
MARK2	18.0522	19.3678	0.101483
FOXO3	11.2608	12.081	0.101424
BLVRB	40.0998	43.0165	0.101297
KIFC2	29.4748	31.6143	0.101098
RPS19BP1	81.1754	87.0652	0.101054
USP34	25.7681	27.6376	0.101048
FAM242C,SMUG1	10.9508	11.7447	0.100977
AC090984.1	11.6714	12.5162	0.100822
MRPS14	15.1548	16.2512	0.100769
CDKN2A	66.3595	71.1576	0.100715
PEBP1	293.287	314.491	0.100706
KLHL20	20.8223	22.3266	0.100636
TFPI2	6.55684	7.03047	0.100622
STAT5A	21.9737	23.56	0.100563
AC144530.1	13.1769	14.128	0.100544
MED19	13.6614	14.6469	0.100487
MTIF3	25.1973	27.0147	0.100478
MIR3605,PHC2	30.9631	33.1955	0.100437
CMTR2	15.4418	16.5549	0.100415
AC078819.1	3.19157	3.42157	0.100392
AL162417.1,GBGT1,RALGDS	47.2411	50.645	0.100376
MTOR	10.1228	10.8519	0.100332
KIAA1522	25.7915	27.649	0.100332
IFNGR2	38.7897	41.5819	0.10028
RPL35P2	28.4856	30.5332	0.100143
ZNRF1	76.6897	82.1989	0.100087
RER1	58.2076	62.3827	0.0999385
CHMP6	17.3996	18.6466	0.0998626
DNPH1	14.8657	15.9302	0.0997794
DMTF1,RF02271	14.6475	15.6921	0.099384
GPR4,OPA3	9.45883	10.133	0.0993273
AC092115.3	13.4487	14.4067	0.0992785
AC021087.5,AHRR,PDCD6,SDHA	94.1329	100.837	0.0992545
ANAPC13	23.4721	25.1413	0.0991108
C1S,EMG1	50.3205	53.8967	0.0990521
HDAC5	23.3818	25.0435	0.0990517
HS1BP3,HS1BP3-IT1	21.4962	23.0224	0.0989532
TTLL12	11.7615	12.5948	0.09875
AC010533.1,CDH11	12.9929	13.9109	0.0984951
MSC	1.75277	1.87643	0.0983558
ING4	22.1737	23.7362	0.0982411
UTP23	9.97921	10.682	0.0981836
SF3B5	141.903	151.888	0.0981003
FCHSD1	10.887	11.652	0.0979678
CHTF8,DERPC	43.9323	47.0153	0.0978475
PDCL	19.7085	21.0896	0.0977101
MIR5187,TOMM40L	14.3608	15.3668	0.0976832
AC021016.3	19.2595	20.6065	0.0975311
STK11IP	9.96489	10.6617	0.0975124
G6PC3	50.4618	53.9859	0.097391
CPSF1,MIR1234,MIR6849,MIR939	47.3594	50.6661	0.0973707
DALRD3	33.0801	35.3857	0.0972018
SLC44A2	85.0475	90.9677	0.0970851
SBNO2	16.3465	17.4836	0.0970249
PIP4P1	24.352	26.0451	0.0969717
CTSH	6.52381	6.97722	0.0969381
ACOT7	48.4713	51.839	0.0969064
SLC9A8	6.43253	6.879	0.0968131
NF2	10.5351	11.266	0.0967748
SNX17	84.8006	90.6766	0.0966567
SAP30L	8.70299	9.30525	0.0965342
USP19	16.196	17.3161	0.096472
TNIP2	21.1168	22.576	0.0963987
APEX2	9.38955	10.0383	0.0963867
CCDC12	30.5416	32.6501	0.0963129
C1R,C1RL	50.6132	54.1064	0.0962863
AC097637.1,TLR9,TWF2	75.5928	80.803	0.0961605
EXTL3	49.9414	53.3793	0.0960441
SCAP	25.8425	27.6212	0.0960304
POLE3	26.5198	28.3443	0.0959901
DPAGT1	25.4653	27.2141	0.0958244
RAB4A,SPHAR	21.9525	23.4588	0.0957407
RPL17P36	7.76405	8.29639	0.0956748
ELP6	15.6047	16.6744	0.0956519
SLC39A7	44.3942	47.4318	0.095485
NDUFAF2	14.5864	15.584	0.0954417
GAPDHP65	4.68161	5.0003	0.0950099
AC012184.2,DDX19A,DDX19B	23.9214	25.5492	0.0949793
RAE1	10.4584	11.1699	0.0949507
CSK	109.862	117.326	0.0948303
AL136295.3,DCAF11,FITM1	35.5532	37.9677	0.0947952
GPBP1L1	38.494	41.1078	0.0947776
BNIP3L	154.703	165.2	0.0947102
BICD2	26.1056	27.875	0.0946139
HNRNPA1P4	6.4461	6.88278	0.0945648
AL117348.2,LEFTY1,MIR6741,PYCR2	82.3795	87.9578	0.0945262
AC078909.1	9.69381	10.3494	0.0944118
TXNL4A	100.374	107.161	0.0943943
PWWP3A	18.7471	20.0132	0.0942863
ALG1,NAGPA-AS1,SEC14L5	12.344	13.1766	0.0941653
SCPEP1	41.4118	44.2045	0.0941505
GRINA	83.7504	89.3938	0.0940791
INPP5K	18.0593	19.2751	0.0939944
HIGD2A	149.371	159.413	0.0938716
AC093484.2	7.65928	8.1738	0.0937972
BRI3	200.423	213.885	0.093789
SMCR8	12.3962	13.2284	0.0937406
SMARCC1	13.4362	14.3355	0.0934617
MAP2K7	14.7223	15.7075	0.0934554
FMC1,FMC1-LUC7L2,LUC7L2	80.036	85.389	0.0934007
SLC9A1	33.7537	36.0109	0.0933901
ATXN7L3	29.7411	31.7299	0.0933838
MADD	42.8488	45.714	0.0933804
BCR	9.42819	10.0574	0.0932047
LSR	62.5164	66.684	0.0931071
RBM38	42.2304	45.0439	0.0930515
SLC26A11	16.483	17.5785	0.0928309
ATG13	28.899	30.8185	0.0927758
FZD1	15.6822	16.7238	0.0927701
ANXA11	402.157	428.842	0.0926874
CDC6	2.26357	2.41355	0.0925584
CPTP	14.6873	15.6601	0.0925291
COA3	46.2895	49.3501	0.092368
GADD45GIP1	34.575	36.8604	0.0923404
ABL1	15.4522	16.4684	0.0918905
CPSF7	26.2208	27.9404	0.0916382
PPP1R12C	51.1177	54.4687	0.0916052
CDK13	11.9494	12.7322	0.0915405
GLB1,TMPPE	54.1417	57.683	0.0914053
GON4L	11.2584	11.9945	0.091368
MPPE1	15.6552	16.6785	0.0913476
MRPS15	33.1454	35.3088	0.091217
CCZ1	14.4207	15.3617	0.0911917
MSANTD3,MSANTD3-TMEFF1,TMEFF1	12.6483	13.4726	0.0910905
TIMM8B	45.3618	48.3169	0.0910484
VEGFB	105.007	111.847	0.0910445
RGS14	34.9011	37.1672	0.0907565
FAM214B	31.0148	33.0232	0.0905219
RGL2	32.7985	34.9208	0.0904568
PLPPR2	10.6668	11.357	0.0904544
EEF1AKNMT	17.0803	18.1849	0.0904056
VIM-AS1	2153.11	2292.25	0.0903457
GYS1	10.0986	10.7496	0.0901312
DPP7	168.055	178.887	0.0901108
EIF2S3	66.2567	70.5227	0.0900203
SNAP29	26.3974	28.0966	0.0899997
TTC7A	8.83841	9.40707	0.089959
JOSD2	32.9084	35.0239	0.0898828
ANXA4	185.363	197.274	0.0898495
PTEN	31.5608	33.5881	0.0898153
PTMAP4	13.56	14.4302	0.0897394
MRPS33	23.5528	25.0622	0.089613
EEF1A1P19	28.9608	30.8129	0.0894343
COMTD1	17.4468	18.562	0.0893876
CMC1	24.065	25.6022	0.0893299
AC021483.1,MTHFS,ST20,ST20-MTHFS	23.8715	25.3962	0.0893219
AC131235.1	10.2186	10.8707	0.0892543
MAPK7	10.7637	11.4484	0.0889752
TYK2	54.8548	58.3423	0.0889231
CFL1	930.25	989.306	0.0887991
HSD17B7	11.5068	12.2373	0.0887955
AC093535.2,GRAMD2B	4.40802	4.68686	0.0884917
RNF146	24.1482	25.6744	0.0884149
MIR1292,NOP56,SNORA51,SNORD110	38.888	41.3373	0.08812
KLHL21	27.043	28.7446	0.0880384
LINC00921,ZNF263	14.5066	15.4193	0.0880303
CHST12	23.439	24.9122	0.0879399
PAK4	8.72499	9.27334	0.0879364
CTDSP2,MIR26A2	24.6707	26.2169	0.087697
AC022400.9	18.3103	19.4551	0.087493
SCARB2	24.449	25.9771	0.0874634
GREM1	31.7656	33.7477	0.0873239
BANF1	185.829	197.394	0.0871005
PPID	16.3841	17.403	0.0870418
PIN1	61.4971	65.3164	0.0869281
REXO5	15.3034	16.2537	0.0869183
NFKBIB	25.7441	27.3366	0.0865934
XPO5	9.59735	10.1902	0.0864744
HMGB1P5	10.9534	11.6296	0.0864227
TMEM214	41.7416	44.3179	0.0864028
SMIM20	10.289	10.9232	0.0862928
AC004156.1	27.138	28.8093	0.0862175
GPNMB	610.442	647.963	0.0860566
RB1CC1	13.316	14.1341	0.0860247
METTL3	19.986	21.2123	0.0859095
AC017116.1,DBNL,MIR6837	87.8028	93.1865	0.0858536
MMAB,RNU4-32P	12.2823	13.0352	0.085829
ABHD8	19.0799	20.2486	0.0857723
MRPL11	15.3498	16.289	0.0856758
AC007620.2	10.9116	11.5791	0.0856605
LINS1	14.0816	14.9406	0.0854319
AC002116.1,ALKBH6,SYNE4	11.6712	12.3828	0.0853847
KRT19	119.462	126.725	0.0851524
ARL2,ARL2-SNX15,SNX15	86.0941	91.3125	0.0848976
[truncated: 5,995 more rows]

## Sheet: UN_vs_TSLP
Table S1. mRNA expression of the genes in HSMCs that were not treated or treated with TSLP, related to Figure 2.
Sheet 4 UN_vs_TSLP
Gene	UN (RPKM)	TSLP (RPKM)	Log2 fold change(TSLP/UN)
IL1B	0.304094	3.70621	3.60735
AC125257.2	17.7852	145.173	3.02903
AL121899.4	0.0417559	0.330604	2.98505
AC087741.2	1.97714	13.8486	2.80825
EBI3	0.143005	0.855685	2.58101
AL139082.2,AL158066.1,AL158066.2,MRPS31P5,TPTE2P2	3.18334	18.3955	2.53074
CXCL2	0.297104	1.34358	2.17704
KCNN4	5.01408	12.9609	1.37011
HSPE1P2	3.38621	8.26476	1.2873
CXCL8	15.5645	37.981	1.28702
CSF3	0.153177	0.353424	1.2062
SLAMF1	0.02674	0.0608919	1.18725
MAOA	0.212276	0.478164	1.17156
CXCL3	0.370726	0.804322	1.11742
AC112487.1,CD200	0.0619996	0.134339	1.11555
AC244669.1	6.69107	14.4205	1.10781
AC007000.3,AC114737.2,AC114737.3,CCDC146,DTX2P1,DTX2P1-UPK3BP1-PMS2P11,PMS2P11,PMS2P9,UPK3BP1	2.81762	5.66426	1.00741
MIR210HG	4.80704	9.39896	0.967352
KCNH2	0.335389	0.651551	0.958042
AC018638.2	6.46875	12.487	0.948869
BAALC	2.91494	5.53407	0.924873
IL5	0.188056	0.355393	0.918251
AC092069.1	4.91204	9.22963	0.90995
DLEU1,RF02103,RF02104	12.9421	24.0273	0.892608
ADAMTS4	0.593211	1.09282	0.881439
AC068580.1	8.52016	15.5746	0.870243
AL929472.2	6.71575	12.2045	0.861792
AC104849.1	10.0137	17.9257	0.84005
CACNA1H	10.546	18.833	0.836564
AC114977.1	0.754446	1.34706	0.836325
RGS3	2.8672	5.10036	0.830954
RF02196	40.1407	70.868	0.820069
CDH13	0.327625	0.576681	0.815728
FO704657.1	6.28749	11.065	0.815448
AL031729.1	9.88277	17.3089	0.808526
ARHGAP33	12.5476	21.8356	0.799274
LINC01050	0.861559	1.48787	0.788227
MS4A6A	14.7475	25.4417	0.786727
RECQL5	7.17054	12.3585	0.78535
BX640514.2	2.77055	4.76255	0.781559
SERPINB10,SERPINB2	0.125723	0.215568	0.777892
IGFBP6	9.46833	16.1858	0.773546
FAM98B	8.99249	15.2444	0.761486
AC141586.1	1.4673	2.46859	0.750528
AC110597.3	0.82093	1.3796	0.748918
AC078883.1	3.67702	6.09103	0.72815
RN7SL5P	4.61861	7.60485	0.719462
THOC3	13.936	22.7513	0.70713
NDUFB1P1	12.7062	20.733	0.706399
MTND3P25,MTND4LP30,MTND4P12	56.0365	91.3077	0.70437
KANSL1-AS1	8.58442	13.8124	0.686171
AC015912.1	8.20189	13.161	0.682242
PDE6B	8.61257	13.7749	0.677527
KRT223P	3.9766	6.30731	0.66549
CBX3P9	6.39722	10.0983	0.658595
MTCO2P2	157.043	246.206	0.648702
MT1M	0.236175	0.369835	0.647026
CD14	31.2255	48.8881	0.646759
MS4A4E	9.96306	15.5694	0.644053
AC010442.1,SLC9A3	6.76375	10.4508	0.627718
AP003396.5	11.1718	17.1769	0.620611
RASSF1-AS1	14.7404	22.6207	0.617865
MT1XP1	5.866	8.98	0.614338
SMARCD3	8.29319	12.6824	0.612829
EVPL	40.0719	61.2656	0.612486
KIF21A	1.80337	2.75703	0.61242
MLLT10	13.0582	19.9136	0.608798
TRIM7	7.70368	11.7218	0.605574
ZNF134	14.0759	21.4027	0.604571
THBD	3.93823	5.95526	0.596616
MCM4	8.81719	13.3217	0.595388
POSTN	1.57003	2.36945	0.593758
ZNF224	7.81207	11.7696	0.591288
AC008554.1,AC010636.2,ZNF626	6.99311	10.5223	0.589444
ZNRF2P1	7.21267	10.843	0.588159
SH2D3C	5.11497	7.68571	0.587453
AC018638.4	6.77223	10.1682	0.586361
RUNDC1	7.22445	10.8276	0.583754
NUDCD2	8.31558	12.4316	0.580124
AC074143.1	19.0733	28.5005	0.579435
NUP50-DT	8.13409	12.1286	0.57636
GSTA4	10.2818	15.3207	0.575393
SPSB2	7.18949	10.7128	0.575374
PLOD2	1.39123	2.07125	0.574141
PDPN	10.7399	15.9504	0.570609
AP000640.1	7.98871	11.8112	0.564122
CDH12	7.18083	10.605	0.562522
FADS2,FEN1	149.831	221.252	0.562359
ABI3BP	8.97205	13.2483	0.562297
CUTALP	6.9127	10.186	0.559267
AP000346.1,AP000346.2,AP000347.1,ASLP1,DRICH1,GUSBP11	10.0416	14.7883	0.558471
MARVELD1	8.02088	11.8097	0.55814
TNRC6A	9.45759	13.915	0.557097
FAM214A	7.08636	10.4131	0.555282
AC006254.1,ITIH4,MUSTN1,STIMATE,STIMATE-MUSTN1	22.0018	32.2803	0.553034
CTHRC1	3.59868	5.27534	0.551795
BBC3,MIR3191	29.5449	43.2867	0.551013
FBN1	5.15406	7.5481	0.550404
SPON2	18.7138	27.4015	0.550156
NT5M	14.1892	20.769	0.549639
RACGAP1	7.96889	11.645	0.547259
MTHFR	15.6074	22.7615	0.54437
ADCYAP1	3.04949	4.44053	0.542163
MEDAG	10.6737	15.5421	0.542128
AL450405.1	32.5233	47.3447	0.541729
EEF1A2	14.6768	21.2994	0.53727
RHBDD3	12.4019	17.9941	0.536966
ZNF692	12.7284	18.4521	0.535731
MTND5P11	10.3731	15.0369	0.535657
AC074212.1	6.84871	9.92718	0.535552
AC007881.1	51.139	74.0964	0.53498
AC005840.1	21.5571	31.1892	0.532882
AC099668.1,MST1	7.51085	10.8658	0.532746
LINC01637	9.25277	13.3846	0.532616
HBBP1,HBD	6.05339	8.74779	0.531176
ARHGAP27P1-BPTFP1-KPNA2P3,BPTFP1,KPNA2P3,MIR4315-2,PLEKHM1P1	12.8949	18.623	0.530282
THY1	22.8746	33.0172	0.529471
AC078909.1	9.69381	13.9545	0.525595
AL391988.1	6.98469	10.041	0.523635
MXRA7	10.1922	14.6383	0.522279
AL136419.1,DHRS4L1,DHRS4L2	10.6798	15.3361	0.522047
ANKRA2	7.10551	10.197	0.521134
UMPS	9.12723	13.0957	0.520844
DTL	2.44176	3.50044	0.519613
COL15A1	3.94937	5.65691	0.518392
POMT1	8.42587	12.0549	0.516723
SURF6	15.9834	22.8634	0.516461
PPP2R3B	17.1283	24.4885	0.515725
AC087164.1	9.45963	13.5221	0.515464
ELMOD3	8.90676	12.7082	0.512787
COL6A1	67.0014	95.4571	0.510662
EIF1AXP1	5.62474	8.01179	0.510337
PPIL3,RNU6-312P	10.168	14.4769	0.50971
PPIAP29	13.4387	19.1049	0.507546
SLC35E2B	15.4293	21.9242	0.506854
TTC9C	13.3178	18.8616	0.502099
AC113554.1,ACE,ACE3P	0.84833	1.20086	0.50137
ADAMTS14	0.9539	1.34904	0.500024
DHCR24	48.1271	67.905	0.496668
TRIM63	71.8225	101.214	0.494901
AMOTL2,RPL39P5	1.348	1.89583	0.492006
FANCA	8.2603	11.6153	0.491761
NPIPB3,SLC7A5P2,SMG1P3	20.7895	29.2329	0.491734
BCYRN1	41.56	58.4154	0.491153
SIKE1	10.3993	14.6149	0.49096
AC087292.1	8.91452	12.5272	0.490835
MFAP4	10.0445	14.1141	0.490735
EIF4ENIF1	7.82454	10.9839	0.489313
LAMA5,MIR4758	25.2143	35.3909	0.489138
STC1	0.815342	1.14425	0.488924
HS3ST2	39.0941	54.8578	0.488745
CCN5	27.4388	38.4826	0.487989
RF02121	12292	17216.5	0.486072
LRP1	13.2819	18.6016	0.485962
ZDHHC14	11.6215	16.2667	0.485119
SRPX	6.20732	8.67262	0.482497
AL671883.2	8.67627	12.1004	0.479908
RGS11	10.4115	14.514	0.479271
HSD17B7	11.5068	16.0006	0.475636
SCARF1	16.8918	23.4782	0.474999
IRF2BP1	16.3869	22.7575	0.473795
AC096772.1	5.48481	7.61261	0.47295
AC120498.6	24.2314	33.5719	0.470373
AC113935.1	9.52476	13.1892	0.469603
AL928654.2	13.2157	18.2629	0.466668
AC026786.1,ZNF10,ZNF268	7.24212	10.0044	0.466152
AP000894.2	0.386178	0.533035	0.464966
NEU4	0.11345	0.156411	0.463285
PLD2	7.76639	10.6947	0.46158
ATF7IP	11.4145	15.6954	0.45948
GABBR1,UBD	9.31322	12.8033	0.459164
LUM	13.5412	18.6106	0.458766
MSC	1.75277	2.40865	0.45859
CMBL	10.0686	13.8291	0.457837
GDPD5	15.7806	21.661	0.456946
B3GNT8	16.0421	22.0163	0.456705
SLFN5	9.02878	12.391	0.45669
RGS12	32.1255	44.0683	0.45602
JAK3	2.22338	3.04873	0.455452
AC104843.1	13.8656	19.0041	0.454803
HTRA1	35.3897	48.4921	0.454419
DYRK1B	10.5444	14.4456	0.45415
AC239811.1,NBPF14	7.8996	10.8143	0.453089
AC002116.1,ALKBH6,SYNE4	11.6712	15.9578	0.451309
LITAF	151.27	206.724	0.450582
RPL35P5	7.03646	9.61426	0.450326
IL17RC	6.08419	8.3129	0.450287
UQCRFS1P1	9.93684	13.5728	0.449859
PTOV1-AS2	12.4414	16.987	0.449276
ZNF671	7.92694	10.8184	0.44865
AC018638.5	12.5429	17.1005	0.44717
AC037459.1,C8orf58,PDLIM2	7.92451	10.803	0.447038
TEF	7.93719	10.8191	0.446881
CLK4,RN7SKP70	8.45719	11.5056	0.444085
AC109460.2	9.04124	12.2907	0.442975
RAB3IL1	12.0983	16.44	0.442409
MBD6	21.4333	29.1099	0.441658
RASSF1	79.7842	108.319	0.441111
RARRES2	11.5435	15.6592	0.43993
FTLP3	69.1248	93.7379	0.439429
JAKMIP2	15.3433	20.7889	0.438207
FAHD1	31.9384	43.2397	0.437066
AC018638.1	11.5758	15.6454	0.43463
ACSS1	7.75552	10.4791	0.434219
RPL13P12	82.5134	111.38	0.432789
MBD2	16.2631	21.952	0.43275
ACTN1,HMGN1P3	11.0884	14.9616	0.43221
AL731557.1	16.3597	22.0669	0.43174
CLCN3P1,LDHAP4	10.6476	14.3519	0.430713
P2RX6,THAP7-AS1	8.50072	11.4567	0.430534
GCHFR	14.3041	19.2712	0.430013
FSCN1	97.7177	131.566	0.429095
AC010653.2	15.7191	21.1582	0.428698
ZHX2	3.23054	4.34648	0.428071
MCM6	8.12201	10.9261	0.427869
SAMD4A	3.08128	4.14263	0.427016
TUBAP2	7.68936	10.3275	0.425555
MZF1	8.57649	11.5111	0.424566
ENOSF1	11.7267	15.7294	0.42366
PDGFRB	13.8644	18.5887	0.423038
FADS1,MIR1908	30.7458	41.1601	0.420858
ANKZF1	12.2818	16.4406	0.420744
AC107075.1	9.04658	12.1011	0.419695
AC074143.2,FBXL8,HSF4	50.3488	67.3025	0.418701
HSD17B1	11.2451	15.0227	0.417848
BRICD5,PGP	21.5617	28.803	0.41775
BNIP3	6.31465	8.43521	0.417721
RAB30-DT	10.8711	14.5196	0.4175
AC120114.2	18.2545	24.3281	0.41437
PAX8-AS1	14.06	18.7352	0.414152
ZADH2	17.6636	23.5356	0.414063
AC022400.7,NDST2,ZSWIM8-AS1	406.998	542.148	0.413664
COL6A3	26.5593	35.3451	0.412293
FABP3	5.07311	6.75093	0.412215
SERPING1	11.9832	15.9446	0.412049
ACOT11	12.483	16.5963	0.410903
CYB561	4.06976	5.40873	0.410345
MTERF2	6.7149	8.91913	0.409538
RPS17P1	5.54176	7.36008	0.409377
SUFU	9.56998	12.6966	0.407854
SLFN12	12.4648	16.5364	0.407785
PLK2	3.61746	4.7972	0.407218
AL022312.1,MIEF1	16.1952	21.4688	0.406675
NFKB2	21.4544	28.4282	0.406053
PPP2R5B	6.44508	8.53339	0.404921
AC002996.1,ACAD10,ALDH2	8.32727	11.0102	0.402925
ZNF302	11.6568	15.4111	0.402804
RCN3	11.6586	15.4095	0.402425
CKAP5	19.5199	25.795	0.402148
PEAK3	9.35009	12.3541	0.401937
C16orf54	18.3134	24.192	0.40163
PHYKPL	18.245	24.0956	0.401265
COL6A2	102.118	134.798	0.400555
PLCB2	93.7535	123.735	0.40031
AC145285.6	8.87265	11.7085	0.400119
RPS7P11	9.0882	11.9872	0.399428
SOX12	10.6088	13.9859	0.398708
PPP1R26-AS1	10.7653	14.1642	0.395854
MMP14	55.4141	72.8802	0.395274
AK5	18.2958	24.0621	0.395248
ZNF83	15.4108	20.2525	0.394161
WIPI1	27.6883	36.3608	0.393109
CLK2	20.6168	27.0619	0.392443
NUDT19	10.647	13.9736	0.392257
AC087289.6	14.3737	18.8566	0.391641
ERHP1	5.09933	6.68902	0.391486
MTATP6P1,MTATP8P1,MTCO3P12	662.295	867.887	0.390033
LENG8	91.0895	119.351	0.389854
CYBRD1	12.6435	16.5514	0.38856
AC135048.1,FBXL19,ORAI3	48.1253	62.9983	0.388518
AP003307.1	9.59569	12.5556	0.387873
AC011471.1,RFX2	2.60337	3.40465	0.387129
APP	24.0093	31.3982	0.387089
C4orf48	98.5489	128.862	0.386916
ANPEP	67.7929	88.5641	0.385588
FAM160B2	21.6305	28.2534	0.385354
AC021016.3	19.2595	25.1557	0.385317
GFI1	32.5503	42.5154	0.385314
GTPBP8	10.4123	13.5928	0.384554
CBX4	17.6867	23.0884	0.384503
SGSH	32.2176	42.0375	0.383829
BOD1	13.0823	17.0693	0.383782
LANCL2	7.63687	9.95861	0.382962
AHSA2P	28.4889	37.1444	0.382745
AC020663.1,ANKS3,ZNF500	8.10957	10.5718	0.382524
OLFML3	3.35923	4.37625	0.381565
ZNF687	7.68518	10.0058	0.380687
RPL26L1	14.802	19.2699	0.380552
HSPE1P4	3.64265	4.74212	0.380542
LEMD3	10.996	14.3002	0.379057
RCL1	5.32085	6.91732	0.378556
MTND2P28	42.1517	54.795	0.378453
PUS1	12.3802	16.0921	0.378318
PIK3IP1	42.2502	54.9141	0.378219
HSPA2	51.2353	66.5861	0.378083
TMEM119	9.05487	11.7673	0.378017
EMC8	14.5619	18.9073	0.376742
AC087393.2	20.3833	26.4564	0.376231
PCTP	17.1139	22.1973	0.375211
POLR3H	10.0171	12.9903	0.374963
AC022966.2	75.8155	98.2723	0.374292
ZNF362	15.9817	20.703	0.373421
SGIP1	12.2641	15.8835	0.373087
AP000356.3,AP000356.4,BCRP3	12.9754	16.8045	0.373069
MIR6840,PILRA,PILRB,PVRIG2P,STAG3L5P,STAG3L5P-PVRIG2P-PILRB	42.0394	54.4279	0.372604
SAMD14	58.5518	75.794	0.37237
PRRX1	13.7821	17.8299	0.371505
LAMC1	11.7326	15.1781	0.371462
AC098934.3	19.2089	24.8304	0.370334
AL049840.2	13.2831	17.1675	0.370091
C2CD2L	19.9482	25.7579	0.368755
LRRC32	9.59585	12.3856	0.368182
MRGPRX2	158.803	204.926	0.367865
ATP6V0E2-AS1	8.29045	10.6958	0.367521
ST6GALNAC4	9.55144	12.3216	0.367399
PDPR	8.61044	11.1074	0.367362
AC068580.3	15.6649	20.2068	0.367305
ZBTB48	19.9535	25.7314	0.366892
COL1A1	38.9498	50.2216	0.366691
WDR81	31.911	41.1424	0.366573
SPHK2	10.2504	13.2153	0.366529
MYADML2,PYCR1	6.08053	7.8365	0.366012
IL7R	0.561179	0.723189	0.365912
NAPRT	38.0532	48.9904	0.364481
DCUN1D4	13.373	17.2091	0.363843
CTSK	136.338	175.429	0.363705
TEPSIN	20.7431	26.6782	0.36303
RTEL1,RTEL1-TNFRSF6B,TNFRSF6B	14.8793	19.1351	0.362915
DUSP7	15.404	19.7977	0.362025
UNG	10.9682	14.0937	0.361724
HMGN1P37	7.89144	10.1367	0.361228
CASQ1	13.7389	17.6473	0.361178
INKA1	48.0144	61.6727	0.361165
AC020663.4,ROGDI,SEPT12	19.1564	24.5927	0.3604
DOLK	8.38202	10.7581	0.360054
ZNF217	11.4904	14.7448	0.359771
MCM5	14.2457	18.277	0.3595
TMEM135	12.0437	15.4518	0.359496
GON4L	11.2584	14.442	0.359266
MSL3	13.0176	16.6963	0.359059
AL138724.1	12.608	16.1637	0.358424
CRYAB	23.0649	29.5588	0.357886
SDHAF3	12.3276	15.791	0.357211
IRF5	17.7906	22.7881	0.357165
DBP	25.6977	32.9135	0.35704
AC091544.6,FAM174B,H2AFVP1	19.6355	25.1475	0.356952
IVD	48.2246	61.7497	0.356664
PDLIM4	2.64498	3.383	0.355046
BCS1L	14.2619	18.2319	0.354296
H6PD	8.43186	10.7736	0.353578
ZDHHC8	19.2382	24.566	0.352691
ZNHIT2	7.89377	10.0758	0.352108
ARFIP1	12.4582	15.8988	0.351816
AC007566.1,GATAD1	19.7207	25.1519	0.350953
MTMR4	13.7693	17.5565	0.350553
AL391121.1	6.05504	7.71114	0.348808
NUDT2	11.983	15.2588	0.348655
THBS2	4.81169	6.12675	0.348578
COG4	16.0427	20.4093	0.34731
MYO15B	40.9667	52.1139	0.347217
CKAP2	10.9897	13.9771	0.34691
HOXB3,HOXB4,HOXB6	23.7588	30.2082	0.346478
TAF8	8.77181	11.1519	0.346344
DHX32	9.15786	11.6424	0.346306
KCNMA1	37.9507	48.2435	0.346206
PFAS	5.94444	7.55643	0.346165
PSAT1	17.2688	21.9481	0.34593
AC004988.1	3.91219	4.9704	0.345385
C1orf167	14.2373	18.0882	0.345376
FAM111A	11.9271	15.13	0.343163
RELB	12.5262	15.8846	0.342674
GOLM1	8.99823	11.4071	0.342219
HEXD	9.39152	11.9034	0.341943
CDC34	29.4566	37.3143	0.341139
PCMTD2	11.16	14.1331	0.340738
MARCKSL1	3.89771	4.93305	0.339855
LINGO3	10.7659	13.6248	0.339763
FAM122A	8.15263	10.3152	0.339435
PLD4	10.6448	13.4647	0.33903
PRR12	13.9229	17.6109	0.339014
WRAP73	10.2461	12.9483	0.337691
FKBP9	20.3775	25.7497	0.337579
IL17RA	8.00061	10.109	0.337459
AC006511.3	9.16196	11.5754	0.337334
TM4SF1	0.498825	0.630219	0.337319
ZNF211	12.6722	16.0058	0.336931
CREBZF	14.7523	18.6318	0.336832
AC009245.1	11.1277	14.053	0.336723
XPC	14.2708	18.021	0.33661
LAMB2	6.54052	8.25619	0.33607
GRAMD4	31.6343	39.9125	0.335353
FBXO16,ZNF395	11.6061	14.6353	0.334566
PATZ1	14.2351	17.9503	0.334553
IDUA	14.3951	18.1496	0.33436
ABCA7	46.794	58.995	0.334271
ZCCHC14	8.41535	10.6041	0.333527
AC116533.1	55.1587	69.5033	0.333492
TRAPPC2L	27.0915	34.1107	0.332383
NMT1	44.8385	56.4335	0.331815
PPP1R3B	6.41742	8.07637	0.331715
CNN3	4.91928	6.19006	0.331507
IL6R	12.7797	16.0803	0.331435
MTCO2P12	109.437	137.664	0.331051
MAGEF1	7.20737	9.06265	0.330461
TMEM140	12.2161	15.3517	0.329615
GYS1	10.0986	12.6904	0.329586
PITPNM1	13.3825	16.8145	0.329361
MXRA8	14.8511	18.6597	0.329361
LINC01504	7.37057	9.25979	0.329203
NCAPD2	11.1181	13.9615	0.328547
CTU1	7.05356	8.85483	0.328112
AC080038.1	7.7032	9.66998	0.328054
POLI	8.20133	10.2931	0.327749
MILR1	48.9128	61.3801	0.327557
TSPAN9	13.3608	16.7557	0.326646
AC011481.3,APOC1,APOE	69.421	87.0363	0.326246
AGTRAP	104.897	131.406	0.325065
NR2C1	9.14339	11.4538	0.325025
FES	31.3478	39.259	0.324658
OXLD1	22.9533	28.7215	0.323433
FP565260.1,FP565260.2,GATD3B	11.5829	14.4821	0.322274
RRP1B	25.349	31.6632	0.32088
AC002310.4,ZNF747,ZNF768	29.5284	36.8827	0.320842
AC005253.2	10.6102	13.2515	0.320704
NAA25	4.31097	5.38271	0.320321
DXO	6.88321	8.5919	0.319895
ATG16L2	33.5257	41.8439	0.319749
PCYT2	26.473	33.0306	0.319284
AC067852.3,ATP6V0A1,MIR5010	29.551	36.8696	0.319225
SAMHD1	18.8305	23.4723	0.31789
RPL37P2	16.738	20.8596	0.317582
MUTYH	7.94871	9.90552	0.317513
MTLN	62.4926	77.8764	0.3175
ATG16L1	8.02771	10.0008	0.317055
FBLN1	43.8984	54.6813	0.316881
CTTN	9.29848	11.5822	0.316843
NCBP2AS2	19.005	23.6726	0.316841
SSH3	19.4091	24.1595	0.315859
TMEM176B	19.0378	23.691	0.315469
CHI3L1	9.23649	11.4929	0.315327
PPCDC	10.0124	12.4577	0.315248
H1FX	49.4829	61.4811	0.313213
ZNF226	8.97381	11.1486	0.31307
UBFD1	14.7704	18.3399	0.312274
TIMM29	12.897	16.0081	0.311767
PCOLCE	14.8859	18.4619	0.3106
ARRDC1-AS1	9.06347	11.2405	0.310571
MON1B,SYCE1L	25.0585	31.0771	0.310552
DGKG,ETV5	21.9576	27.2271	0.310321
AC135050.6	9.62498	11.9344	0.310271
AC007336.3,MMP2	167.308	207.409	0.30997
KLHDC4	17.2638	21.3922	0.309333
SERPINH1	17.6341	21.8366	0.30838
MCM2	9.13473	11.3104	0.308216
GPC1	4.40135	5.44681	0.307465
AC091564.2,RRP8	17.0272	21.0687	0.307256
LY96	10.1793	12.5948	0.30719
AC087289.1	83.4297	103.226	0.307173
ACAP3	29.6314	36.6541	0.30685
MVK	10.0179	12.3907	0.306682
AC026403.1	28.7363	35.5395	0.306549
SPTLC2	15.0679	18.6296	0.306114
PPIAP31	29.2999	36.2088	0.305442
WASHC5	21.2502	26.2605	0.305416
STMN3	27.278	33.7082	0.305363
AP001062.3,CFAP410	16.1429	19.9476	0.305315
EML2-AS1	13.516	16.7011	0.305278
NAXD	9.06351	11.1919	0.304313
IFIT3	13.7072	16.9199	0.303787
LARP1	51.1715	63.1578	0.303621
ULK3	71.5205	88.2701	0.303569
UNC93B1	16.2606	20.068	0.303514
TMEM160	58.4245	72.0833	0.303092
LSS	32.6554	40.2741	0.302531
MUC20,MUC20-OT1,SDHAP2,SMBD1P	18.383	22.671	0.30248
GTF2I	99.7928	123.066	0.302425
HOMEZ,PPP1R3E	13.1218	16.1815	0.302382
SH3BP5L	21.4379	26.4296	0.301989
COMMD5	28.7088	35.3927	0.30196
AL355032.1	9.00534	11.0993	0.301616
TPK1	11.1095	13.6756	0.299813
SMIM15	15.4005	18.9561	0.299683
BIRC7	21.461	26.401	0.298879
MGST2	10.2069	12.554	0.298606
COPS7B	12.5029	15.3763	0.298446
PER3	10.6445	13.0901	0.298368
IQSEC1	8.13622	10.0045	0.298219
TMEM159	15.6474	19.2354	0.297843
MIR4800,MXD4	48.5573	59.6763	0.29747
AC068134.3,DIS3L2	9.35858	11.5003	0.297309
CYB561D2,Z84492.1,Z84492.2	43.4731	53.4193	0.297239
BLOC1S3	11.1887	13.7471	0.297088
PCDHGA1,PCDHGA10,PCDHGA11,PCDHGA12,PCDHGA2,PCDHGA3,PCDHGA4,PCDHGA5,PCDHGA6,PCDHGA7,PCDHGA8,PCDHGA9,PCDHGB1,PCDHGB2,PCDHGB3,PCDHGB4,PCDHGB5,PCDHGB6,PCDHGB7,PCDHGC3,PCDHGC4,PCDHGC5	22.7377	27.9215	0.296289
TUSC1	10.6625	13.0907	0.296
REV1	10.2474	12.5804	0.29592
BBS4	16.6228	20.4062	0.295846
STAT2	12.7624	15.6623	0.295391
GADD45A	12.4396	15.2653	0.295316
AL596202.1,TFB1M	10.3133	12.6523	0.29489
SLC16A5	10.1556	12.4553	0.294481
RNASEH2C	36.7898	45.099	0.293789
LBX2-AS1	9.69805	11.887	0.293618
TPSB2	9723.9	11917.6	0.293486
NUDT16P1	10.5662	12.9489	0.29338
AL162426.1,PTRH1	13.046	15.9859	0.29319
NPRL2	30.9278	37.8846	0.292706
UAP1L1	45.0678	55.2043	0.292684
RNF113A	15.5152	19.004	0.292618
TWIST1	11.2626	13.7945	0.29255
LAMP2	42.3554	51.8735	0.29245
AC113189.9,SPEM3,TMEM102	10.7372	13.1484	0.292269
SREBF2	82.8766	101.473	0.292058
SNRNP70	138.203	169.191	0.291867
RPL23P8	19.3069	23.6346	0.291782
EP400	9.77828	11.9676	0.291482
ZNF688	8.89005	10.877	0.291018
PLEC	25.949	31.7381	0.290538
MRPS25	19.1909	23.4607	0.289826
C17orf67,MIR3614,TRIM25	47.5141	58.0705	0.289451
TSC2	18.7355	22.8956	0.289292
AC093323.1	9.5192	11.6272	0.288591
AL109804.1,AP5S1,LINC01730	10.0611	12.2887	0.288541
ANGPTL2	12.7417	15.5606	0.28834
HDAC7	12.0978	14.7728	0.288196
TMC8	116.592	142.352	0.287991
AC008770.4,AC022415.2,ZNF433-AS1,ZNF788P,ZNF844	30.6816	37.4574	0.287878
AC011558.1	78.4429	95.7514	0.287651
AC008581.2,AC022414.1,AGGF1,HMGB1P35,PDE8B,ZBED3-AS1	13.8898	16.9537	0.287569
AC025171.1	9.35239	11.4146	0.287473
ENGASE	13.5834	16.5729	0.286976
MIR125A,SPACA6	10.1829	12.4232	0.286881
CERS4	58.0287	70.7909	0.286797
PLEKHG3	12.8092	15.6252	0.2867
PAN2	19.0343	23.2183	0.286663
PFKFB2	12.3718	15.0888	0.286428
MIR6516,SCARNA16,SEC14L1,SNHG20	20.4162	24.8954	0.286163
TES	13.4554	16.4036	0.28583
JSRP1	188.95	230.307	0.285554
AC034236.1	27.2964	33.2531	0.284778
AC087521.3,C11orf96	2.49333	3.0367	0.284431
CYB561A3	29.5298	35.9454	0.283637
PI4KA	44.3646	53.9905	0.283295
F8A1	11.6276	14.1471	0.282953
TRAF3IP2	24.6476	29.9878	0.282927
TRAPPC12	22.3685	27.2143	0.282895
USP21	7.88389	9.58746	0.282241
STAB1	67.6832	82.2916	0.281947
ADGRL1	18.1613	22.0809	0.281928
HGH1	15.9153	19.3469	0.281686
CHCHD6	18.4883	22.4615	0.280842
MTND1P23	84.3247	102.391	0.280063
RMRP	27.5227	33.4182	0.280011
FCF1P2,NME6	13.4323	16.3044	0.279555
C8G	95.2318	115.54	0.278877
AKR1A1	83.3487	101.106	0.278637
CEP250	13.959	16.9284	0.27825
OSGEP	19.4781	23.6115	0.277637
MPV17L2	9.73165	11.7942	0.277321
AC093668.1,AC093668.2,AC105052.1,AC105052.3,POLR2J2,POLR2J3,RASA4,UPK3BL1	29.9943	36.3313	0.276523
CENPT	28.9045	35.0057	0.276298
CAD	10.1626	12.3017	0.275592
CARS2	19.0774	23.0928	0.27558
ABCB6,AC068946.2,ATG9A	26.8763	32.5293	0.275407
PAFAH1B3	21.4549	25.9675	0.275403
EXT1	7.70555	9.32459	0.275143
ICA1	7.99085	9.66933	0.275067
SP1	13.218	15.9927	0.274904
B3GNT9	7.08181	8.56694	0.274661
AC004882.3	8.24309	9.97165	0.274648
EEF2K	18.3228	22.1643	0.274594
SMIM4	52.5341	63.5238	0.274043
IDNK	9.16304	11.0769	0.273656
AC092597.1	9.0338	10.9192	0.273461
NBEA	19.5453	23.6063	0.27235
STARD7-AS1	11.2093	13.5366	0.272166
AC004951.2,AC004951.3,AC004951.4,AC017116.2,POLR2J4,RASA4CP	8.78514	10.6088	0.272123
IFT57	4.49958	5.433	0.271959
ACAD11,NPHP3,NPHP3-ACAD11	11.6362	14.0482	0.271762
PWWP3A	18.7471	22.6281	0.27145
SH3BP5	4.84995	5.84973	0.270401
PRMT6	8.60984	10.3837	0.270263
CD33	36.144	43.5891	0.27021
SREBF1	49.4563	59.6416	0.270165
AEBP1,MIR4649	42.3916	51.1197	0.270099
SGSM2	24.5185	29.5603	0.269789
COA5	12.1799	14.6841	0.26975
SNX21	8.59681	10.3636	0.269652
AC015674.1	71.241	85.8706	0.269456
CEMIP	8.60921	10.3694	0.26838
CBR1	62.0945	74.772	0.268033
CHKB,CHKB-CPT1B,CPT1B	51.2778	61.7422	0.267922
ISLR	4.43324	5.33779	0.267882
SRGAP2B	3.30435	3.9785	0.267857
CBX6	13.5973	16.3708	0.267802
CTDP1	11.886	14.3093	0.267687
AP001000.1	6.25746	7.53265	0.267579
PSMG4	12.7368	15.3273	0.267106
MIR5004,SYNGAP1,ZBTB9	9.03036	10.8642	0.266727
SLC26A11	16.483	19.8276	0.266529
SUOX	11.9317	14.3505	0.266301
AC120057.3	7.77409	9.34913	0.266158
DRG2	15.3794	18.4936	0.266032
ZMYND8	20.7995	25.0078	0.265831
RPS6KL1	7.75729	9.32636	0.265762
YWHAZP3	7.55366	9.08061	0.265614
STOML1	7.20824	8.66524	0.265593
KIFC2	29.4748	35.4296	0.265476
PCGF2	8.83145	10.6152	0.265409
FN1	53.0682	63.7844	0.265357
THAP11	18.9454	22.7612	0.264727
SPINDOC	8.07587	9.70121	0.264547
RHBDF2	3.51288	4.21906	0.264265
SUMO2P1	11.4132	13.7071	0.264214
SLC8A3	41.48	49.8126	0.264095
RFC1	12.2066	14.6547	0.263705
ABHD4	51.5602	61.894	0.263542
MYO1E	7.78277	9.33927	0.263027
AL669918.1,HLA-DOB,TAP2	6.20055	7.44062	0.263026
AC108449.3	16.1553	19.3843	0.262881
SNN	15.914	19.0916	0.262644
SORBS1	14.4079	17.2842	0.262589
EYA3	6.70317	8.04105	0.262541
AP001486.2,DCUN1D5	16.1167	19.3321	0.262444
NPEPL1,STX16,STX16-NPEPL1	64.6338	77.5046	0.261994
PKMP4	2.94074	3.5258	0.26177
C11orf49	29.351	35.1853	0.261564
DPYSL2	18.2061	21.8247	0.261544
MFSD2A	0.812965	0.974543	0.261533
PLXNB3,SRPK3	23.4151	28.0564	0.260892
DOK1	56.9246	68.1928	0.260566
SLF2	12.3125	14.7475	0.260353
MID1IP1	33.6363	40.2798	0.260036
AL139095.2	7.39512	8.85338	0.259654
TMEM250	30.358	36.3401	0.259487
AC026202.2,AC026202.3	17.2583	20.6585	0.259447
ZC3H3	7.68986	9.20409	0.259318
NT5C1B,NT5C1B-RDH14,RDH14	14.1182	16.8965	0.259163
ENO3	8.44547	10.1053	0.258863
CHST7	0.680737	0.814459	0.258745
ARSD-AS1	12.1433	14.5266	0.258531
YIF1B	43.9279	52.5285	0.257963
SLC39A14	6.33778	7.57771	0.257784
CXXC1	34.2829	40.9894	0.257763
CDK5RAP1	7.98291	9.54367	0.257629
INAFM2	14.4216	17.2344	0.257057
RPL9P25,TIPIN	8.31071	9.93058	0.256907
TTC13	8.13111	9.70878	0.255837
RPS26P28	11.508	13.7397	0.255717
UBP1	19.9363	23.8014	0.255651
GATA2	332.415	396.84	0.255573
EXD3	12.7701	15.242	0.25528
ZNF76	13.0203	15.536	0.25485
AC000041.1,AP1B1	66.9797	79.9152	0.254747
SERPINF1	32.7407	39.0537	0.254375
CLCN7	83.5801	99.6958	0.254373
ZNF408	8.55697	10.2051	0.254119
ABHD17A	108.198	129.033	0.25407
SOGA1	12.9845	15.4843	0.254016
GUCD1	62.3379	74.3234	0.253707
CENPA,SLC35F6	19.9696	23.8043	0.253415
LAMA4	5.29393	6.30661	0.252526
VPS35	38.087	45.3691	0.252413
KCNE3	29.1967	34.779	0.252411
CRYZ	44.32	52.7886	0.252268
FAM3A	20.8098	24.7842	0.252158
TXNIP	392.546	467.309	0.251513
ECHDC2	23.6421	28.1387	0.251196
ZNF710	8.15478	9.7057	0.251186
IREB2	24.2602	28.8739	0.251175
MIR6878,TARS2	9.42029	11.2057	0.25039
MRPS11	19.6934	23.4232	0.250222
MYL5	10.1839	12.1119	0.250135
GSTP1	14.1639	16.8447	0.250074
PPP1R16A	10.7437	12.776	0.249952
AC113189.2,AC113189.4,CHRNB1,FGF11,SPEM1	10.6446	12.6579	0.249916
LOX	1.31039	1.55794	0.249643
AL162377.3,DHRS12,TMEM272	8.493	10.0949	0.24928
DYNC1H1	68.8879	81.8702	0.249087
CDKN2C	12.5246	14.8836	0.248959
PIK3C2B	77.0747	91.5655	0.248546
YAF2	16.8003	19.9583	0.248502
RGL2	32.7985	38.9616	0.248423
TMEM176A	15.4778	18.3852	0.248342
IKBKB	33.4057	39.6795	0.248298
PYCARD-AS1	24.5266	29.1235	0.247838
AL049840.3	11.068	13.141	0.247677
PHLDB3	3.17472	3.76875	0.247456
CEP131	10.3865	12.3286	0.247296
TADA2B	13.6912	16.2496	0.247155
TMEM53	11.4055	13.5365	0.247125
TRIM65	14.4871	17.1935	0.247097
AL358075.4,P3R3URF,PIK3R3	15.0153	17.8168	0.2468
C19orf24	70.2029	83.2986	0.246762
HSPB1	414.631	491.73	0.246039
ARSB	9.83417	11.6599	0.245681
AC107871.1,CALML4,CLN6	32.6442	38.6942	0.24529
CALM2P2	8.61217	10.2071	0.245124
AL390728.4,AL390728.5,MIR3916	49.4626	58.617	0.244982
SCO1	10.8349	12.8367	0.244582
VGLL4	22.6581	26.8438	0.244564
CCDC117	10.069	11.9284	0.244484
TRIM32	16.208	19.201	0.244473
DCN	125.691	148.859	0.244071
RAP2B	13.9471	16.5179	0.244063
LRRC47	13.8005	16.3438	0.244018
PLCXD1	9.03275	10.6938	0.243537
TM7SF3	49.7162	58.8514	0.243361
RAI1	15.748	18.639	0.243154
AC025682.1	6.71155	7.94114	0.2427
MRI1	13.5829	16.0707	0.242644
NBEAL2	68.2388	80.7309	0.242528
AC009133.2	76.3082	90.2761	0.242506
PDGFC	20.1348	23.818	0.242361
HYI-AS1,SZT2	13.1748	15.5826	0.242149
AC067852.2	10.7458	12.7074	0.241899
AGAP6,AL442003.2,LINC00843,TIMM23B	12.08	14.2849	0.241873
GTPBP3	8.89448	10.5179	0.241864
ZCCHC24	10.8275	12.799	0.241331
AP5Z1	27.1439	32.0854	0.241288
PURA	19.1449	22.6163	0.240401
CEMP1	25.9475	30.6471	0.240155
ADAT3,SCAMP4	29.8741	35.2845	0.240139
CNDP2	52.3177	61.7915	0.240109
FUT8	13.4801	15.9183	0.239858
SNHG22	13.4815	15.9196	0.23982
ARRDC2	30.8701	36.4359	0.239148
AC092143.2	33.0513	39.0084	0.239076
FKBP10	7.47731	8.82442	0.238981
GAS6	8.08697	9.54261	0.238784
SLC25A20	15.7172	18.5418	0.238435
ALDH1B1	5.87588	6.92801	0.237637
AKT1S1,PNKP	69.2479	81.6431	0.237561
TMEM79	26.7854	31.5798	0.237555
TMEM201	8.85767	10.4418	0.237371
AC109597.2	9.00663	10.6162	0.237207
DSEL	0.948333	1.11765	0.237002
EFEMP2	6.63813	7.82067	0.236515
SLC5A2	16.7072	19.6824	0.236438
TMEM203,TPRN	29.9401	35.2531	0.23567
CELF1	13.8281	16.2812	0.235604
AC008770.2,ZNF700,ZNF763	13.2428	15.5917	0.23557
AL354740.1	21.6397	25.4719	0.235223
LPCAT1	21.585	25.4063	0.235159
AC138696.1,GLI4,ZFP41	11.4141	13.4324	0.234894
MSTO1	10.5475	12.4123	0.234863
AC044849.1	48.8188	57.4334	0.234453
LYL1	179.534	211.193	0.234307
VEGFC	1.84138	2.16607	0.234291
MTO1	9.41928	11.0775	0.233944
ARSK	5.63899	6.63041	0.233661
AC091042.1	109.576	128.838	0.233626
AC010646.1,NR2F6,USHBP1	9.95161	11.7003	0.233544
MFSD12	4.1947	4.93089	0.23328
INPP5B	8.75751	10.294	0.233212
AGAP1	58.669	68.962	0.233203
KIF13B	26.7158	31.3987	0.23301
UNK	24.7038	29.0296	0.232789
AL137798.3,CROCCP2	12.396	14.5664	0.232767
MAU2	15.7521	18.5097	0.23274
AC007969.1	46.7744	54.9369	0.232056
PEAK1	9.61094	11.288	0.23204
MIR943,NELFA	14.3043	16.7968	0.231738
CD200R1	18.6996	21.9537	0.231459
SMIM10	9.61647	11.2858	0.23093
HDAC5	23.3818	27.4395	0.23087
MRPL34	131.225	153.997	0.230857
TPGS1	34.687	40.6946	0.230442
EID2	12.2416	14.3568	0.229939
FDXR	14.9422	17.5231	0.229863
DMAC1	14.6772	17.2097	0.229645
RSRC1	22.9666	26.922	0.229251
LDLRAD2	9.87603	11.5769	0.229246
NR1D2	11.8024	13.8311	0.228839
SLC27A1	13.4271	15.7334	0.228683
NUPR1	8.77454	10.2817	0.228683
RPS26P13	9.24542	10.8321	0.228502
AL360181.3,MTG1,PAOX	14.7201	17.2456	0.228446
ACOT2	18.9559	22.2049	0.228229
MPI	15.915	18.6369	0.227775
SNHG19	14.782	17.3065	0.227473
ABALON	41.5961	48.6925	0.227251
AC005339.1	8.84112	10.3472	0.22694
DCAF10	8.87573	10.3869	0.226827
C6orf226	15.8503	18.5481	0.226764
TNFRSF14-AS1	22.2526	26.0379	0.226641
AC022133.1,ITGA1,PELO	3.83628	4.48866	0.226579
FBXO22	9.05851	10.5988	0.226556
PTAFR	25.5888	29.9399	0.226556
EXOSC6	9.24976	10.8197	0.226173
PAICS	21.947	25.6678	0.225939
AL162231.3,GALT,IL11RA	65.1208	76.1562	0.225843
ERICH1	9.79148	11.4496	0.225698
RREB1	12.8145	14.9841	0.225658
HDDC2	9.15697	10.7073	0.225652
SBNO2	16.3465	19.1122	0.225517
DANCR,LINC01618,RASL11B	16.1068	18.832	0.225516
HDHD5	11.6362	13.6024	0.225244
MAF	48.5587	56.7627	0.225213
TRIM41	11.0128	12.8733	0.225197
FN3KRP	19.9174	23.2821	0.225188
HPS6	14.7939	17.2927	0.225158
METTL21A	11.0999	12.9731	0.22498
MITD1	14.4004	16.8291	0.224849
MIR4517,NFATC2IP	22.1172	25.845	0.224718
CDCA4	11.3729	13.2896	0.224691
EHMT2	22.6758	26.4969	0.22467
MTA1,TEX22	25.9749	30.3484	0.224499
TRPT1	10.9957	12.8436	0.224113
ORC5	10.4423	12.1958	0.223948
RAP1GAP2	48.6504	56.8019	0.223489
PADI2	119.814	139.877	0.223362
MCM7	16.1282	18.8201	0.222687
CCDC12	30.5416	35.6383	0.222654
CROT	31.6787	36.9599	0.22245
WSB1	47.1619	55.0155	0.222217
MED28	19.7284	23.0088	0.221914
MYBBP1A	10.5721	12.3297	0.221879
C16orf70	14.7464	17.1949	0.221613
C1orf174	12.2287	14.2584	0.221544
MOSPD3	26.0833	30.4105	0.221443
MSRB1	19.75	23.0164	0.22081
AC099508.1	6.49445	7.56796	0.220698
CYCSP23,ENPP2	6.96985	8.11619	0.219675
COL1A2	54.3609	63.2828	0.219245
SELENOO	11.5291	13.4197	0.219073
BORCS6	18.391	21.4054	0.218973
ANKRD13A	12.6873	14.766	0.2189
RNF44	16.0745	18.7077	0.218861
ATRIP,TREX1	8.87495	10.3261	0.218485
RILP	28.9334	33.6627	0.218416
FKBP15	13.2706	15.4364	0.218097
MAPK7	10.7637	12.5173	0.217753
SEPHS2	39.9014	46.3873	0.21729
SIGMAR1	39.1122	45.4616	0.217031
TLDC2	38.3745	44.5965	0.216784
TNPO2	17.3617	20.1692	0.216246
ARHGAP1	45.9818	53.4162	0.216214
CCDC85B	98.6976	114.65	0.216149
CNOT7	38.1982	44.3599	0.215752
B3GALT2	5.90625	6.85883	0.215721
KRT10	19.4221	22.5516	0.215531
WIZ	13.8643	16.0971	0.215423
MYSM1	9.29505	10.7917	0.215387
TP53INP1	10.7907	12.5275	0.215313
AC016747.4,C2orf74,KIAA1841	15.6489	18.1665	0.215217
INAFM1	7.67478	8.90796	0.214969
ACSS2	11.7704	13.6559	0.214364
CAPN7	14.5066	16.8287	0.214214
AKAP10	9.2669	10.7502	0.214205
IL10RB-DT	8.23107	9.54681	0.213939
MAN2C1	80.009	92.791	0.213822
AC244090.1	8.67961	10.0653	0.213688
TOPBP1	8.92969	10.3553	0.213688
SLC35C1	9.267	10.7433	0.213263
AC060766.1,AC060766.5,AC060766.7	17.5632	20.3528	0.212674
POGK	15.1822	17.5918	0.21252
CIAO2A	39.0578	45.2511	0.212343
RPLP1P11,TTC19	19.5251	22.6146	0.211928
MAGED1	13.2013	15.2902	0.211927
DENND4B	30.6627	35.5118	0.211811
COMMD2	12.7362	14.7471	0.211499
MRPL55	17.3502	20.0871	0.211315
CYBC1	54.9853	63.6525	0.211172
RNF111,ZNF444P1	13.1949	15.2745	0.211145
CEP295NL,TIMP2	51.843	59.9929	0.210642
AC009053.1,AC009120.2	24.7968	28.6916	0.210473
ALDH9A1,RF00019	34.3728	39.7694	0.210389
BLOC1S4	13.5501	15.6735	0.210021
AP001372.3	14.2629	16.4969	0.209928
SLC43A2	10.988	12.7082	0.209831
CYREN	22.2142	25.6893	0.209689
STRIP2	8.892	10.2818	0.209513
HHEX	31.3014	36.1874	0.209259
DAG1	13.9798	16.1612	0.209191
TNFRSF1A	8.34905	9.65162	0.209159
PIGG	19.5117	22.5557	0.209149
KATNBL1	11.3034	13.066	0.209054
EDEM1	27.1205	31.3483	0.209005
COX18	10.059	11.627	0.208988
PKMYT1	15.9229	18.4033	0.208861
UNC119	14.4937	16.7474	0.208509
COMMD9	27.5729	31.8576	0.208385
MIR5193,UBA7	61.5403	71.0968	0.208254
CXorf40A	9.29846	10.7379	0.207649
MAP3K12	10.8132	12.4859	0.20751
DTX3L	9.07246	10.4756	0.207466
FRAT2	7.76615	8.96628	0.20731
AC073912.2,STX2	10.4704	12.0876	0.207215
AC010531.1,C16orf95,FBXO31	19.1224	22.0742	0.207101
HAGHL	48.4596	55.9395	0.207085
LINC01278	9.09636	10.4992	0.206919
CAMK2N1	19.1226	22.0675	0.206648
MIR1909,REXO1	13.9779	16.1287	0.206485
FBLN2	11.9122	13.7434	0.206302
CAAP1	13.1604	15.1829	0.206244
FUT10,TTI2	11.2767	13.0076	0.206007
RTF1	17.1416	19.772	0.205959
SLC25A1	54.5534	62.921	0.205872
GAS2L1	15.2749	17.617	0.205805
ARSA	34.7932	40.1258	0.205726
MED18	12.8478	14.814	0.205443
ICAM3	9.45542	10.902	0.205379
CALHM2	29.4935	34.0037	0.205293
MAP2K1	23.0268	26.5474	0.205255
FADD	18.3511	21.1549	0.205123
TNRC18	27.1697	31.3159	0.204897
CNOT11	17.8132	20.5289	0.204714
MED11	20.1944	23.2631	0.204088
RNU6-1240P,TPR	17.3076	19.9355	0.203932
AP001972.1	9.63073	11.0916	0.20375
SDR39U1	45.9487	52.9157	0.20367
AC023078.1	45.4241	52.284	0.202912
POLR2L	151.299	174.129	0.202754
IGFBP3	9.04588	10.4104	0.202694
LINC00921,ZNF263	14.5066	16.6944	0.202657
HNRNPA1P7	9.24898	10.6437	0.202633
BORCS8,BORCS8-MEF2B,MEF2B	13.9982	16.1037	0.202148
AC004475.1	16.9984	19.5498	0.201757
DNM1L	20.9255	24.0498	0.200761
SMG9	16.7098	19.2042	0.200723
HMBOX1	11.4973	13.2133	0.200693
LTC4S	346.233	397.882	0.200596
LINC01089,RHOF	34.9238	40.1267	0.200352
RIOX1	8.47711	9.73933	0.20025
ATPSCKMT	9.0272	10.3704	0.200121
ZFYVE1	14.5637	16.7306	0.200115
AC002398.2,AD000671.1,LIN37,PSENEN	39.4959	45.3686	0.199992
GALNT12	2.58393	2.96743	0.199647
AHNAK2	65.4714	75.1752	0.199392
APPL2	16.4852	18.9271	0.199284
KIAA0930	44.5665	51.1669	0.199252
AC005837.2,METTL23,MFSD11	60.7422	69.7381	0.199247
ZNF516	7.23809	8.31003	0.199245
LYPLA1	52.0584	59.7606	0.199064
PCNA	38.3761	44.0441	0.198742
TTC14	13.2526	15.2084	0.198593
SLC37A2	7.59918	8.72048	0.198564
SDC4	2.61186	2.99684	0.198366
MYO1D	123.416	141.604	0.198335
CCDC71	13.7656	15.793	0.198215
TOR2A	9.20809	10.5639	0.198169
LIPE-AS1	9.49943	10.8974	0.198072
LINC00888,SNORA63E	6.32381	7.25381	0.197946
MTOR	10.1228	11.6112	0.197902
IPO13	13.8331	15.8654	0.197759
CCNG2	69.5561	79.7689	0.19765
FNDC10	29.3445	33.6523	0.197615
AC004922.1,ARPC1A,ARPC1B	494.334	566.798	0.197349
PHF20	22.0544	25.2803	0.196947
NACC2	17.931	20.5536	0.196933
ZNF175	10.9548	12.5567	0.196901
RNF34	22.0218	25.2348	0.196482
AC093423.3,LRRC8C,LRRC8D	12.3755	14.1808	0.196455
AL807752.6,FUT7,NPDC1	16.3113	18.6874	0.196194
NAGK	76.7128	87.857	0.19569
KCTD2	10.9839	12.5775	0.195458
NFIX	13.2874	15.2149	0.195421
TBP	8.04967	9.21691	0.195354
AC008894.3	9.27115	10.6135	0.195081
TMEM115	33.3465	38.1739	0.195052
GTF3C5	17.1973	19.6846	0.19489
UBE2O	6.39291	7.31658	0.194696
BANF1P3	17.4497	19.9641	0.194206
RAD9A	11.1915	12.8014	0.193892
RCOR3	14.9998	17.1573	0.193884
MGAT1	124.801	142.739	0.193753
PXN	33.9885	38.8541	0.193019
CPSF1,MIR1234,MIR6849,MIR939	47.3594	54.1319	0.192829
AL356652.1	6.46364	7.38691	0.192625
PROCR	85.4014	97.5998	0.192619
SORBS3	66.9263	76.4844	0.192593
TOB1	42.1921	48.2149	0.192508
AKR1C1	7.47285	8.53916	0.192435
FUBP3	21.0563	24.0599	0.192375
DTYMK	14.0074	16.0035	0.192196
EVA1B	26.0881	29.8023	0.192029
ZNF428	49.343	56.3632	0.19191
PSKH1	11.9642	13.6664	0.191909
CTSL	131.525	150.228	0.191814
PYM1	23.109	26.394	0.191755
SNRNP25	10.5565	12.0545	0.191433
PRPF38B	20.2136	23.0801	0.191325
NPIPB5,SMG1P1	10.1714	11.6135	0.191292
C2orf42,TIA1	24.8145	28.3309	0.191196
QRICH1	28.5944	32.6375	0.190799
H2AFJ	115.131	131.403	0.190719
USP1	12.8873	14.7084	0.190685
PGGHG	9.76844	11.1482	0.190611
TIMM13	37.6779	42.9935	0.190401
TFPT	20.1299	22.9695	0.190378
PXN-AS1	21.333	24.3422	0.190374
KDM2A	38.85	44.33	0.190369
HSDL1	10.4544	11.9276	0.190194
KIF22	14.5438	16.5904	0.189947
MAVS	12.6479	14.4268	0.189856
AMBRA1	16.2565	18.5397	0.189603
SRD5A1	9.76437	11.1353	0.189541
ZMIZ2	33.7538	38.4928	0.189539
LTO1	24.7564	28.2266	0.189254
ALOX5	11.4085	13.0065	0.189124
OSBPL5	9.05474	10.3226	0.189062
DAB1,OMA1	8.58378	9.78436	0.188865
FAM207A	10.3637	11.8063	0.188018
SPOP	21.4338	24.4145	0.187849
HNRNPKP4	5.97003	6.80006	0.187809
DGCR11,DGCR2	14.4721	16.484	0.187792
TSPAN14	78.2701	89.1505	0.187782
TUBBP1	9.01536	10.2667	0.187516
SLCO3A1	17.8115	20.2824	0.187417
RPL9P18	4.4329	5.04771	0.18738
ZNF282	12.2614	13.9615	0.187336
COMMD4	38.3418	43.658	0.187329
CAVIN3	6.58471	7.49719	0.187231
MRPS26	20.4943	23.3326	0.187123
TMEM44	41.392	47.1156	0.186855
NPIPB4,SMG1P4	13.4807	15.3439	0.186767
GALNT11	43.6862	49.7233	0.186745
RPL10P9	23.1153	26.3063	0.186557
CSNK1G2	46.6457	53.0832	0.18651
KCNK6	10.8342	12.3285	0.186401
AC004687.1	12.848	14.6177	0.186173
YBX1P10	18.2084	20.7102	0.185733
ELK4	11.8479	13.4731	0.185447
TMED8	9.32655	10.6028	0.18503
ENSAP2	10.2481	11.6503	0.185011
TAOK2	16.3972	18.6406	0.184997
TMEM64	8.8143	10.0188	0.184791
AL672142.1,NUP188,PHYHD1	11.6308	13.2194	0.184703
REX1BD	60.6982	68.9815	0.184556
NXF1	30.6338	34.8135	0.18452
ZNF558	4.82296	5.48068	0.184438
CDK9,MIR2861,MIR3960	57.0572	64.8157	0.183936
GNAI1	77.1836	87.6786	0.183931
SIN3B	16.5451	18.794	0.183864
CHTF8,DERPC	43.9323	49.9023	0.183823
GLTP	11.5468	13.1137	0.183579
NLRX1	9.63256	10.937	0.183226
EXTL3	49.9414	56.6924	0.182919
CCR4	12.597	14.2965	0.182582
PCNX3	11.2945	12.8175	0.182494
TBC1D1	13.1718	14.9446	0.182166
VMO1	56.1945	63.7552	0.182113
AC018755.2,SIGLEC14,SIGLEC5	23.5011	26.662	0.182054
HYAL3,IFRD2,NAA80	87.3208	99.0407	0.181695
ALKBH3,SEC14L1P1	11.3845	12.9117	0.181611
AC007731.4,KLHL22,KRT18P5,SCARF2	9.96187	11.2977	0.18154
RPS7P10	10.3735	11.7636	0.181427
ZBED5	9.61968	10.908	0.181327
AC091060.1,C18orf21	10.0193	11.3606	0.181258
AP000781.2,PRG2,SLC43A3	102.583	116.307	0.18115
RPL12P4	8.2512	9.35431	0.181028
AC133065.3,CIITA	12.6768	14.371	0.180973
AC099336.2	32.0765	36.3633	0.180969
PRKAR2A	24.94	28.2728	0.18095
GSDME	16.3039	18.4814	0.180861
RIPOR1	37.7428	42.7819	0.180797
TRAPPC11	9.48821	10.7541	0.18068
HSPG2	28.9144	32.77	0.180585
AP1AR	14.3864	16.3038	0.180503
RPS15AP1	15.5843	17.6529	0.17981
NHLRC3	10.6299	12.0382	0.179488
RPL13AP5	42.6716	48.3196	0.179331
PPP1R14BP3	6.53727	7.40152	0.179133
AC115223.1	14.8521	16.8129	0.178907
CCDC18-AS1	14.4806	16.392	0.178873
SOD2,SOD2-OT1	108.148	122.421	0.178841
SETD5	24.9576	28.2508	0.178815
MGST1	13.3715	15.1358	0.178806
DNAJB4,GIPC2	3.78077	4.27945	0.178747
SAFB	49.6197	56.1544	0.178486
BCR	9.42819	10.6693	0.178413
IFI6	18.2741	20.6769	0.178216
ANXA2P2	8.66505	9.80401	0.178163
SMCR8	12.3962	14.0245	0.178051
AC007546.2,AC007546.3,C12orf76	10.4928	11.8701	0.177936
SEC63	28.4852	32.2231	0.177883
ACTR8	10.7351	12.1437	0.177876
AL391650.1	6.35838	7.1927	0.177874
AP000879.1	16.1047	18.2178	0.177867
AC055811.2,FLCN,PLD6	37.0641	41.9264	0.177836
PRRC2B	37.2293	42.1072	0.177628
H3F3AP4	9.47449	10.7157	0.177606
AC008878.1,TEX45,ZNF358	39.3883	44.5436	0.177451
AC124319.1,AC124319.5	23.4718	26.5437	0.177444
AC018521.1,CDK5RAP3,PNPO	88.2499	99.7786	0.177135
AC099518.5	6.31054	7.13472	0.177093
ALDOC	17.8174	20.1419	0.176913
CLPP	28.9473	32.7236	0.176905
SAFB2	23.2486	26.281	0.176878
FAM173A	35.8952	40.5764	0.176851
FAT1	30.3984	34.3602	0.176745
DNASE1L1	38.7369	43.7854	0.17674
ME1	2.80175	3.16654	0.176579
SF3B3	57.5593	65.0502	0.176504
ARHGEF1	69.2095	78.2073	0.176333
FAM136A	16.5979	18.7555	0.176315
PEPD	282.287	318.981	0.176307
PTEN	31.5608	35.6618	0.176245
DNAJC9-AS1	17.49	19.7606	0.176101
TUBA1A	380.557	429.902	0.175894
PPIF	12.1364	13.7041	0.175267
GPR21,RABGAP1	9.36684	10.576	0.175159
ZNF880	11.5411	13.0274	0.174772
TIMMDC1	50.8602	57.4091	0.174743
AC034102.7,AC034102.8	18.8831	21.3143	0.174724
DOLPP1	10.2412	11.5594	0.174682
PAFAH2	15.6107	17.6197	0.174654
NCKAP5L	21.3454	24.0912	0.174581
CHFR,GOLGA3,RNU6-327P,ZNF605	47.972	54.1319	0.174286
SLC48A1	21.4809	24.2325	0.173892
ALKBH5	37.3584	42.1314	0.173461
TJAP1	11.0909	12.5051	0.173137
AC092115.3	13.4487	15.1632	0.173113
HDAC6	20.3901	22.9895	0.173103
TRIM35	7.77933	8.77044	0.173004
CDC42EP4	32.0414	36.1207	0.172886
ARRDC4	28.1274	31.7075	0.172849
MIR4680,PDCD4	221.859	250.084	0.172771
AL451085.2	9.30769	10.4918	0.172768
MAP1LC3A	10.0541	11.3324	0.172677
CCDC142,MRPL53	75.1238	84.6656	0.172507
MDK	13.9906	15.7672	0.172469
RPS13P2	12.1212	13.6592	0.17234
ITM2B	1281.95	1444.46	0.172185
IFI35	10.868	12.2452	0.17213
MDC1	10.0163	11.2847	0.172023
RPL26P19	21.207	23.8903	0.171884
PTMAP4	13.56	15.2754	0.171858
MIR6743,RIC8A	46.9649	52.9063	0.171856
RHBDF1	22.0303	24.8153	0.171739
ICAM4	10.8811	12.2565	0.171729
RANBP6	10.427	11.7444	0.171649
AKR7A2	25.2274	28.4147	0.171647
MFSD3	12.6526	14.251	0.171632
AC007182.2	7.8683	8.8623	0.171629
AL133453.1	11.5289	12.9852	0.17161
TAF2	8.02936	9.04178	0.171322
NRROS,PIGX	98.7102	111.156	0.171315
QTRT1	15.3661	17.3017	0.171163
CCL20	0.0450047	0.0506734	0.171155
TRAFD1	26.0901	29.3618	0.170437
XXYLT1	8.29153	9.33096	0.170388
TMEM246	6.45839	7.26772	0.170328
PPOX	11.6561	13.1132	0.169941
PPP1R9B	70.0254	78.7758	0.169875
ZCRB1	25.551	28.742	0.169782
NCOA5	12.3239	13.8606	0.169537
LNPEP	15.2502	17.1474	0.169157
AC011452.1,IL4I1,NUP62,RF00012,SIGLEC11	27.8249	31.2851	0.169098
BCL2L1	103.633	116.515	0.169036
H3F3AP6	24.2312	27.2421	0.168971
KCTD11	7.82683	8.79896	0.168905
AC019257.8,ARHGEF10,CLN8,MIR3674	12.5797	14.1416	0.168854
IRF2	18.1336	20.3847	0.168821
JDP2	6.96544	7.82885	0.168585
HEATR6	8.573	9.63425	0.168373
CTSA	150.629	169.262	0.168263
ACCS	22.4115	25.1833	0.168227
CAPN10,GPR35	9.71195	10.9126	0.168162
GAA	17.8689	20.0761	0.168026
BATF	62.4828	70.1964	0.167937
MGME1	24.8706	27.9371	0.167741
EMILIN1	30.9842	34.8028	0.167672
LAIR1	26.7856	30.0803	0.16736
ANKRD52	9.94561	11.1688	0.167343
CSTB	132.346	148.605	0.167165
ELF2	9.50009	10.6667	0.167101
AC020765.5,SULT1A1	64.5666	72.4898	0.166991
AC073111.3,AC073111.4,REPIN1,ZNF775	49.9099	56.0335	0.166963
SHMT2	118.612	133.142	0.16671
BTBD7	15.0727	16.9186	0.166668
ERG28	10.5147	11.8018	0.166596
APEX1	86.4708	97.0546	0.166584
CD248	15.7708	17.6989	0.166404
NUP50	46.4317	52.0946	0.166025
AC016526.2,GPATCH2L	16.1668	18.1369	0.165892
GTF3C2	25.0666	28.1165	0.165648
AC010618.1	58.0433	65.1027	0.165589
SDSL	27.0498	30.3384	0.165527
PITRM1	20.6877	23.2013	0.165432
FBXO33	13.6365	15.2918	0.165282
SMDT1	52.9188	59.3413	0.165255
BCAS4	35.8813	40.2343	0.165194
SFSWAP	15.5474	17.4333	0.165175
GDF11	9.86855	11.0654	0.165145
AC119674.1,AC119674.2,PLPP3	5.35339	6.0024	0.165087
ORAI1	36.9777	41.4573	0.164971
FAM104A	29.2131	32.7451	0.164664
USF1	20.7732	23.2841	0.164622
IFIH1	5.57557	6.24941	0.164601
AC008758.1,AC008758.3,AC008758.4,AC008758.5,AC008758.6,AC010422.6,ZNF443,ZNF490,ZNF564,ZNF709,ZNF799	13.1916	14.7853	0.164538
MRPL23	17.1902	19.2663	0.164493
AL137058.2,HNRNPA1L2,MRPS31P4	7.90008	8.85358	0.164393
PML	20.4815	22.9509	0.164226
TACO1	11.5768	12.9713	0.164093
CCNB1IP1	10.8839	12.1945	0.164042
AC134407.3,BPTF	29.2317	32.7471	0.163832
PFN1P1	34.8908	39.0849	0.163764
CERCAM	10.9058	12.2162	0.163697
ARHGDIG,FAM234A,Z69667.1	32.232	36.0995	0.163485
RPL18AP3	23.4143	26.2162	0.163067
CCND1	113.799	127.414	0.163039
UROS	21.7086	24.3034	0.16289
CYSRT1	10.0403	11.2364	0.162374
NMB	18.0619	20.2123	0.162286
ZBTB45	12.5533	14.0477	0.162264
TRMU	12.0442	13.4778	0.162249
RPL15P3	11.8887	13.3025	0.1621
AC006538.3,DIRAS1,SLC39A3	64.3976	72.0408	0.161808
DUSP23	76.2171	85.2615	0.16178
AC069234.3	8.83343	9.88091	0.16167
HEBP2	22.2497	24.8875	0.161637
AC099850.2,PRR11,SMG8	9.43992	10.5589	0.161613
AC233992.2,FBXL6,TMEM249	16.3856	18.3242	0.16132
BIVM,BIVM-ERCC5,ERCC5	36.7571	41.0987	0.161069
FDFT1	87.3874	97.7049	0.161006
2021-03-09	12.0828	13.5087	0.160937
TMEM87B	14.5187	16.2301	0.16076
BST1,FAM200B	12.9241	14.4469	0.160691
NCBP3	8.67267	9.69384	0.160592
CDKN3	9.43136	10.5418	0.160584
RNPEP	28.5426	31.901	0.160482
AC025165.3,EEF1AKMT3,TSFM	17.8546	19.9552	0.160469
AP1G2,JPH4	134.863	150.727	0.160446
AL645922.1,C2,CFB	13.6284	15.2303	0.160331
NSMCE4A	15.6728	17.5139	0.16024
AL136295.5,IRF9,RNF31	50.2058	56.1024	0.160209
MYO1F	65.0374	72.6634	0.159959
GLMP	77.0728	86.108	0.159925
WRNIP1	23.327	26.0615	0.159918
TAZ	21.6409	24.1762	0.159827
ZNF160	8.4101	9.39341	0.159526
CBFB	59.7909	66.7734	0.159347
ELMSAN1	13.8651	15.4828	0.159206
DPP9	21.8967	24.4494	0.159084
NUP43	10.4437	11.66	0.158928
BIRC6	13.6062	15.1897	0.158829
RXRB	22.2243	24.8079	0.15866
VPS13D	25.7605	28.7543	0.158619
LAGE3	36.1502	40.3505	0.158582
AL136454.1	16.5776	18.5037	0.158579
ELP6	15.6047	17.4132	0.158198
SDC2	5.06639	5.65327	0.158128
AHDC1	7.05351	7.86696	0.157466
EMC9	12.7838	14.2575	0.157407
RPLP0P6	21.142	23.579	0.157389
AC009078.3,BCAR1	67.9453	75.7762	0.157371
MALSU1	22.923	25.5633	0.157281
SCFD2	26.1289	29.1352	0.157118
AC087393.3,AC107926.1,CCDC144NL-AS1,SPECC1P2	15.1871	16.9337	0.157048
TPSG1	40.73	45.4094	0.156899
AL031600.3	54.4662	60.7118	0.156616
TRAPPC6A	29.7799	33.1941	0.156588
STYXL1	11.7033	13.0443	0.156507
AC007308.1	9.69192	10.8023	0.156484
TRIM27	21.5193	23.9837	0.156425
FAM242C,SMUG1	10.9508	12.2048	0.156416
AC004381.3,THUMPD1	15.2392	16.9822	0.156239
PRDM8	3.28233	3.6572	0.156019
CA12	9.06208	10.0967	0.155969
SMPD1	46.0136	51.2497	0.155482
MRFAP1L1	56.4274	62.8483	0.155477
MIR4750,TBC1D17	19.428	21.6386	0.155472
CCDC6	9.00365	10.0276	0.155394
PYGL	37.4953	41.7538	0.155199
ZNF639	13.363	14.8806	0.155186
LINC00847	15.359	17.1026	0.155134
EML2,MIR330	39.327	43.7915	0.155131
EAPP	16.3388	18.1931	0.155094
MARS,MIR6758	72.7646	81.0172	0.154992
AJ271736.1,IL9R,WASH6P	39.5347	44.0132	0.154817
EIF4HP1	12.2609	13.6497	0.154804
P4HA2	22.5107	25.0593	0.154737
GOLGA2	29.4333	32.7656	0.154731
AC012651.1,BNIP3P5,CAPN3,GANC	20.783	23.1353	0.154694
AC246787.1	8.51809	9.4819	0.154647
FAP	6.81282	7.58361	0.154633
NR2C2AP	10.2056	11.3601	0.154611
RUSC1-AS1	8.81961	9.81708	0.15458
BRF1	17.1465	19.0851	0.154531
RBAK,RBAK-RBAKDN,RBAKDN,RNF216P1	13.1079	14.5896	0.154504
RPL15P2	11.8435	13.1805	0.154316
RN7SL4P	21.2031	23.5963	0.154285
AMHR2	20.3079	22.5987	0.154199
MCFD2	32.3785	36.0305	0.154185
RPL23AP42	41.8027	46.5173	0.154172
CARM1	19.6401	21.8546	0.154131
TAF1C	14.5709	16.2115	0.15393
FARS2	20.364	22.6525	0.153646
EML4	9.67006	10.7552	0.153437
FBXO9,RN7SL244P	30.7272	34.1723	0.153311
STIM2	13.5726	15.0943	0.153309
ANKRD23,ANKRD39	10.2503	11.399	0.153241
COX7CP1	14.3407	15.9463	0.153111
SPCS2	53.9952	60.0268	0.152774
TMEM173	74.2959	82.5922	0.152724
DDIT4	213.014	236.717	0.152217
AP001496.2,LINC00526	8.67322	9.63785	0.152143
MS4A2	510.06	566.608	0.151685
SPEN	11.9854	13.3136	0.151626
CIC	40.7458	45.26	0.151583
PCCB	17.7769	19.7461	0.151562
AC005775.1	14.5307	16.1401	0.15154
AC006011.1,POLR2D	13.6485	15.1584	0.151378
SNX1	88.0825	97.8084	0.151103
SLC36A1	11.4016	12.6579	0.150805
AC006116.10,AC006116.7	13.486	14.9718	0.150788
BNIP3L	154.703	171.745	0.150765
SFXN3	65.1228	72.285	0.150534
PDCD7	15.5405	17.2489	0.150474
CDC16	52.7305	58.5156	0.150184
MFGE8	11.6143	12.8884	0.150165
ABCC10	10.0357	11.136	0.150093
KAT14,PET117	10.5336	11.6876	0.14998
AL137127.1,UBR4	90.4026	100.286	0.149685
TBCC	17.9085	19.8638	0.149495
VPS45	11.3511	12.5901	0.149458
MRPL57	16.505	18.3055	0.149374
TGFBR1	31.5837	35.0278	0.149318
STK11	45.2047	50.132	0.14926
MGRN1	34.9758	38.7852	0.149149
NKTR	12.7012	14.0842	0.14911
PIK3R6	58.2206	64.5523	0.148939
DHRSX,ZBED1	24.9434	27.6545	0.148855
PDZD4	29.701	32.929	0.148848
HPF1	10.9563	12.1469	0.148824
FOXO3	11.2608	12.4843	0.148799
SCRN2	20.4383	22.6581	0.148753
SCD5	10.6209	11.7716	0.148408
ALDH1A1	216.31	239.702	0.148138
PSMB8-AS1,PSMB9	11.9024	13.1889	0.148078
RBM19	9.21626	10.2116	0.147956
SH3TC1	21.1586	23.4426	0.147887
SNX29	20.8691	23.1216	0.147873
MAPK8IP3	24.492	27.1347	0.147825
SNAPIN	40.0989	44.4251	0.147811
AL512356.1,JAG2,NUDT14	45.5237	50.4334	0.147761
GTF2IRD2B	9.45261	10.472	0.147752
CUL5	12.2597	13.5807	0.14764
ARL16	12.252	13.5713	0.147548
IFNAR1	18.0918	20.036	0.147261
CD3EAP	8.57061	9.49143	0.147228
PGM2	10.5303	11.661	0.147148
OXCT1	13.338	14.7695	0.147079
CACNA2D4	18.4648	20.4457	0.147018
AK4	6.21452	6.88097	0.14697
THUMPD3	20.1685	22.3309	0.146938
SMG7	12.8217	14.1964	0.146935
ZNF439	11.8086	13.0732	0.146774
SPCS2P4	6.67739	7.39183	0.146647
TM2D2	26.0415	28.8257	0.146544
MARK2	18.0522	19.982	0.146524
B3GALT4	17.6902	19.5804	0.146462
CSNK1G3	7.58465	8.39219	0.145964
FNBP4,RF00019	25.7428	28.4829	0.14593
AC011899.2	16.8814	18.6778	0.145888
PHLPP1	5.24464	5.80256	0.145846
USP33	20.8559	23.0713	0.145642
TRAF2	12.1537	13.4445	0.145618
LBR	19.668	21.756	0.145567
ASB8	18.0334	19.9457	0.145402
DENND2D	63.379	70.0883	0.145169
CCNI2	25.1362	27.7968	0.145155
PARP1	63.1829	69.8665	0.145067
ACADS	30.4754	33.6874	0.144565
MAN1A2	9.97893	11.0302	0.144501
ARSD	23.0885	25.5169	0.144282
NOA1	11.0568	12.2194	0.144243
DGKD	12.2545	13.5404	0.143965
KANSL1	11.5902	12.8064	0.143953
RF01881,RF02266,XIST	33.2853	36.7765	0.143898
TMEM268	10.9415	12.0881	0.143774
WDR18	21.8858	24.1778	0.143686
AC004678.1,BTBD2	36.298	40.0988	0.143669
TLE3	32.4701	35.8679	0.143583
LPCAT4	10.2186	11.2869	0.143452
AC005696.2	19.2074	21.2145	0.14339
AP001469.3,MCM3AP	27.4683	30.3349	0.143212
PLXND1	91.9251	101.517	0.14319
AC078819.1	3.19157	3.52451	0.143156
COL13A1	24.6039	27.1641	0.142814
CCZ1	14.4207	15.9188	0.142585
OCEL1	16.9597	18.7196	0.142441
AC005020.2,TMEM225B,ZNF655	18.2746	20.1705	0.142407
AC016586.1	20.1183	22.1981	0.141928
AC129492.8	24.7889	27.3502	0.141854
STK10	33.8316	37.3233	0.141706
PCBD1	33.9477	37.4511	0.141694
KDM4B	14.2756	15.7487	0.141681
PDCD6IP	69.9078	77.1215	0.141679
MTRR	13.0856	14.4357	0.141664
THAP3	17.6052	19.4216	0.141658
NAGA	22.2351	24.5249	0.14141
CORO1B,PTPRCAP	31.3213	34.546	0.141376
AC079447.1,AC092587.1,C2orf15,LIPT1,MRPL30	18.1038	19.9662	0.141269
TARBP2	12.7247	14.0286	0.140739
UPF3A	33.7326	37.1859	0.140613
LEMD2	21.4364	23.6299	0.140554
MME	32.873	36.2356	0.140506
ZC3H7B	17.4437	19.2274	0.140456
AC231657.3,PRAF2,WDR45	54.768	60.3632	0.140335
TPGS2	30.4133	33.5192	0.140287
DNMT3A	15.2365	16.7924	0.140275
RNF166	57.7415	63.6357	0.140227
SLC38A10	36.8664	40.6272	0.140138
INPP5K	18.0593	19.8998	0.14001
TRIM37	8.2553	9.09589	0.139894
FBXO8	11.3627	12.5183	0.139739
AC007620.2	10.9116	12.0203	0.13961
TRADD	22.2356	24.4929	0.139494
ACAT1	27.184	29.9416	0.139395
TSTA3	26.3372	29.0018	0.139039
AC005832.4,AC005833.1,DYRK4,GALNT8,KCNA6,NDUFA9	54.2642	59.7429	0.138767
DCAF15	22.8787	25.1796	0.138252
EPOR,RGL3	39.5778	43.5531	0.138085
SRSF11	66.0895	72.7205	0.137942
UBALD1	25.4972	28.0517	0.137751
TSPO	241.068	265.218	0.13774
CHST12	23.439	25.7868	0.13772
AC079250.1	12.6087	13.8709	0.137642
TP53TG1	39.0209	42.9255	0.137586
SMG1	14.1883	15.6048	0.137288
STX10	65.1863	71.6861	0.137125
TMEM69	9.9686	10.9625	0.137115
LACTB	37.2527	40.9628	0.136971
FBXO38	12.4357	13.6731	0.136858
B4GALT2	11.5281	12.6738	0.136691
AC003006.1,ZNF551,ZNF776	9.97245	10.9624	0.136544
MICAL1,ZBTB24	24.5891	27.0278	0.136425
TNFRSF14	180.736	198.635	0.136236
NDUFS6	43.8477	48.1765	0.135829
UBE2S	32.0213	35.1825	0.135825
ABR	32.2912	35.4717	0.135529
RPL6P27	20.0049	21.9729	0.135375
SLC11A2	51.9004	57.0063	0.135374
HELZ2	13.1542	14.4463	0.135174
CHAMP1	20.2179	22.203	0.135123
AC079601.1,PPHLN1	35.0382	38.4765	0.135047
MIR7855,SPTB	46.7633	51.3454	0.134858
RPS3AP5	8.17803	8.97887	0.134781
C12orf43	8.1419	8.93858	0.134681
RRAGB	9.67816	10.6242	0.13455
QDPR	19.3031	21.1885	0.134445
IL16	15.6352	17.1592	0.134185
MCM3	16.1742	17.7502	0.134145
YDJC	14.4573	15.866	0.134135
ACAD9	13.9251	15.2786	0.13383
RBM5,RBM6	77.3387	84.8452	0.133643
MIR6511B1,PKD1	24.3394	26.7014	0.133622
PGPEP1	23.7338	26.0367	0.133602
DHTKD1	8.60981	9.44497	0.133565
CCNL2	67.9627	74.5426	0.133323
AC024592.3,FUT5,NDUFA11	145.481	159.563	0.1333
PIAS1	30.0676	32.9743	0.133134
OR10Y1P,STX3	179.246	196.574	0.13313
NT5C	37.9915	41.663	0.133092
LSM4	142.172	155.893	0.132916
WDR61	20.2571	22.2119	0.132905
IFI27L2	22.473	24.6415	0.132896
POP7	21.5577	23.6358	0.13277
HECTD3	24.9532	27.3543	0.132544
LINC01023	25.3091	27.7423	0.132431
FOXRED1	7.68161	8.4195	0.132325
HP1BP3	97.2993	106.636	0.132194
ZC4H2	22.7769	24.9621	0.132168
AL035078.4,PAUPAR,RCN1	10.9474	11.9976	0.132161
CST3	243.392	266.695	0.131909
PNPLA7	9.20384	10.0838	0.131731
GLG1	7.67611	8.40884	0.131531
IL13RA1	3.99745	4.37878	0.13145
IRF2BPL	38.887	42.5964	0.131443
AC067942.1,TMEM150C	73.3656	80.3628	0.131424
VPS39	22.87	25.0458	0.131114
CYHR1	28.1674	30.8463	0.131072
AC004967.1,AC004967.2,AC079781.4,AC079781.5,ASNS,OR7E38P	13.3512	14.6204	0.131011
COA7	8.89921	9.7439	0.130822
APEH	58.8574	64.4396	0.130724
LDB1	37.3478	40.8891	0.130694
OSBPL8	89.2622	97.7251	0.130679
NCOR2	79.2001	86.7059	0.130628
POGZ	19.0893	20.8984	0.130625
ALDH18A1	13.1229	14.3657	0.130544
AC005324.3,CDRT1,TRIM16	8.30599	9.09153	0.13037
NECTIN2	9.80565	10.7328	0.130341
RRP36	25.2115	27.584	0.129747
HDAC10,MAPK12	82.3604	90.1026	0.129618
KIFC1	2.75963	3.01884	0.129522
AC011499.1,DUS3L,PRR22	20.8938	22.8551	0.129441
TSPAN4	210.902	230.691	0.129387
AC097382.2	48.7111	53.2784	0.129302
C9orf16	76.9632	84.176	0.12924
ODF3B,SCO2,TYMP	96.7714	105.839	0.129219
KHNYN	14.3766	15.7234	0.129191
GIGYF1	13.6931	14.9745	0.129061
FAM129B	294.103	321.573	0.128822
RFX5	23.963	26.199	0.128703
MIR6838,POLM	12.8521	14.0486	0.128419
AC067852.1,COASY,NAGLU	71.0603	77.6737	0.128383
CEP95	9.56449	10.4539	0.128282
HCFC1	16.7875	18.3484	0.128267
AC092681.3,ATP6V0E2	30.3994	33.222	0.128097
EEF1AKNMT	17.0803	18.6651	0.128008
MYB	22.5303	24.6091	0.127327
UBN1	15.2951	16.7061	0.127305
RPL29P11	8.3277	9.09525	0.127196
AP003064.2	18.884	20.6228	0.127076
CBLL1	15.8017	17.2548	0.126916
AL121845.2,AL121845.3,LIME1,SLC2A4RG,ZGPAT	41.4359	45.2442	0.126852
SNX12	46.2997	50.5542	0.126828
ICMT	27.2246	29.7217	0.126604
TCHP	13.2534	14.469	0.126603
C6orf120	11.9954	13.0952	0.126557
ARMH4,PSMA3-AS1	23.3148	25.4521	0.126539
C1QTNF1	0.970653	1.05963	0.126533
AC002550.1,VPS35L	27.3189	29.821	0.126432
GCN1	20.0042	21.8347	0.12632
TBC1D2	18.8908	20.6175	0.126189
CD302,LY75,LY75-CD302	8.85187	9.66088	0.126173
FBXW5	116.695	127.357	0.126139
SPG11	17.2004	18.7718	0.126127
MYCBP2	15.9115	17.3643	0.126052
NFKBIE	8.27528	9.02961	0.125855
UBR5	25.6865	28.0269	0.125805
TGFBRAP1	19.7453	21.5437	0.125759
GPN3	16.942	18.485	0.125753
TMED3	25.1516	27.4423	0.12575
AC093503.3	26.62	29.0436	0.125711
CCDC159	28.5947	31.1975	0.125683
SIDT2	7.27165	7.93309	0.125601
GREM1	31.7656	34.6543	0.125569
SS18L1	10.5614	11.5208	0.125443
FLYWCH1	26.8666	29.3044	0.125301
AC002470.2,AIFM3,LZTR1	38.0387	41.4889	0.125257
FAM122C	1.72791	1.88455	0.125196
DEF6	20.7936	22.6782	0.125165
HEATR5B	6.60092	7.19909	0.125147
AK3	38.4188	41.8965	0.125015
GEMIN7,MARK4,PPP1R37	54.0831	58.9767	0.124968
FAM98A	15.5137	16.9145	0.124718
SNHG5	88.2489	96.2037	0.124513
CARD9,DNLZ	9.01957	9.83237	0.124481
DEXI	30.077	32.7839	0.124326
RPE	12.3704	13.4837	0.124321
PCED1A	16.1703	17.6249	0.124271
DOK3	53.8503	58.6874	0.124098
C2orf68	16.7003	18.195	0.12367
PIAS3	16.1401	17.5833	0.123552
SLC20A2	13.2192	14.4	0.123431
AC009022.1,NPIPB14P,PDXDC2P	8.05482	8.77409	0.123396
LRFN4	67.1398	73.1349	0.123392
ADGRB2	21.2373	23.1335	0.123383
MTRNR2L12	42.147	45.9073	0.123293
TMEM39B	13.8579	15.0918	0.123056
REXO5	15.3034	16.6658	0.123041
AL355916.1,AL355916.3,PRKCH	9.88177	10.7611	0.122984
MINK1	44.7201	48.6994	0.122981
ITGB3BP	7.94724	8.65375	0.122872
ERLIN1	7.80579	8.49953	0.122838
LRRFIP2	19.6247	21.3676	0.122756
P2RX1	88.2819	96.1171	0.122675
FSTL1,MIR198	12.2357	13.3213	0.122638
MT-ATP6,MT-ATP8,MT-CO1,MT-CO2,MT-CO3,MT-ND3,MT-ND4,MT-ND4L,MT-ND5,MT-TD,MT-TG,MT-TH,MT-TK,MT-TL2,MT-TR,MT-TS2	32280	35139.4	0.122451
JARID2	17.2001	18.7235	0.122435
AC007878.1,ZNF638	18.5445	20.1868	0.122421
TCF20	9.65212	10.5064	0.122351
ENDOG	23.6535	25.7466	0.122328
PRKCA	30.0592	32.7183	0.12229
RAB4A,SPHAR	21.9525	23.8944	0.122284
IFITM3	316.575	344.574	0.122269
EEF1A1P9	31.9696	34.794	0.122139
EML3	31.6601	34.4568	0.122122
LSM5	19.6127	21.3449	0.122101
GATD1	20.055	21.8222	0.121836
UBL5P2	8.61308	9.37155	0.121759
KIAA0040	23.6261	25.7055	0.121696
CRKL	18.9213	20.5804	0.121264
HYAL2,TUSC2	47.0427	51.1625	0.121116
MLST8	21.401	23.2739	0.121033
BBIP1	23.1627	25.1897	0.121027
CROCC,CROCCP4	11.0491	12.0143	0.120827
ZNF746	10.0151	10.8894	0.120753
RBMX2	9.45137	10.2746	0.120487
AP002807.1,TCIRG1	156.688	170.328	0.120419
GBA	44.125	47.9598	0.120229
SEL1L	28.8088	31.3102	0.120122
SLC46A3	78.9984	85.8553	0.120085
KIAA1522	25.7915	28.0291	0.12003
PTOV1	54.0794	58.7582	0.119712
RPA2	30.9445	33.6214	0.119697
ARV1	9.66936	10.5058	0.119694
ACAA1,RF00019	44.2373	48.0631	0.119668
AL133353.1,AL133353.2,COX15	15.0453	16.3444	0.119484
WASHC2A	11.1538	12.1153	0.119295
MT-CYB,MT-TT	5162.23	5607.23	0.119295
PTMAP5	10.1576	11.031	0.119
ATP6V1H	27.4719	29.8262	0.118623
CLSTN1	45.0309	48.8888	0.11859
DPP8	13.0173	14.1307	0.118408
ARHGAP17	15.9174	17.2771	0.118261
ST8SIA4	14.5502	15.7926	0.118215
TMEM223	14.3088	15.5296	0.118118
AP5B1	9.80438	10.6405	0.118067
PRKAB1	17.3747	18.8559	0.118028
ATP2C1	17.7928	19.309	0.11798
TNFRSF10D	2.88449	3.12991	0.117807
CCDC137	10.7461	11.6594	0.117677
SLC9A1	33.7537	36.6184	0.117525
GFM1	20.3212	22.0455	0.117499
PRMT7	11.459	12.4311	0.11747
AC096677.2,PHLDA3	12.1799	13.2131	0.117464
AC010336.4	11.9955	13.0128	0.117432
LONRF1	11.6308	12.6158	0.117281
ASPSCR1	16.4286	17.8194	0.117237
TTLL12	11.7615	12.7571	0.117222
KLHL20	20.8223	22.5815	0.117014
HNRNPA1P4	6.4461	6.9906	0.11699
ALAD	13.2221	14.3348	0.116568
LIMD1	16.4691	17.8544	0.11652
SCAP	25.8425	28.0115	0.116274
BRD3	11.0266	11.9521	0.116273
IFI16	110.788	120.079	0.116179
TUT4	21.5613	23.3652	0.115917
DIS3	13.8262	14.9807	0.115703
PHF12	12.2409	13.2603	0.115404
NEK9	49.9408	54.0957	0.115296
ATXN2	12.7388	13.7984	0.115269
AC024293.1	14.3987	15.5961	0.115247
SERP1	99.4105	107.668	0.11512
AC091607.2	11.2149	12.1455	0.115012
SFRP2	9.73754	10.5453	0.114971
TMX3	14.2974	15.4811	0.114755
AC135050.7	8.19473	8.87148	0.114478
MBNL1	71.974	77.9025	0.114194
P2RX5,P2RX5-TAX1BP3,TAX1BP3	80.1514	86.7445	0.114044
COL4A3BP	67.611	73.17	0.113995
CYFIP1	27.8676	30.1578	0.113942
AKAP8L	38.2379	41.3797	0.113919
WASHC2C	11.8361	12.808	0.113848
POLRMT	23.4246	25.3444	0.11364
PDZD11	20.9469	22.6629	0.113597
DUT	46.5487	50.3558	0.113417
EXOSC1	19.1492	20.7137	0.113303
TCEAL8	41.336	44.7126	0.113283
ABCA2	10.8064	11.6889	0.113247
TP53I3	31.5938	34.166	0.112919
THSD1,VPS36	22.3655	24.1856	0.112873
AC024940.3	7.29359	7.88632	0.112723
HUWE1	29.1379	31.5044	0.112659
S100A16	8.03801	8.69045	0.112593
RPL3P2	8.53967	9.23142	0.112373
SIRT3	12.5962	13.6139	0.112095
LIX1L	15.918	17.2034	0.11203
ABHD14A,ABHD14A-ACY1,ACY1	37.9207	40.9825	0.112021
MTCO1P12	145.062	156.765	0.111929
SLC35C2	19.8081	21.4054	0.111884
PELP1	15.6636	16.9265	0.111872
PRPF4B	22.6584	24.4846	0.111825
ACAD8	11.7987	12.7492	0.111779
MPHOSPH8	26.7284	28.8816	0.111776
AC005921.3,LUC7L3	58.7223	63.4525	0.111769
CAMK2G	23.2306	25.0964	0.111454
MAPK14	26.9434	29.1061	0.111391
PLA2G15	32.9337	35.5725	0.111198
LAMTOR4	125.436	135.477	0.111096
FECH	40.0763	43.2823	0.111026
KLHL36	17.3298	18.7141	0.110875
TESC	205.208	221.597	0.11085
ADAM9	8.25039	8.90922	0.110836
TOR4A	37.2936	40.2712	0.110822
NMRAL1	11.441	12.3534	0.110698
DNMT1,S1PR2	19.3309	20.8724	0.110686
DPP7	168.055	181.455	0.110674
C3	5.54302	5.98496	0.11067
METTL3	19.986	21.5794	0.110663
AC245297.3	14.8772	16.0631	0.110645
CENPB	52.8269	57.0357	0.110593
METTL14	18.2669	19.7206	0.110474
ZNF330	33.7496	36.4259	0.110095
KRI1	15.6114	16.8493	0.110089
COPS6	47.9511	51.7517	0.110041
PRADC1	30.2949	32.6951	0.109998
KIF1BP	19.0116	20.5126	0.109632
LRP4	30.2166	32.602	0.109619
AL391839.2	8.83062	9.52689	0.10949
ANKRD11	32.3403	34.8876	0.109382
CMTR2	15.4418	16.6571	0.109294
AL160236.2,MNAT1,SLC38A6	19.5822	21.123	0.109272
TNFAIP8L1	15.3266	16.5324	0.109256
MIR5187,TOMM40L	14.3608	15.4888	0.109092
AGPS	44.2757	47.7504	0.108998
PIGS	22.962	24.7638	0.108984
MCUB	15.678	16.9069	0.108868
RPL7P1	19.531	21.0558	0.108454
CIRBP	161.184	173.758	0.108369
RPL24P4	51.2946	55.288	0.108159
POLR2E	152.01	163.83	0.108038
RPL7AP6	17.7929	19.1754	0.107959
COQ8B	10.2731	11.0702	0.10781
MFNG	74.8561	80.6629	0.107785
CAPN5	12.4775	13.4452	0.107762
KCNAB2	71.922	77.4815	0.107419
LAMTOR2	71.3931	76.9032	0.10726
LINC00667	27.8953	30.046	0.107152
RGS19	54.1714	58.3464	0.107113
RNF141	16.3888	17.6509	0.107029
BAZ2A	17.6426	19.0011	0.107022
RITA1	14.7676	15.9008	0.106664
MRPL24	36.7383	39.555	0.106573
RPP38	9.90637	10.6658	0.106564
FDPS	78.8561	84.8993	0.106529
PTGES	23.5556	25.3597	0.106466
APOL2	11.5184	12.3995	0.106338
ARHGAP4,L1CAM,NAA10,U52112.2	454.206	488.919	0.10625
AL358781.1	12.7179	13.6891	0.10617
RPL21P28	19.6553	21.1563	0.106169
TRIM26	17.0374	18.3356	0.105944
FAM98C	15.5118	16.69	0.10562
BCL7A	4.96963	5.34701	0.105593
PEX10	18.1067	19.4812	0.105561
AC011603.2	1925.4	2071.55	0.105552
TNIP1	61.4719	66.1164	0.105082
SPPL3	16.7003	17.962	0.105074
AC018450.1,CHST2	131.788	141.743	0.105061
KCNQ1	85.754	92.2268	0.104982
GLB1,TMPPE	54.1417	58.2274	0.104957
THAP7	17.8811	19.23	0.104923
TSPOAP1-AS1	15.869	17.0648	0.104812
AC010326.2,ZNF417,ZNF814	13.5719	14.5933	0.104686
MIR7114,NSMF	38.55	41.4508	0.104667
ARHGAP39,C8orf82,LRRC24	37.3762	40.1875	0.104626
PPP1R35	33.2478	35.7464	0.104541
DIP2C	24.7458	26.6042	0.104472
PANX1	11.2248	12.0671	0.104392
AC002094.1,MIR4723,SARM1,TMEM199	31.2313	33.5737	0.104337
RHOH	25.9623	27.9082	0.104274
SSBP4	42.4751	45.6582	0.104257
MMACHC	21.2285	22.8184	0.104197
MAP2K7	14.7223	15.8225	0.103979
HIRIP3	12.3777	13.3024	0.10394
MRPS34	69.3228	74.4924	0.103763
RBM18	9.62709	10.3441	0.103636
HMGB2	25.0384	26.902	0.103572
DDX10	8.61846	9.25983	0.103556
MON1A	8.984	9.65249	0.103544
CD82	549.641	590.534	0.103531
SUB1P3	6.9037	7.4168	0.103428
PTCD3	13.511	14.5133	0.103241
SMIM29	83.5623	89.7581	0.103191
BROX	14.6544	15.7374	0.102863
CSTF1	12.7456	13.6862	0.102725
HMOX2	27.5678	29.5994	0.102584
ACYP2	11.0746	11.8903	0.102527
ZFAND1	27.7776	29.8216	0.102434
ADCY7	130.349	139.936	0.10239
ATG7	13.0909	14.0532	0.102332
NISCH	28.8641	30.9764	0.101891
MRPS18A	21.0377	22.5767	0.101856
ANKMY2	11.5712	12.4176	0.101851
SIRPA	52.788	56.6472	0.101796
TUBGCP6	16.7825	18.0086	0.101728
AC096887.1,RFT1,SFMBT1	12.0684	12.9499	0.101713
UNC13B	10.8986	11.6935	0.101571
C11orf68	42.6229	45.7293	0.10149
GALE	22.0755	23.6838	0.101451
SLU7	32.5949	34.9659	0.1013
GRB2	138.723	148.809	0.101252
RAMAC	8.08588	8.67253	0.101048
EDEM2	66.1115	70.9041	0.100968
CACNA2D2	28.7854	30.87	0.100869
GPAA1	79.3701	85.114	0.100801
MLX	26.7884	28.7251	0.100706
GLYR1	37.1354	39.8185	0.100642
SMAD3	7.37959	7.91224	0.100546
LTB4R,LTB4R2,NOP9	40.7761	43.7118	0.1003
RPP25L	15.3284	16.43	0.100123
SCNM1,TNFAIP8L2	35.9231	38.5004	0.0999606
TMEM214	41.7416	44.7353	0.0999269
EXOSC5	10.9046	11.6856	0.099795
ZC3HAV1	15.9542	17.0953	0.0996612
CCND3	122.161	130.878	0.0994359
ZZEF1	16.6471	17.8324	0.0992322
PTPRJ	11.0174	11.8013	0.0991685
DHX29	9.10441	9.74992	0.0988249
RRAS	52.1271	55.8196	0.0987382
AMPD3	7.47111	8.00028	0.0987274
AC073508.2,KRT222,SMARCE1	54.604	58.4688	0.0986603
ZSCAN18	15.5435	16.6434	0.0986388
KDM3B	23.6233	25.2946	0.0986189
AASDHPPT	14.9523	16.0086	0.0984749
RF00278,VPS29	87.1745	93.3155	0.0982097
AIMP1	15.6061	16.7043	0.0981072
RNF26	13.5961	14.5526	0.0980787
POP5	26.2943	28.1439	0.0980749
LINS1	14.0816	15.0708	0.0979499
ARID1A	25.603	27.4002	0.0978721
PCSK7	19.294	20.6481	0.0978549
LRIG1	7.99926	8.56009	0.0977594
AC009630.3	17.223	18.4298	0.0977081
PWWP2B	24.2924	25.9933	0.0976348
ARHGAP35	14.0132	14.9937	0.09757
UBALD2	49.2917	52.7389	0.0975235
SREK1	22.9521	24.5567	0.097489
MRPL58	12.3755	13.2404	0.097457
PCID2	13.1445	14.0631	0.0974554
EPB41	19.9091	21.2998	0.0974137
CHD7	25.0595	26.81	0.0974136
LONP1	28.3232	30.3015	0.0974037
ERI3	14.9365	15.9791	0.097344
AL020996.2,MTFR1L,SELENON	80.5984	86.2241	0.0973391
ABL1	15.4522	16.5269	0.0970062
PLCG1,RPL23AP81	35.2113	37.6593	0.0969677
AC092647.5,MRPS17,NIPSNAP2,ZNF713	33.3064	35.6156	0.096712
DNASE1L2,E4F1	11.3836	12.1685	0.0961976
HTRA2	25.3721	27.1192	0.0960745
C7orf61,TSC22D4	51.7494	55.3114	0.096034
AC069234.2	30.3615	32.4507	0.0960053
LIMD1-AS1	18.1596	19.409	0.0959954
SQSTM1	929.59	993.547	0.0959944
AC091167.1,AC091167.2,AC091167.6,AC091167.7,GDPGP1,GOLGA2P8,NGRN,RN7SL736P,TTLL13P	30.4484	32.5428	0.0959708
AC074032.1,COX14	64.7564	69.2079	0.0959139
CCDC43	13.8371	14.7882	0.0959075
RPL13AP20	7.49816	8.01344	0.0958846
QPRT,SPN	70.8661	75.7328	0.0958221
WDR37	13.3657	14.2834	0.0958094
EHBP1L1	25.5252	27.2767	0.0957454
ARHGEF9	23.9818	25.6271	0.0957288
GLT8D1	22.2965	23.8203	0.0953727
DESI2	12.4455	13.2953	0.0952892
CMC1	24.065	25.7071	0.0952289
GLOD4	43.5797	46.5531	0.0952226
GPNMB	610.442	652.084	0.095203
RNF146	24.1482	25.7919	0.0950024
AL139353.1,DTD2,HEATR5A	13.0457	13.9336	0.0949992
GALNT10,MFAP3	20.0463	21.4083	0.0948343
MSRB3	5.6327	6.01517	0.0947782
C8orf33	17.6547	18.8532	0.094753
BCL2L2,BCL2L2-PABPN1,PABPN1	104.296	111.374	0.0947287
BRD8	12.1269	12.9497	0.0947079
RPUSD1	8.45609	9.02951	0.094657
AC090589.3,ARFGAP2	43.5379	46.4891	0.0946215
VIM-AS1	2153.11	2298.7	0.0943995
GPR4,OPA3	9.45883	10.0978	0.094307
TPST2	120.828	128.985	0.0942455
CSK	109.862	117.275	0.094203
TAB1	10.712	11.4344	0.0941562
LENG1	9.76974	10.4282	0.0940981
AP000688.1	15.8745	16.9439	0.0940571
AGPAT5	25.9721	27.7189	0.0939087
AC130304.1	19.6172	20.9361	0.0938736
NTM	158.424	169.075	0.0938702
UBC	446.156	476.132	0.0938117
AC010323.1,CD320,NDUFA7	40.3536	43.0511	0.0933518
CDC42BPB	14.6211	15.5975	0.0932679
PARN	13.1109	13.9853	0.0931445
AC116353.4,AC116353.5,APBB3,MIR6831,SRA1	32.9837	35.179	0.0929612
ZC3H18	18.8342	20.0849	0.0927565
RAD54L2,TEX264	40.286	42.9597	0.0927054
AL591895.1,TMEM63A	35.021	37.345	0.0926958
NAP1L4	79.4808	84.7456	0.0925325
PIP5K1C	15.8354	16.8842	0.092516
WDR11	15.4037	16.423	0.0924431
TMEM128	12.741	13.579	0.0918987
FMN1	18.2486	19.4484	0.0918637
ABHD8	19.0799	20.3327	0.091752
GLE1	13.4236	14.3043	0.0916826
ADO	10.7802	11.4861	0.0915084
ZNF513	17.1116	18.2316	0.0914707
ZNF622	26.1271	27.8363	0.0914191
IFT20	12.876	13.7183	0.0914116
ZNF865	12.6314	13.4576	0.0914009
AC139887.2	13.2238	14.088	0.0913273
TSN	30.7042	32.708	0.0912075
AC015845.2,MRPS23	29.1506	31.0515	0.0911349
DHX37	7.74436	8.24869	0.0910195
NPRL3	21.3413	22.7257	0.0906767
U2AF2	105.54	112.38	0.0905988
LYPLAL1	12.918	13.7547	0.0905419
CDK5	11.5538	12.3017	0.0904872
ARHGAP30	78.3253	83.3905	0.0904051
DUSP12	13.7175	14.6045	0.090398
C19orf12	14.9623	15.9295	0.0903666
INO80B,INO80B-WBP1,WBP1	60.5966	64.5112	0.090314
ACTR1B	34.448	36.6728	0.0902891
DPAGT1	25.4653	27.1089	0.0902367
GSKIP	15.0348	16.004	0.0901269
ASB1	7.00935	7.46115	0.0901168
EMILIN2	138.92	147.874	0.0901167
AC027319.1	26.4446	28.149	0.0901105
EFNB1	7.19124	7.6541	0.0899927
GMPR	147.532	157.022	0.0899388
CDS2	12.2477	13.0346	0.0898355
TNFRSF21	5.45892	5.80881	0.0896277
PRDX1	820.582	873.169	0.089613
ZDHHC17	17.2362	18.3397	0.0895262
LRIF1	7.71049	8.2041	0.089523
AL133355.1,STN1	11.9459	12.7088	0.0893183
CISD3	13.9683	14.86	0.0892802
PGS1	23.5407	25.0435	0.0892775
GBF1	14.6657	15.6015	0.0892364
C16orf58	25.5423	27.172	0.0892323
CDK8	12.3477	13.1341	0.0890692
MYL9	9.28948	9.88077	0.0890256
AC026362.1,ARL6IP4,OGFOD2	131.818	140.206	0.088998
AL157832.1,MGMT	12.9625	13.7857	0.0888341
AC009133.5,AC009133.6,AC120114.4,MAZ,MVP,PAGR1,PRRT2	236.438	251.452	0.0888211
UTP23	9.97921	10.6116	0.088644
DVL2	21.1745	22.5143	0.0885154
FAM120B	9.10288	9.67828	0.0884276
DCAF6	43.5468	46.283	0.0879173
HS6ST1P1	9.81451	10.4303	0.0877929
FGD3	11.8973	12.6437	0.0877845
RBM25	28.9232	30.7378	0.0877842
NFU1	23.3695	24.8354	0.0877742
ARHGEF12	17.9914	19.1194	0.0877318
BAX	124.698	132.513	0.0876927
RPL35P1	12.6022	13.3919	0.087685
MAP11,MIR4658	13.1153	13.9369	0.0876616
NORAD	189.343	201.145	0.0872338
AC025257.1	34.09	36.2111	0.0870855
MRPL17	32.7866	34.8233	0.0869455
ITGB5	21.1043	22.4148	0.0869181
CKB	41.6276	44.2078	0.0867597
PLBD2	25.5358	27.1177	0.086715
WBP2	141.405	150.147	0.0865476
RAB10	80.0488	84.9962	0.0865181
CCDC174	10.5309	11.1817	0.0865108
GGNBP2	32.9901	35.0276	0.0864579
WBP1L	34.282	36.3972	0.0863741
CLPX	12.9221	13.7189	0.0863215
GSTZ1	6.61158	7.01891	0.086253
TLK1	22.7348	24.1312	0.0859973
H1F0	20.9265	22.2117	0.0859853
AGPAT2	46.022	48.8439	0.0858547
AC140504.1,BMERB1,MPV17L	15.4765	16.4254	0.0858516
TUBG1	22.4577	23.8286	0.0854824
SAP18	60.3547	64.0388	0.0854802
RPL10P12,SNORA70G	8.21331	8.71459	0.085469
DDIT4-AS1	122.984	130.489	0.0854517
HSP90AB3P	3.7615	3.99083	0.0853817
AL133410.3,FAM221B,HINT2	23.8654	25.3203	0.085371
AC009163.2,AC025287.1,ADAT1,CHST5,TMEM231	15.9729	16.9463	0.0853463
GIT2	16.1251	17.107	0.0852764
AC010533.1,CDH11	12.9929	13.7835	0.0852216
PSMD5	11.3346	12.0233	0.0850994
RETREG3	12.4788	13.2365	0.0850396
PATL1	38.2011	40.517	0.0849122
EWSR1	99.1107	105.109	0.0847742
LONP2	19.6122	20.797	0.0846222
ZFX	12.4847	13.2385	0.0845785
TMEM87A	28.042	29.7345	0.0845499
PARP9	11.2259	11.9024	0.0844246
BRD9,ZDHHC11	12.8754	13.6513	0.0844239
CYB5R4	10.9585	11.6188	0.0844074
FARSA	38.4872	40.8056	0.0843875
EEF1A1P13	76.3698	80.9666	0.0843237
MYO1C	27.7169	29.3815	0.0841434
STARD7	35.5469	37.6815	0.0841326
C1GALT1C1	8.95035	9.48689	0.0839919
GCSHP3,NDUFS1	22.7664	24.131	0.0839815
AC009088.3,KAT8	29.1829	30.926	0.0836958
NDUFS2	44.6818	47.3481	0.0836184
TMEM126B	39.7945	42.168	0.0835795
ZFYVE21	24.2187	25.6615	0.0834841
PEX14	17.8459	18.9066	0.0832973
NFYC	27.1014	28.7121	0.0832941
RFC2	25.0581	26.545	0.0831631
AL136295.3,DCAF11,FITM1	35.5532	37.6555	0.0828832
IGF2R	22.4141	23.7386	0.0828283
PMVK	27.4324	29.0489	0.0826027
ABCD4,AC005519.1	13.9096	14.7282	0.0825002
NUPL2	16.3585	17.321	0.082484
ZNF704	10.2057	10.8055	0.0823872
NUP93	18.5172	19.6052	0.0823684
GET4,SUN1	59.0797	62.5507	0.0823623
GSE1	27.8908	29.5254	0.0821686
C7orf26	18.3256	19.3977	0.0820252
TSPAN17	11.5081	12.1812	0.0820097
PPID	16.3841	17.342	0.0819761
UQCC1	14.4955	15.342	0.0818765
AC006272.2,AC074141.1,ZNF577,ZNF649	12.7136	13.4548	0.0817512
ACYP1	11.32	11.9784	0.0815613
MYH9	201.649	213.373	0.0815278
GGA1	31.8193	33.6657	0.0813762
RNF220	39.7655	42.0643	0.081079
RANGRF	31.3193	33.1292	0.0810514
ZNF316	13.6388	14.4267	0.081022
HNRNPD	143.238	151.503	0.0809321
SPAG7	54.0617	57.1786	0.0808691
UBE2K	35.329	37.3644	0.0808114
FKBP3	29.9123	31.6352	0.0807931
CREB5	1.25489	1.32716	0.0807872
INF2	20.5229	21.7004	0.0804853
KCTD14,NDUFC2,NDUFC2-KCTD14	179.907	190.225	0.0804555
FBXW4	14.0834	14.8908	0.080423
CALHM6,DSE,Z84488.2	9.45806	9.99915	0.0802608
CTNS	34.4511	36.4157	0.0800126
GNL2	16.2119	17.1344	0.0798425
[truncated: 6,003 more rows]
