# Supplementary material for: IL-33 priming and antigenic stimulation synergistically promote the transcription of proinflammatory cytokine and chemokine genes in human skin mast cells
Source: BMC Genomics. 2023 Oct 6;24:592. doi: 10.1186/s12864-023-09702-w (PMC10557204; doi:10.1186/s12864-023-09702-w)
Supplement: Supplementary file 3 — Additional file 3: Table S3. mRNA expression of the genes in HSMCs that were stimulated with IgECL, IgECL+TSLP, IgECL+IL-25, IgECL+IL-33 or IgECL+IL- 33+IL-25+TSLP, related to Figure S2. [file 12864_2023_9702_MOESM3_ESM.xls]

## Sheet: IgECL_vs_IgECL+IL-25
Table S3. mRNA expression of the genes in HSMCs that were stimulated with IgECL or IgECL+IL-25, related to Figure S2.
Sheet 1 IgECL_vs_IgECL+IL-25
Gene	IgECL (RPKM)	IgECL+IL-25 (RPKM)	Log2 fold change(IgECL+IL-25/IgE)
AC125257.2	11.0383	86.6159	2.97211
CSF3	0.903666	3.47945	1.945
AL161787.1	3.12578	11.4375	1.87148
CXCL2	1.71288	5.68573	1.73092
CXCL1	1.14685	3.58068	1.64256
PDIA3P2	25.8815	74.1943	1.51939
AC068338.1	4.53895	12.8141	1.4973
IL24	1.03591	2.77644	1.42233
C19orf81	3.62553	9.66285	1.41426
TM4SF1	0.606742	1.58915	1.3891
CXCL3	2.8348	7.25365	1.35546
AC005912.1	3.00873	7.698	1.35533
AL121899.1,AL121899.2,TGM3	5.2261	13.0574	1.32106
SDC2	3.9714	9.67511	1.28463
C1QTNF1	1.09928	2.63544	1.26149
FSTL1,MIR198	10.1407	24.3013	1.26088
CCL26	1.03714	2.4356	1.23166
CDH13	0.406418	0.949814	1.22468
MT1M	0.164823	0.380032	1.2052
AC114977.1	10.8072	24.4824	1.17975
PTX3	4.29512	9.69138	1.174
TFPI2	16.9591	37.7824	1.15566
PLOD2	1.68481	3.75285	1.1554
KCNH2	0.0597857	0.132466	1.14775
PDLIM4	7.83969	17.1767	1.13159
LOX	1.80083	3.87292	1.10476
MMP3	13.3705	28.7442	1.10422
RARRES2	11.5221	24.7523	1.10315
CEMIP	15.9285	34.0712	1.09694
AC091042.1	104.996	222.987	1.08663
STC1	5.06937	10.6488	1.07081
ISLR	5.2843	11.0557	1.065
IGFBP3	11.2767	23.5711	1.06368
ADAMTS1	17.886	37.3837	1.06358
RCN3	12.1598	25.3274	1.05859
PLK2	9.12758	18.8003	1.04245
MXRA7	9.39472	19.249	1.03486
NT5E	11.8542	24.2717	1.03388
TGFBI	5.04781	10.3296	1.03305
AC010533.1,CDH11	12.8391	26.216	1.02991
IL6	54.7014	111.406	1.02618
PPIAP11	10.5911	21.5518	1.02495
COL15A1	5.23852	10.6125	1.01853
VCAN	4.03782	8.17132	1.01699
NNMT	40.5832	82.0467	1.01556
JAK3	1.27192	2.56667	1.01289
MMP1	95.2931	192.253	1.01256
S100A16	6.10947	12.3099	1.0107
ITM2C	15.6438	31.444	1.0072
AL671883.2	9.14094	18.3123	1.0024
IL5	0.382257	0.762718	0.996606
MLF1	6.6475	13.163	0.985606
THBD	9.0603	17.9085	0.983013
PDPN	8.54982	16.7762	0.972451
SERPINB10,SERPINB2	0.645981	1.26747	0.972387
ACKR3	9.54693	18.7015	0.970045
MEDAG	19.8534	38.7333	0.964188
ADAMTS14	2.90635	5.62206	0.951889
TMEM176B	13.7172	26.4467	0.947099
KCNN4	2.57427	4.94843	0.942806
COL6A1	58.196	111.749	0.941269
SPARC	39.6555	76.0741	0.939884
SUMO2P1	8.86377	16.9804	0.937878
AC239811.1,NBPF14	6.8084	13.0324	0.936715
HSP90AA6P	5.34645	10.2007	0.932016
AC080038.1	6.8987	13.1518	0.930863
RPL13AP20	7.03061	13.3448	0.924556
ADAMTS4	8.89323	16.8583	0.92268
CTHRC1	5.51147	10.4215	0.919054
IL33	1.63905	3.09877	0.918838
RGS16	7.22902	13.6188	0.913728
COL1A2	53.6544	100.748	0.908981
OLFML3	5.78227	10.8561	0.908798
CCDC80	21.4495	40.2388	0.907643
MMP9	0.553104	1.03721	0.907086
DCN	94.4372	176.823	0.904878
AC114491.1	13.6373	25.5085	0.903417
AL139100.1	6.99513	13.0545	0.900124
LAMC1	7.77855	14.5137	0.899842
LINC01225,LINC01226,TINAGL1	6.54666	12.1666	0.894095
RPL10P12,SNORA70G	6.38193	11.8425	0.891908
ITGB5	21.5693	40.0128	0.891482
IGFBP6	11.8813	21.9616	0.886287
TNC	14.0281	25.8707	0.883005
PRRX1	13.9858	25.7715	0.881811
AP003396.5	10.9859	20.2329	0.881047
CRISPLD2	7.34169	13.4972	0.878477
TAC1	28.0561	51.3542	0.872169
SRPX	5.56523	10.174	0.870373
SERPINH1	16.3554	29.7924	0.865177
G0S2	39.9444	72.6828	0.863621
LAMB2	5.86944	10.6787	0.863442
HRH1	1.10273	2.00608	0.863303
COL3A1,MIR3606	14.7986	26.8893	0.861569
CEBPD	12.9898	23.5706	0.859612
COL6A2	88.1601	159.861	0.85862
APP	19.5028	35.2507	0.853971
BCYRN1	89.9529	162.552	0.853659
SH3BP5	5.88083	10.6155	0.852081
PALLD	51.7296	93.2674	0.850384
COL6A3	19.6538	35.2916	0.844518
ID3	20.778	37.1844	0.839644
KANSL1-AS1	5.94101	10.6213	0.838181
TWIST1	21.5227	38.4374	0.836652
AC119674.1,AC119674.2,PLPP3	7.14149	12.726	0.833483
SUB1P3	5.79054	10.3051	0.831587
TNFAIP6	19.8638	35.1681	0.824124
AL031729.1	8.97398	15.8517	0.820818
TWIST2	14.854	26.1109	0.813803
FN1	74.852	131.577	0.813794
CCL20	2.59857	4.55736	0.81048
POSTN	2.93715	5.12818	0.804031
AC011481.3,APOC1,APOE	58.1082	101.403	0.803285
SERPING1	9.57089	16.6767	0.80111
AC112487.1,CD200	8.91415	15.5291	0.800805
PTMAP2	11.3784	19.8215	0.800765
HAS1	7.08057	12.3183	0.798865
MGST1	11.7292	20.3791	0.796989
AC093616.1,AC133644.3,CYTOR,MIR4435-1,PLGLB2	48.1988	83.5515	0.793668
MMP14	58.8199	101.951	0.793498
CREB5	5.89634	10.2052	0.791413
THBS1	37.7066	65.2536	0.791239
SDC4	4.17187	7.21725	0.790754
BGN	9.25862	15.9989	0.789104
SLC37A2	42.4668	73.3502	0.788465
AL035078.4,PAUPAR,RCN1	10.4192	17.9866	0.787675
CCN5	26.0341	44.8909	0.786022
CCL5	0.547234	0.943327	0.785599
FAP	7.49088	12.902	0.784387
COL1A1	48.5012	83.4098	0.782196
CXCL8	185.106	318.026	0.780795
MARCKS	31.8817	54.6172	0.776628
CD14	23.3939	40.0734	0.776514
YBX3	18.2814	31.306	0.776063
SERPINE1	66.1215	113.083	0.774191
LUM	12.4714	21.2891	0.771492
PDGFRB	9.11335	15.5124	0.767369
CTTN	6.2856	10.6957	0.766909
RPL24P8	12.7651	21.7029	0.765689
HTRA1	35.838	60.8903	0.764723
SEL1L3	3.665	6.22534	0.764337
RND3	28.7302	48.7551	0.762985
DMKN	9.96621	16.8946	0.761445
GREM1	26.3893	44.7142	0.760781
HNRNPA1P10	10.2493	17.3444	0.758948
RPL37P6	9.10054	15.3998	0.758888
FKBP10	7.88863	13.3289	0.756711
PTGES	22.3816	37.7864	0.755557
PCOLCE	13.0276	21.9568	0.753094
RPL12P4	8.96757	15.0946	0.751244
FBLN1	34.7804	58.5392	0.751129
IGFBP4	52.8278	88.8568	0.750183
SSX5	18.3144	30.7745	0.748761
MSC	4.30662	7.21612	0.744668
SERPINF1	22.7556	38.0927	0.743295
TMEM119	5.86751	9.80614	0.740936
TGM2	1.37908	2.30335	0.74003
AL627309.7	7.12728	11.8999	0.739527
THBS2	7.55393	12.5692	0.734594
ALOX5	7.07852	11.7598	0.732344
RAB7B	6.07513	10.0751	0.729807
AC007336.3,MMP2	130.763	216.751	0.729079
TNFAIP3	11.6472	19.293	0.728088
CYBRD1	9.28793	15.3443	0.724274
AC093535.2,GRAMD2B	7.95	13.1336	0.724235
CEP295NL,TIMP2	38.3105	63.2618	0.723596
MTRR	13.3968	22.1191	0.723407
AC087521.3,C11orf96	16.8612	27.8348	0.723183
AC107075.1	8.24115	13.5948	0.722138
AKR1C1	5.46775	9.00286	0.719436
MME	21.2205	34.9041	0.71794
RBM47	8.21806	13.4915	0.715181
AC099560.2	13.1367	21.5331	0.71295
CRYAB	24.6576	40.3903	0.711978
VEGFC	2.05318	3.36071	0.710908
RAB31	7.27631	11.9073	0.710568
AC093152.1,AL392172.1,DISP1	31.6078	51.6866	0.709507
SPON2	21.4559	35.004	0.706147
AL136131.3	51.2397	83.5804	0.705902
SPOCK1	6.25474	10.1949	0.704826
LRP1	10.8766	17.7169	0.703899
PAM	20.8182	33.8782	0.70251
IL1B	0.613815	0.998248	0.701593
CAVIN3	4.90365	7.95301	0.697644
RGS3	3.18244	5.16137	0.697622
NAA25	2.57704	4.17567	0.696291
AEBP1,MIR4649	41.5648	67.3377	0.696053
FGF7	13.6815	22.1073	0.692291
SELENOM	15.9842	25.7693	0.689002
KIF21A	9.02937	14.5479	0.688114
HSPB1P1	11.9573	19.2241	0.685021
AL807752.7,LCNL1,PTGDS	15.4586	24.8526	0.684987
SNHG5	72.965	117.189	0.683561
AF201337.1	6.70285	10.7534	0.681946
CTSK	109.204	174.958	0.67999
AC113554.1,ACE,ACE3P	0.431371	0.690735	0.679204
BCL6	7.23769	11.5835	0.678471
IFITM3	226.053	361.75	0.678334
ANGPTL2	10.1943	16.2472	0.672425
TMEM176A	11.8477	18.8653	0.671131
LAPTM4B	8.51272	13.5093	0.66626
IL13RA1	3.02503	4.79951	0.665936
AL136380.1	137.026	217.339	0.665492
FBN1	5.75971	9.09821	0.659588
FBLN2	11.2338	17.7388	0.659059
PTGER4	45.6702	72.0166	0.657076
MXRA8	16.2707	25.6536	0.656885
MARCKSL1	5.19372	8.18848	0.656827
ABI3BP	5.75352	9.05829	0.654793
CKAP4	10.6169	16.676	0.651414
AC093673.1	16.2264	25.4821	0.651146
FGL2	365.949	574.021	0.649463
AJ271736.1,IL9R,WASH6P	24.6992	38.7037	0.648004
PTPRE	18.9835	29.676	0.644551
AC004988.1	6.67696	10.4328	0.643863
LRRC32	8.60278	13.4365	0.643282
PAX8-AS1	19.6192	30.5939	0.640976
GJA1	13.0878	20.4012	0.640431
ACTN1,HMGN1P3	9.4874	14.7688	0.638468
RPL35P5	6.97801	10.8593	0.638044
MDK	15.9792	24.8222	0.635434
NAMPTP1	2.94482	4.56792	0.633358
CD248	13.7842	21.3792	0.633198
GAS6	6.64239	10.2821	0.630361
FNDC3B	6.97698	10.7669	0.625928
FO704657.1	2.40088	3.70074	0.624253
RPS29P5	64.4275	99.2522	0.623421
AC023908.2,AC037198.2,FSIP1,GPR176	5.35152	8.24077	0.62283
CA12	5.98888	9.22176	0.622757
ARHGAP5	15.5498	23.9078	0.620583
EML2-AS1	15.5758	23.9062	0.618081
AC078819.1	6.72617	10.3115	0.616398
HMSD,SERPINB8	4.61348	7.06402	0.614636
ADM	23.8616	36.5185	0.613938
SFRP2	6.64877	10.1662	0.612622
PIGA	9.99421	15.2686	0.611403
CXCL12	11.8347	18.0646	0.610136
SLCO4A1	16.6781	25.4294	0.608545
AC103591.3	6.27173	9.56211	0.608464
AC096772.1	4.60323	7.01122	0.607021
CHST7	1.59432	2.42831	0.607009
AL391650.1	9.7882	14.9048	0.606662
THY1	26.6477	40.5237	0.604752
AL121899.4	14.4827	21.998	0.603039
DSEL	2.77473	4.21067	0.601704
IL1R1	8.31164	12.6083	0.601168
AL136084.2	2.78518	4.2246	0.601042
AC025154.1	397.267	602.172	0.600067
SKIL	5.34856	8.10043	0.598849
NFKB2	19.6063	29.5912	0.593851
CERCAM	7.96215	12.0151	0.593619
RPL17P36	7.79162	11.7543	0.593194
RPS13P2	12.2487	18.4529	0.591222
LAMA4	6.94052	10.4547	0.591036
DUSP1	19.82	29.8503	0.590785
IFI6	10.6157	15.9826	0.590306
SOD2,SOD2-OT1	119.343	179.432	0.588323
AL807752.6,FUT7,NPDC1	13.5063	20.2875	0.586956
MFGE8	8.83045	13.2414	0.584497
CYTIP	20.7262	31.0343	0.582411
TMEM45A	4.37969	6.54756	0.580127
BTG1,LINC01619	185.461	276.571	0.576536
GSTP1	13.3404	19.88	0.575521
KCNMA1	17.5435	26.1104	0.573686
EIF1P7	18.1612	27.0214	0.573239
MYO1E	6.39253	9.50893	0.572895
DTL	25.0567	37.2361	0.571504
SLC39A14	7.4022	10.9989	0.571333
ATP1B1	94.7517	140.584	0.569209
MFAP4	9.40045	13.9393	0.568357
NUPR1	6.48622	9.59965	0.565603
HS3ST1	1.5644	2.31469	0.56521
HNRNPA1P48	9.92085	14.6753	0.564855
NMB	14.0531	20.783	0.564513
AC113935.1	12.0838	17.8503	0.562877
SELENOP	9.94105	14.66	0.560415
F3	9.85406	14.5255	0.559798
AC106028.4	18.9254	27.8247	0.556044
CHI3L1	6.68593	9.82928	0.555959
AC022966.2	60.0727	88.2301	0.554562
C1R,C1RL	37.8357	55.5687	0.554526
AL450405.1	30.1549	44.2465	0.553171
PTMAP4	12.0926	17.7209	0.551327
AC099518.5	4.07124	5.9602	0.549892
C15orf40	6.90527	10.1031	0.549027
TNFRSF1A	7.82034	11.4271	0.547155
PSMD5	8.74052	12.7697	0.546934
AC141586.1	7.90236	11.5372	0.545939
AL354702.1	10.0573	14.6666	0.544296
PHLDB3	8.93164	13.0207	0.54381
PLPP1,RNF138P1	3.93314	5.72802	0.542355
PFKFB3	19.3522	28.1361	0.539927
CNN3	6.09605	8.85918	0.539299
RPL13P12	87.7544	127.452	0.538411
RELB	23.5753	34.2354	0.538214
TNFSF14	20.7464	30.1082	0.537295
THOC3	10.0636	14.5986	0.536678
AC099336.2	32.6364	47.336	0.536457
C1orf122	38.2998	55.4731	0.534451
RPS23P8	52.4386	75.7111	0.529875
GSTA4	6.04194	8.72012	0.529336
CTSF	10.5906	15.279	0.528762
USP53	26.6953	38.5043	0.528434
ZNF28,ZNF468	10.6383	15.3431	0.528322
DHRS9	58.7465	84.7188	0.528178
TNFRSF21	6.71274	9.6773	0.527704
SLC7A11	4.47004	6.43431	0.525499
AC044849.1	49.0404	70.5747	0.52518
AC110597.3	2.76832	3.98289	0.524804
EVA1B	18.3032	26.329	0.524559
SNRPEP4	6.62866	9.53042	0.523824
CLCN3P1,LDHAP4	8.22282	11.8088	0.522157
MFSD2A	3.2033	4.59583	0.520764
AL121871.1	15.4637	22.1844	0.520662
GADD45G	6.04962	8.67761	0.520453
ACVR1	9.24053	13.2521	0.520173
PDE7B	6.4321	9.21991	0.519462
RPL9P32	15.6495	22.4153	0.51837
AC114947.2	136.175	195.038	0.518296
TTC33	8.5479	12.2409	0.518068
PPIAP29	12.7469	18.2414	0.51707
ANKRD42,AP000873.1	12.3402	17.6562	0.516803
RPL5P1	7.24566	10.3625	0.516184
FNDC3A	31.4638	44.9673	0.515186
GALNT12	3.79379	5.41297	0.51278
RPL9P18	5.87813	8.37323	0.510427
SUCO	28.7001	40.8794	0.510317
JMJD1C	17.9453	25.5518	0.509821
SPP1	13.9671	19.8693	0.508514
PLAU	110.376	156.92	0.507606
AF127577.1	5.83248	8.2916	0.507541
SCARB2	17.3867	24.7167	0.507502
AC125611.3	182.368	259.227	0.507367
DCBLD2	130.907	185.605	0.503693
SPHK1	18.7745	26.6065	0.503004
B3GALT2	3.77644	5.35034	0.502606
AL034430.1,AL034430.2,MKKS	28.8473	40.8541	0.502042
ZFAND2A	56.2514	79.635	0.501514
AQP2	540.353	764.543	0.500695
LUCAT1	42.5669	60.1557	0.498969
MIR4784,MZT2A	28.388	40.115	0.498862
ISG15	32.4464	45.8198	0.497911
TMEM158	30.2791	42.7466	0.49749
GFER	20.6488	29.1397	0.496928
CYCSP23,ENPP2	4.25402	6.00168	0.49654
AC007998.2,AC007998.3,INO80C	11.9	16.7727	0.49515
AL645922.1,C2,CFB	11.511	16.1815	0.491332
IGFBP7	7.90589	11.1135	0.491314
HMGB1P5	8.28059	11.6163	0.488346
AC004832.3,MTFP1,SEC14L2	16.1487	22.6427	0.487624
ZNF674-AS1	7.93292	11.1108	0.486038
LINC01050	4.70242	6.5754	0.483676
PDLIM1P4,ST3GAL6	17.1307	23.9526	0.483598
NPC1	74.9916	104.852	0.483553
NFKBIE	11.5747	16.1754	0.48282
AC006254.1,ITIH4,MUSTN1,STIMATE,STIMATE-MUSTN1	26.7067	37.3148	0.482546
ANKH	11.1186	15.5178	0.480955
IL7R	1.50055	2.0935	0.480428
CENPN	7.9981	11.1585	0.480413
SERPINE2	95.2686	132.872	0.479964
MPZL1	10.2925	14.3503	0.479491
CHSY1	81.6399	113.817	0.47937
TRAF1	14.3117	19.9394	0.478424
MYL9	9.0745	12.6396	0.478061
ADAM17	38.2364	53.2401	0.477568
RALGPS2	18.607	25.9008	0.477151
PEAK1	18.8481	26.2329	0.476962
HNRNPA1P4	7.20224	10.012	0.475213
MSMO1	295.315	410.477	0.475048
RIOK2	11.9375	16.5823	0.47414
FTH1P4	23.5991	32.7752	0.473873
RGS2	288.611	400.725	0.473489
EPB41L4A-AS1	103.689	143.954	0.473352
SAMD8	5.44364	7.55307	0.472491
ARHGEF12	18.0576	25.0382	0.471523
CALHM6,DSE,Z84488.2	10.2292	14.1816	0.471334
ROM1	7.04492	9.76658	0.47127
NRP2	53.7841	74.4762	0.4696
AL136454.1	17.4105	24.1029	0.469249
DNPH1	11.2196	15.529	0.468944
FTH1P20	58.7527	81.197	0.46677
AC090971.1	27.204	37.5827	0.466249
AL355472.1	13.2653	18.3204	0.465796
RARRES1	5.77376	7.96608	0.464358
ITGAV	45.4843	62.7246	0.463662
PFN1P1	32.0274	44.1475	0.463025
PNP	53.9488	74.335	0.462451
AC008440.2	119.898	165.164	0.462086
RF02196	54.3947	74.8751	0.46102
IL2RA	6.96469	9.57743	0.45958
AC026403.1	30.4515	41.8742	0.459547
AL157832.1,MGMT	11.2583	15.4692	0.458406
GBP2,GBP7	82.5331	113.4	0.458376
AC073332.1	38.5855	53.0084	0.45816
IKBIP	7.37798	10.1293	0.457238
FAM20C	13.5024	18.5358	0.457096
RPL7AP6	15.5068	21.2747	0.456235
QSOX1	19.4611	26.6947	0.455958
SEH1L	14.399	19.7507	0.455935
LRRC8B	39.5876	54.1856	0.45286
RTF1	9.66086	13.221	0.452607
DHX32	3.74702	5.12413	0.451565
RPL13AP5	36.8263	50.3576	0.451472
C3	4.70224	6.42748	0.450904
ATP2B1	24.8196	33.9104	0.450246
EXT1	7.29172	9.96086	0.450012
RPL41P2	59.4402	81.1889	0.449844
CCL7	21.3994	29.2236	0.449564
BZW1P2	16.9999	23.2043	0.448868
HBEGF	13.6918	18.6781	0.448038
AL391056.2	50.9147	69.4221	0.447313
CTSL	213.334	290.856	0.447191
BZW1	279.515	380.995	0.446848
KDM5B	19.9262	27.1307	0.445256
SMIM14	9.53897	12.9868	0.445141
PPIF	9.313	12.6679	0.44386
AC015912.3	48.7104	66.2565	0.443832
HSD17B7	29.9591	40.7431	0.443561
ANXA2P2	10.5918	14.389	0.442015
RPS3AP6	14.129	19.1866	0.44144
AC073611.2	14.9779	20.3323	0.440943
CSF1	2162.11	2934.88	0.440863
DANCR,LINC01618,RASL11B	11.2813	15.3123	0.440751
TSC22D1	727.795	987.665	0.440489
NEU1	255.252	346.334	0.440242
UBE2D1	9.14094	12.4024	0.440205
AC007969.1	53.4194	72.4661	0.439941
ITGA5	24.7007	33.5075	0.439929
RPS4XP3	20.3065	27.5345	0.439301
H1FX	48.765	66.1112	0.439049
LTBP4	78.82	106.735	0.4374
TPSB2	8148.85	11033.9	0.437275
SNHG8	70.9677	95.941	0.434985
LMNA	1342.95	1815.12	0.434659
LRRFIP2	30.5175	41.2452	0.434592
PTMAP5	9.03232	12.1909	0.432636
EEF1A1P19	29.7114	40.1003	0.432598
B4GALT7	9.09803	12.2728	0.431838
AC021224.1	8.28006	11.1657	0.43136
BCL2A1	41.9265	56.5193	0.43088
MSRB3	4.12955	5.56636	0.430751
CD55	314.039	423.135	0.430174
CD274	36.5453	49.2378	0.430079
C1S,EMG1	44.4774	59.9071	0.429655
PDIA3	305.265	411.163	0.429648
SH3D19	65.3566	87.9965	0.429114
DENND5A	21.0382	28.3168	0.42865
AC011611.3	265.858	357.472	0.427174
RPL7P1	18.5725	24.9724	0.427163
RPS7P11	10.7977	14.5147	0.426791
AP001324.1	29.513	39.6547	0.426141
NINJ1	33.3956	44.8208	0.42451
EEF1A1P4	12.0768	16.2071	0.424385
AC025154.2	20.6032	27.6379	0.42378
ENOSF1	6.75807	9.06531	0.423745
TRAF3IP2	43.7555	58.6455	0.422557
AL627402.1	14.0641	18.8498	0.422535
SORBS1	106.873	143.195	0.42209
AL162742.1	26.4355	35.4156	0.421908
RCC2-AS1	14.7758	19.795	0.421897
AC120057.3	7.33289	9.82325	0.421818
SNX22	20.7107	27.7315	0.421151
AL161665.1	7.14411	9.55998	0.420254
SBDSP1	39.5721	52.9513	0.420182
LPIN1	24.6925	32.9908	0.417994
TPT1-AS1	8.41104	11.2339	0.417502
RGCC	345.935	461.495	0.415816
TM7SF2,VPS51	52.3892	69.8792	0.415594
RPL34P34	8.74508	11.6621	0.415284
RPL26P19	22.0533	29.3919	0.414422
MANBAL	6.6543	8.86492	0.41382
LAMA5,MIR4758	14.0925	18.7734	0.413762
SH2D2A	56.3175	74.9712	0.412753
SYNJ2	19.4718	25.8857	0.410771
MS4A6A	11.9586	15.8958	0.4106
TOR1AIP2	12.8597	17.0935	0.410596
RPS26P13	10.189	13.531	0.40926
CYB561	2.60645	3.46092	0.409071
DPH7	4.5558	6.04731	0.40859
BTBD19	12.0405	15.9799	0.408357
AC135050.7	8.25646	10.9407	0.406111
MCM4	4.28278	5.67423	0.405875
NAXD	4.71692	6.24771	0.405484
MBD2	18.0013	23.8395	0.405255
RRP12	36.3851	48.1827	0.405167
CEBPB-AS1	10.8993	14.4317	0.405002
ST6GALNAC4	7.71927	10.2201	0.404872
HNRNPA1P7	9.96308	13.1859	0.404333
ZDHHC2	9.58391	12.6806	0.403937
TIMM9	11.9177	15.7652	0.403641
SMOX	137.537	181.87	0.403088
SRP9P1	4.86685	6.43488	0.402925
H3F3AP4	7.06513	9.33508	0.401946
PIKFYVE	99.803	131.811	0.401315
GALC	34.118	45.0474	0.40091
SLC19A2	9.5074	12.5517	0.40076
LRP4	13.2363	17.4585	0.399435
BEST1	362.518	477.919	0.398713
MIR125A,SPACA6	8.12547	10.7061	0.39791
AC025682.1	7.54593	9.94163	0.397784
EEF1A1P5	335.197	441.49	0.397372
COA5	8.30685	10.9381	0.396989
RPSAP58	12.9622	17.0604	0.396341
FKBP9	12.2562	16.1244	0.395731
ANKRD28	141.897	186.63	0.395334
PAQR5,RF00019	41.5555	54.654	0.395288
GABARAPL1	24.202	31.8293	0.395229
CHMP1B-AS1	43.9546	57.7382	0.393511
MAGED1	9.68143	12.7118	0.392877
PELI1	72.6771	95.4086	0.392619
GPC1	9.63732	12.6489	0.392308
EEF1A1P22	7.65963	10.0283	0.388731
SOWAHC	15.1236	19.7998	0.388679
EIF4A1P10	18.9184	24.7527	0.387796
SLC26A2	8.65638	11.3222	0.387319
HSP90B1,MIR3652	241.639	315.99	0.387023
EFEMP2	5.41311	7.073	0.385865
INSIG1	1151.87	1504.49	0.385293
AHI1	8.99939	11.7446	0.384098
AL645608.8	10.4867	13.6824	0.383757
SAMD9L	43.3207	56.5189	0.383678
PGRMC1	19.0026	24.7471	0.381065
RRAD	74.6114	97.1478	0.380786
EEF1A1P11	47.7597	62.1618	0.380236
NUP50-DT	4.26132	5.54568	0.380063
AL137186.2,IL15RA	3.85377	5.01302	0.379411
AC243960.2	7.95845	10.3495	0.379003
AL137856.1,AP4B1-AS1	13.0491	16.9657	0.378668
CHCHD6	14.0441	18.2462	0.377629
DNAJC17	7.79084	10.1215	0.377573
UBTD1	11.5594	15.0131	0.377162
PCDHGA1,PCDHGA10,PCDHGA11,PCDHGA12,PCDHGA2,PCDHGA3,PCDHGA4,PCDHGA5,PCDHGA6,PCDHGA7,PCDHGA8,PCDHGA9,PCDHGB1,PCDHGB2,PCDHGB3,PCDHGB4,PCDHGB5,PCDHGB6,PCDHGB7,PCDHGC3,PCDHGC4,PCDHGC5	15.0101	19.457	0.374356
INTS4	9.42517	12.2169	0.374287
RPS3AP26	32.4823	42.0947	0.373986
NEU4	7.40807	9.59972	0.373894
LINC00973	70.3815	91.1992	0.373825
LRRC8C-DT	12.7643	16.533	0.373231
ANXA1	2731.18	3536.32	0.372726
FDX1	26.3274	34.0847	0.372559
IL6ST	53.0934	68.7059	0.371901
TUBA1C	236.804	306.361	0.371538
PPIAP31	32.5033	42.0445	0.371329
AP000781.2,PRG2,SLC43A3	82.7793	107.077	0.371307
CASP4	9.6841	12.5242	0.371029
FST	28.9262	37.3939	0.370424
AC004707.1	51.935	67.1312	0.370276
UAP1	32.3462	41.8084	0.370197
NDRG1	35.3943	45.7312	0.369662
LONRF3	27.35	35.3272	0.369239
AL008729.1,TBC1D7	19.041	24.586	0.368728
ATP6V1C2	16.7465	21.6191	0.368449
HCG17,HCG18	9.29405	11.9975	0.368354
LXN	36.6555	47.3177	0.368352
CASK	12.4644	16.0753	0.367029
HSPA5	587.54	757.695	0.36693
OTUD4	15.8257	20.3952	0.36596
RPS3AP5	9.83604	12.6749	0.365824
YIPF6	13.1347	16.9253	0.365795
PTPN1	176.906	227.926	0.365583
AL928654.2	9.86012	12.7005	0.365208
TNFAIP2	6.70346	8.63442	0.365192
PLA2G6	12.3925	15.9619	0.365159
RPL36AP26	5.5438	7.13824	0.364693
AC004890.1	79.8425	102.789	0.364457
NUDCD2	7.65742	9.85237	0.363612
DPP4	13.9635	17.9657	0.363579
ZNF880	10.7451	13.8217	0.363256
MIR6716,PHLDB1	25.9301	33.3167	0.361619
SLC35E4	31.7902	40.8433	0.361518
WDR18	17.893	22.9697	0.360335
PPP4R1	12.4046	15.9238	0.360307
LCAT,SLC12A4	5.54677	7.1174	0.359702
MCUB	12.7718	16.3861	0.359513
HAVCR2,MED7	40.0256	51.3504	0.359452
GYPC	10.0842	12.9355	0.359243
RDX	12.265	15.7299	0.358962
MIR4741,RBBP8	52.3235	67.0632	0.358062
RHBDD2	143.775	184.261	0.357933
AC131235.1	11.0694	14.1849	0.357779
SCD	223.717	286.539	0.357055
ZNF579	11.7261	15.0096	0.356162
TOP1	60.0123	76.7898	0.355658
FTH1P8	139.183	178.082	0.355564
AC144530.1	14.4237	18.4481	0.355031
TNFAIP1	8.65611	11.0706	0.354942
RPS20P14	22.5923	28.8869	0.354581
FAM102B	5.37923	6.87756	0.354498
H3F3AP6	23.5835	30.1458	0.354179
NFIX	8.23112	10.52	0.353975
CEMIP2	15.6197	19.9612	0.353832
TSR1	11.9378	15.2485	0.353127
ADAM9	7.73016	9.86892	0.352394
HMOX1	356.032	454.52	0.352338
MAFF	125.335	159.999	0.352274
AC006511.3	10.83	13.8237	0.352104
IL18	94.1738	120.192	0.351944
SELENOKP1	12.6847	16.1779	0.350929
2021-09-10	9.01713	11.4974	0.350567
PLEC	17.3596	22.1339	0.35052
VMO1	54.7512	69.807	0.35048
CHD7	24.8288	31.6491	0.35015
CYTH3	25.6683	32.7177	0.350082
CASS4	8.42585	10.7357	0.349522
FHL2	7.57109	9.64559	0.349368
UQCRFS1P1	10.0341	12.7737	0.348267
COX7CP1	9.69046	12.3338	0.347981
HNRNPKP4	8.1979	10.4299	0.347399
TUBB6	107.936	137.319	0.347358
CDKN1B	16.8276	21.4084	0.347343
RPLP0P6	23.0269	29.2943	0.347298
AL008729.2	14.3435	18.2454	0.347136
KANSL2	10.6607	13.5589	0.346941
PGAM1	275.491	350.283	0.346514
AC008894.3	16.1242	20.5008	0.346455
SERTAD1	33.632	42.7492	0.346062
RPL21P28	23.4902	29.8564	0.345978
PHLDA1	120.591	153.221	0.345498
AL161909.1	34.2593	43.5255	0.345364
AC010323.1,CD320,NDUFA7	30.2716	38.458	0.345321
FTH1P16	18.1475	23.0518	0.345107
AC034236.1	32.0622	40.7217	0.344925
FBXO22	5.56344	7.06572	0.34486
RPS26P28	12.0298	15.2777	0.344818
TAF13	54.2946	68.9446	0.344628
AC009119.2,MLYCD,OSGIN1	34.0783	43.2544	0.343992
SOCS3	40.249	51.0754	0.343677
CRNKL1	6.60275	8.3757	0.343142
BCL2L13	17.6097	22.3343	0.342889
NECTIN2	12.6311	16.0024	0.341305
GLULP4	50.445	63.9045	0.341206
CHPF	17.1158	21.6731	0.340579
PTPN22	37.7072	47.7431	0.340452
CHMP1B	33.9211	42.9393	0.340117
EEF1B2P3	14.7235	18.6214	0.338836
MRPL17	28.2554	35.7332	0.338736
PDIA4	29.1268	36.835	0.338729
IRAK2	56.6059	71.502	0.337031
GPN2	9.01484	11.3853	0.336799
PMP22	157.664	199.121	0.33679
SIL1	18.7007	23.6104	0.336326
ATP6V1A	38.2684	48.3113	0.336207
AGAP6,AL442003.2,LINC00843,TIMM23B	13.9452	17.6004	0.33584
FAM210B	10.2884	12.9833	0.335642
MCC	13.4198	16.9318	0.335369
AP2S1	73.1829	92.3213	0.335158
KCTD5	26.6918	33.6624	0.334743
GSTO1	233.334	294.167	0.334237
PRDM8	2.13332	2.68927	0.334116
AL669918.1,HLA-DOB,TAP2	7.7275	9.73964	0.333866
SLC27A2	5.46379	6.88248	0.333027
RCN2	10.8163	13.6208	0.332611
AL137782.1,LMO7,UCHL3	46.4048	58.4271	0.332363
GNA15	37.4742	47.1743	0.332103
MBD4	12.6443	15.916	0.331988
AC079305.1	8.30251	10.449	0.331745
AL035252.4	15.3994	19.3753	0.331342
HLA-E	434.193	546.238	0.331192
AGO3	20.9613	26.3659	0.330945
MIR6732,ZC3H12A	12.1392	15.2659	0.330642
FTH1P23	53.9412	67.8289	0.330514
TMEM18	9.5576	12.0176	0.330428
AMIGO2	31.5787	39.6926	0.329916
CTSH	7.04889	8.85987	0.32989
RELL1	7.99927	10.0516	0.329486
BTG3	48.9464	61.49	0.329151
PPP1R15A	333.995	419.456	0.328695
ARIH2	45.6683	57.332	0.328146
MAP4K5	60.3215	75.7081	0.327776
H3F3C	27.7267	34.7755	0.326797
IFT57	3.59331	4.5048	0.326149
STOM	113.053	141.73	0.326146
ADCYAP1	72.5958	90.9994	0.325971
AC079250.1	14.5343	18.2173	0.325843
UFM1	61.7714	77.42	0.325767
GRASP	24.0232	30.0964	0.325164
PMEPA1	124.897	156.456	0.325024
CHST1	1.69087	2.11806	0.324982
B3GNT2	14.0523	17.5882	0.323807
HYOU1	53.0458	66.3908	0.323745
AC011471.1,RFX2	21.0953	26.4009	0.323667
GRPEL1	18.6558	23.3446	0.323465
AC092338.1,RRN3P3	20.3653	25.4792	0.323207
HNRNPCP2	11.7875	14.7434	0.322805
GLS	61.0691	76.3592	0.322359
EEF1A1P12	24.5621	30.7081	0.322187
EIF1AXP1	8.75678	10.9453	0.321839
LITAF	121.211	151.489	0.321692
FLVCR2,IFT43,TTLL5	8.53509	10.6624	0.321055
PPTC7	29.1773	36.4433	0.320808
PDK3	22.7717	28.4412	0.32074
CPSF1,MIR1234,MIR6849,MIR939	28.1395	35.1426	0.320626
TRIB3	59.5448	74.3539	0.320434
ARID5A	24.6692	30.7954	0.320005
NMRK1	8.05548	10.055	0.31987
C5orf30	7.97496	9.95218	0.319535
NXT1	23.3256	29.1055	0.319378
ARFGEF2	16.3232	20.3615	0.318922
MATK	10.6793	13.3186	0.318625
NPM1P27	21.614	26.954	0.318533
DSTN	82.2855	102.613	0.318503
NOTCH2	20.7379	25.8556	0.31821
SDF2L1	101.947	127.096	0.318096
CD302,LY75,LY75-CD302	4.2516	5.29987	0.317952
CPEB2	68.4693	85.3334	0.317653
FTH1P11	122.443	152.595	0.317597
HMGCS1	409.907	510.837	0.317566
EFNB1	10.7575	13.4025	0.317166
TNFRSF18	8.32353	10.3694	0.317066
TIMP1	899.162	1120.06	0.316923
CISD1	8.64707	10.7698	0.316708
RPL37P23	12.464	15.5212	0.316479
VEZT	24.3723	30.3405	0.316002
LMNB1	109.288	136.024	0.31573
AC092809.3	20.7275	25.7831	0.31488
MIR7110,PDIA5,SEC22A	5.79997	7.21386	0.314725
RPL10P9	26.1796	32.5558	0.314472
HSP90AB3P	8.83243	10.9802	0.314023
AC006001.3,AC006001.4	19.0647	23.7002	0.313999
PDIA6	79.3878	98.6764	0.313787
AL355032.1	10.0382	12.4765	0.313719
SNHG19	11.1249	13.823	0.313285
HYMAI,PLAGL1	12.0126	14.9249	0.313176
AC246787.1	8.24875	10.2461	0.312828
AC025164.1	40.7531	50.6187	0.312761
MS4A4E	8.28888	10.2953	0.312737
ZCRB1	22.1041	27.4409	0.312015
CCL2	13316.3	16526	0.311542
TSPAN3	34.3072	42.56	0.310987
NUCB2	35.328	43.8238	0.3109
AL159163.1,RNASET2,RPS6KA2	61.0566	75.7215	0.310557
SEMA6A-AS1	9.62315	11.9336	0.310448
ZBTB38	80.1829	99.4304	0.310392
CDC42P6	19.3317	23.9701	0.310269
IVNS1ABP	39.5801	49.0739	0.310182
WWC2	5.56325	6.89763	0.310174
PDGFA	9.59296	11.8933	0.310101
EDARADD,ENO1P1	15.8148	19.6046	0.309921
CLEC2B	7.85614	9.73526	0.3094
AC026461.1,DPPA2P4,MT1X	35.9779	44.5805	0.309302
NCBP2AS2	12.402	15.3532	0.307969
DUSP14	256.487	317.326	0.307081
MIR4315-1,PLEKHM1	34.2425	42.3597	0.306903
DCTN6,LEPROTL1	64.7001	80.0249	0.30668
LINC00520	57.0693	70.5788	0.30652
RPL4P4	16.9628	20.9767	0.306409
HIST1H1C	7.29787	9.02429	0.306338
HOMER2	9.52784	11.78	0.306118
LINC00888,SNORA63E	3.74301	4.62551	0.305415
BUD31	58.0526	71.7325	0.305266
SGPL1	2.59561	3.20725	0.305262
AC104134.1	48.9623	60.4972	0.305197
ATF4P3	15.302	18.8999	0.304658
DRAM1	33.5511	41.4249	0.304136
AC099518.3,ITPRIPL2,SYT17	10.9207	13.4832	0.304091
SPCS2P4	7.69754	9.49698	0.303072
LDLR,MIR6886	237.896	293.429	0.30268
SOCS6	45.9064	56.6189	0.302589
AC069234.3	3.91807	4.83144	0.302311
NUP54	11.7571	14.4954	0.302066
TMOD3	29.9731	36.9421	0.301596
DUSP4	232.16	286.127	0.301539
ZSCAN18	11.3736	14.0155	0.301328
AC108747.1,IL1RAP	13.3808	16.4862	0.301092
AL590867.2	57.8705	71.2583	0.30023
POLR2L	124.49	153.273	0.300068
NTRK1	81.2416	100.023	0.300041
C12orf10	18.2433	22.4565	0.299764
XIRP1	46.1416	56.7893	0.29955
UTP23	12.926	15.9054	0.299238
LINC01010	21.0332	25.8804	0.299192
MACF1	25.7484	31.6822	0.299191
EEF1A1P6	61.7093	75.9298	0.299178
AC104563.1	40.1229	49.3645	0.299048
POLR2B	36.1975	44.5309	0.298919
MIR3605,PHC2	19.2101	23.6308	0.298803
CDKN1A	690.73	849.453	0.298412
HERC1	25.9263	31.8834	0.298391
TMEM41B	12.5919	15.4713	0.297101
PHF6	26.9341	33.0897	0.296948
RPS3A,SNORD73A	504.724	620.042	0.296872
NFKBIA	172.998	212.458	0.296424
AC078777.1	12.2632	15.0596	0.296342
GLG1	6.08139	7.46689	0.296106
SQLE	143.134	175.694	0.295701
AP003068.1	16.7553	20.5662	0.295656
AL359736.1,AL445985.1,C1QTNF9,SPATA13	28.6948	35.2195	0.295586
GOLGB1	7.35712	9.02876	0.295387
FERMT2	40.3988	49.5746	0.295288
ODC1	29.2074	35.8318	0.294908
IFI35	9.02178	11.0675	0.294846
MEX3C	30.592	37.5273	0.294785
EIF1AD	22.3051	27.357	0.294536
TRMT1	20.8666	25.5925	0.294524
SUPV3L1	13.0975	16.0621	0.294375
MCF2L2	57.2178	70.1652	0.29429
AC009245.1	11.5799	14.1988	0.294143
GCSAML	651.543	798.542	0.293508
CRELD2	28.9611	35.4532	0.291802
SNRPE	28.4244	34.7932	0.291674
ADAMTSL4-AS1,MCL1	598.729	732.801	0.29152
CLK1	41.5636	50.8637	0.291317
ME1	9.20973	11.27	0.291257
CAMK2N1	13.1755	16.1212	0.291104
ZSWIM6	11.0149	13.4746	0.290786
PLCD3	7.41061	9.0652	0.290747
NAA38	40.2714	49.2489	0.290336
VPS37A	32.2227	39.402	0.29019
PIP5K1A	18.4618	22.5711	0.289932
RRAS2	25.8235	31.5611	0.289463
AP001000.1	7.89099	9.64423	0.28946
EIF3J	46.6925	57.0663	0.289447
AC108676.1,ATP13A3	108.922	133.114	0.289367
CFAP58-DT	57.9684	70.8371	0.289238
AC012146.1	10.3941	12.7	0.289071
UGDH	17.7674	21.7086	0.289036
TFPT	13.3587	16.32	0.288859
FGFR1	9.17206	11.2047	0.288787
GADD45A	54.1103	66.0974	0.288691
ICAM3	9.31476	11.378	0.288656
TMEM135	14.4558	17.6528	0.288244
MBD5	7.64986	9.34113	0.288163
PTPN12	14.0785	17.1864	0.287774
AC005726.1,RSKR,SPAG5	15.6951	19.1509	0.287096
AC011447.1,ZNF90	12.7937	15.6106	0.28709
AC007881.1	43.8365	53.4711	0.286627
EEF1A1P13	87.1338	106.262	0.286321
ELL2	97.9894	119.487	0.286156
SIVA1	31.8454	38.8284	0.286027
AC098934.3	19.2829	23.507	0.285765
MAP2K3	242.747	295.868	0.285499
FOS	46.5818	56.7751	0.285491
KCTD20	69.9279	85.2173	0.285279
NPIPB4,SMG1P4	8.36444	10.1902	0.284842
PPIAP22	38.0155	46.3063	0.284619
MALAT1	670.273	816.105	0.284007
CAVIN2	350.52	426.523	0.283127
SLC25A33	9.32062	11.341	0.283051
PCGF5	41.0663	49.9431	0.28233
CSF2	5708.89	6941.32	0.281999
RPS21	591.89	719.594	0.281853
NSD2	13.5973	16.5291	0.281691
CIB1	43.0281	52.2979	0.281476
EML4	11.1752	13.58	0.28118
CCDC91	14.1008	17.1323	0.280942
AC105036.3,PTPN9,SNUPN	74.9984	91.1072	0.280706
FRYL	27.0693	32.8806	0.280579
LTO1	16.4598	19.9864	0.280072
FHOD1	100.969	122.532	0.279246
GTPBP4	26.1644	31.7521	0.279245
IMMP1L	6.75931	8.20244	0.279178
SELENOS	46.5357	56.4673	0.279078
ANKRD11	34.8567	42.2929	0.278981
COX6C	104.316	126.546	0.278698
ANPEP	43.0971	52.2764	0.278567
TUBA1A	406.123	492.526	0.278284
ECHDC1	12.2351	14.8378	0.278254
FN3KRP	12.8141	15.5377	0.278038
MOB3B	15.5792	18.8846	0.277594
GOLM1	9.80615	11.8867	0.27759
ATOX1	46.7178	56.6187	0.277306
CNOT9	22.8639	27.707	0.277176
LEPR,LEPROT	35.63	43.1767	0.27716
AC024293.1	13.6095	16.4902	0.276995
LATS2	9.14732	11.0832	0.276954
GSTZ1	4.41467	5.3471	0.276452
NRIP3	12.4363	15.062	0.27635
TMEM97	8.37265	10.1399	0.276286
MT1G	1.83524	2.22192	0.275836
ALG2	23.5901	28.5539	0.275509
IL32,RNU1-125P	2.28919	2.77084	0.275488
AL627389.1,JPX,RF02124,RPSAP14	11.3955	13.7928	0.275448
STRIP2	26.5982	32.1926	0.275403
RPS15AP1	16.6318	20.1264	0.275145
XPR1	30.0624	36.3778	0.275096
STARD4	786.905	952.192	0.275063
AC087190.3,C16orf72	22.6095	27.3574	0.274999
RO60	14.8245	17.9363	0.274904
RPL24P4	65.1867	78.8657	0.274821
FASN	93.6588	113.27	0.27428
NUDT2	8.18378	9.89559	0.274018
DCAF16	9.64115	11.6553	0.273708
BCL7A	18.16	21.9512	0.273534
DNAJC3	14.7408	17.8156	0.273329
RPS27AP16	54.879	66.3005	0.272764
AC010642.2	15.2764	18.4557	0.272762
RPS7P1	12.3102	14.8655	0.272114
CDC37L1	8.80055	10.6273	0.27211
AL080243.2	23.3348	28.1731	0.271832
BORCS5	18.4722	22.3019	0.271809
AC093323.1	5.90529	7.12957	0.271808
SAR1B	19.7238	23.8105	0.271659
AHDC1	6.10681	7.3709	0.271422
KCTD9	13.8144	16.6718	0.271237
AL139353.1,DTD2,HEATR5A	9.04291	10.9125	0.271122
AC139530.2	8.92851	10.7729	0.270915
FAM177A1	46.4907	56.0923	0.270861
RPS7P10	11.4651	13.8297	0.270524
PLEKHF1	11.1407	13.4205	0.268599
CHCHD7	10.0394	12.0924	0.268429
LMBR1L	21.0903	25.4005	0.268279
ARHGAP21	29.1372	35.0811	0.267832
IL1A	3.89058	4.6834	0.26757
CST7	198.169	238.52	0.267377
MCM6	3.26491	3.92746	0.266556
IPO7	24.4145	29.3672	0.266465
ATP2A2	156.542	188.293	0.266427
PLD2	10.6145	12.7672	0.266406
AC136632.1,FAM153CP	16.2371	19.5291	0.266327
SARAF	229.761	276.308	0.266142
RPL6P27	19.5805	23.5372	0.265527
AP000894.2	16.3629	19.6664	0.265302
MIR6820,POLR2F	25.823	31.0344	0.265212
XBP1	360.073	432.724	0.265158
SPAG9	57.2035	68.7334	0.264907
TICAM2,TMED7,TMED7-TICAM2	38.6223	46.4062	0.264884
EIF5	199.103	239.187	0.26462
CD81	130.696	156.994	0.2645
MT2A	827.7	994.237	0.264481
MAPK1IP1L	59.6028	71.5845	0.264268
BYSL	13.097	15.7281	0.264108
PPP2R5A	93.715	112.524	0.263881
LRIG1	6.79862	8.16286	0.263833
NSRP1	15.4095	18.4909	0.262991
CCNL1	42.1489	50.5698	0.262783
RAB4A,SPHAR	12.4127	14.8921	0.26273
SSR3	67.3542	80.7538	0.261761
AL049873.1	11.0223	13.21	0.261202
AC010973.2	7.95681	9.53341	0.260802
HEG1	7.62293	9.13142	0.260495
RPS6KA3	57.9707	69.43	0.260235
STARD3NL	44.0542	52.7619	0.260217
TMED5	41.8397	50.0997	0.259929
AL671762.1,HSPA1B,SNHG32,SNORD48,SNORD52	107.088	128.205	0.259659
C4A,STK19	10.4264	12.4811	0.259504
POLR2I	23.147	27.7031	0.259225
AC018475.1	7.96466	9.53212	0.259184
RPL7P23	13.5328	16.1959	0.259174
AC017002.1,AC017002.6,ANAPC1,MIR4435-2HG	86.1327	103.08	0.259131
PQLC3	15.3172	18.329	0.258975
AP003392.3	27.6919	33.1215	0.258305
DEK	42.9019	51.3036	0.258019
AC098614.3	10.9795	13.1274	0.257769
AC005840.1	12.3839	14.8061	0.257729
CCDC50	11.0358	13.1942	0.257719
CALM2P2	6.73012	8.04511	0.25748
INF2	21.7136	25.9527	0.257287
AL672142.1,NUP188,PHYHD1	12.3785	14.7943	0.257211
LAP3	21.0413	25.1399	0.256757
CALR	368.342	440.061	0.256657
AC022400.10,ZSWIM8	17.7673	21.2239	0.256463
MAP3K8	66.9967	80.0306	0.256462
AC037459.1,C8orf58,PDLIM2	5.75749	6.87522	0.255966
RASA1	16.7696	20.0211	0.255671
MVD	107.641	128.489	0.25541
HSD17B8	9.53505	11.3813	0.255353
ARL15	6.6285	7.90771	0.254578
SNX11	9.48387	11.314	0.254561
CSNK1G3	17.0719	20.3658	0.254525
CCDC167	10.5747	12.6068	0.253582
SRSF11	50.8047	60.5629	0.253472
RPL9	286.975	342.069	0.253364
HMGB2	20.0802	23.9213	0.25252
HSPA13	26.2847	31.31	0.252399
GCLM	22.0449	26.2593	0.252384
HIPK2	11.9084	14.1825	0.252135
GPAT3	147.585	175.73	0.251814
PLAUR	308.575	367.036	0.250299
VEGFA	94.3525	112.223	0.250235
RPL9P25,TIPIN	11.7615	13.9883	0.250149
HERPUD1	141.696	168.523	0.250141
AC015674.1	67.921	80.7448	0.249512
SLC35F5	17.9269	21.3115	0.249504
SLC25A25	13.5603	16.1202	0.249481
SHISA2	102.284	121.59	0.249448
NAB2	175.999	209.201	0.249325
RPL15P2	11.7683	13.9863	0.249108
LMAN1	20.9669	24.915	0.248901
CST3	230.346	273.571	0.248114
AL137129.1,HIF1A,SNAPC1	294.713	350.007	0.248074
SENP5	11.1192	13.2046	0.247988
KANSL3	41.4973	49.2729	0.247776
APLP2	84.677	100.505	0.247226
STARD8	21.9262	26.0229	0.247126
DUSP5	48.5511	57.6217	0.247108
CD44	1331.89	1580.7	0.247091
AP000879.1	11.5323	13.6859	0.247007
IL23A	0.590841	0.70109	0.246829
STMP1	20.8858	24.7826	0.246809
GPCPD1	10.8372	12.8577	0.246641
NUDT21	38.3612	45.5108	0.246561
RPL7P9	16.1067	19.1073	0.246465
AC004453.1	32.9954	39.1342	0.246163
CREB3L2	61.9903	73.5077	0.245853
AL139095.2	8.8007	10.4358	0.245851
AC012321.1,NFAT5	39.7163	47.0901	0.245693
KPNA4	28.1746	33.3946	0.245218
AC116533.1	67.5663	80.0675	0.244912
ITPRID2	117.551	139.293	0.244836
FOSL1	39.5984	46.9151	0.244612
FABP3	8.73714	10.3507	0.244496
AC145207.3	88.1936	104.454	0.244122
EIF1B	67.6873	80.1567	0.243939
TMEM106C	6.84505	8.10485	0.243725
PBDC1	30.3457	35.9289	0.24365
AC016739.1	74.2755	87.9288	0.243449
AC098487.1,SLC39A8	14.6437	17.3327	0.243216
EXOSC5	8.98827	10.6383	0.243153
ELOVL6	26.9586	31.9068	0.24312
ERVFRD-1	111.062	131.43	0.242926
ABHD5	13.4645	15.9326	0.242816
PLK3	89.3073	105.668	0.242688
RPS2P46	16.6703	19.72	0.242375
CUTALP	5.60201	6.62611	0.242218
AC005670.2,GOSR2,LRRC37A17P	17.2778	20.436	0.242195
ZNF516	8.5777	10.1448	0.242078
CRY1	41.9552	49.6171	0.241988
ZNF654	8.58367	10.1506	0.241898
AL031681.2,L3MBTL1,SGK2,SRSF6,Z98752.3	102.391	121.077	0.241843
COX7A2	105.986	125.306	0.241589
DELE1	22.4716	26.5625	0.241291
ZNF697	18.0834	21.373	0.241119
PPWD1	7.40834	8.75447	0.24087
ZNF644	16.1583	19.0938	0.240829
CDC42EP3	31.1133	36.7653	0.240816
AC068631.2,AC068631.3,DNAJB11	70.4324	83.2235	0.240752
FTLP3	76.6707	90.5772	0.240472
MIR155,MIR155HG	17.2174	20.3382	0.240325
MZT2B	69.3884	81.9638	0.240293
IL17RC	5.02826	5.93898	0.240156
AC036214.3,MRPS28,TPD52	45.1006	53.2671	0.240098
TMEM246	3.02992	3.57846	0.240057
AL354740.1	15.98	18.868	0.239676
COPS8	26.8218	31.6681	0.239624
ZNF667-AS1	18.6198	21.9737	0.238936
TIMM17A	37.1423	43.8277	0.238781
AC025257.1	25.6096	30.2172	0.238685
AP003392.13,TRAPPC4	46.565	54.9311	0.238377
SCRN2	13.5562	15.9911	0.238322
GCOM1,MYZAP,POLR2M	27.6953	32.6687	0.238269
LRRC75A	16.3372	19.2708	0.23826
FDFT1	130.677	154.135	0.238189
USP9X	12.1791	14.3652	0.238171
AC016831.1,AC016831.7,LINC-PINT,MIR29A,MIR29B1	38.866	45.8398	0.238092
AC073912.2,STX2	6.4296	7.58294	0.238028
AL590385.2,FCGR2A,FCGR2C	7.32193	8.63257	0.237566
CRY2	9.77378	11.5222	0.237427
ERN1	35.7124	42.0944	0.237203
ILF2	72.291	85.1915	0.236894
AC024940.3	8.91497	10.5044	0.236692
EFR3A	21.6438	25.4979	0.236425
CEBPZ	22.4638	26.4579	0.236098
ALG11,UTP14C	8.2799	9.74972	0.235747
SLC35B1	23.9654	28.2183	0.235678
CHIC2	9.75986	11.4911	0.235584
CYTH4	67.8598	79.8904	0.235466
STX1A	28.601	33.6703	0.235412
STRAP	70.6081	83.1201	0.235363
ZNFX1	37.8158	44.511	0.235172
TXNL4B	7.15415	8.41955	0.234962
AC073861.1	59.0129	69.4325	0.234581
SMAD7	10.6892	12.576	0.234516
MYDGF	77.4933	91.1658	0.234422
SLC7A1	28.5089	33.5371	0.234343
TFG	100.835	118.612	0.234257
TNFRSF10D	2.02185	2.3783	0.234255
SAT1	989.807	1164.25	0.234182
P2RX4	18.8599	22.182	0.234071
C14orf178,SLIRP	37.9995	44.6931	0.234071
DUSP6	719.921	846.483	0.233642
PHF20	22.4589	26.4051	0.233531
C1orf21	91.2287	107.257	0.233512
CHID1	13.9676	16.4207	0.233434
NUS1	16.8415	19.7965	0.233227
TUBB2A	98.2557	115.486	0.233106
PPIB	185	217.41	0.232893
RNF149,SNORD89	45.996	54.054	0.232893
MPC2	20.9264	24.5908	0.232791
AL591846.1	6.52384	7.66455	0.232479
B4GALT1	52.6765	61.8788	0.232284
TCEA2	17.5772	20.6451	0.232092
COL13A1	25.8121	30.3118	0.231831
TRPS1	8.38859	9.84923	0.231583
BCAS4	45.5973	53.5232	0.231218
PHF5A	22.1396	25.9879	0.231211
HSPA4L	8.86681	10.4072	0.231095
TMEM208	34.2852	40.2221	0.2304
MLLT10	5.96608	6.99779	0.230115
AC022133.1,ITGA1,PELO	4.1069	4.81705	0.230099
RPL10A	408.737	479.407	0.230079
ATF1	8.81381	10.3374	0.230036
LANCL2	5.82634	6.83273	0.229873
ECI1	29.0508	34.062	0.229585
DNAJB5	10.8268	12.6914	0.229248
USP12	35.1493	41.2	0.229146
MAF	74.2859	87.0548	0.228834
RPL37	403.039	472.278	0.228715
CLCN3	44.7544	52.4412	0.22867
ST3GAL1	18.7571	21.977	0.228558
USP16	18.4296	21.5928	0.228526
SERINC5	9.30996	10.9078	0.228513
GNL3,RF00569,RF01183,SNORD19B	34.9823	40.9847	0.228459
NUP85	7.68628	9.0048	0.228409
UBXN4	31.7718	37.2072	0.227837
RAB34	19.0168	22.2693	0.22778
FO393411.1	10.3762	12.1488	0.227536
EHD4	26.0639	30.5161	0.227518
TCN2	23.435	27.4323	0.227209
PDE4DIP	10	11.7006	0.226576
MTRNR2L12	52.8839	61.873	0.226482
NIFK	24.5007	28.6555	0.225989
ZDHHC4	14.9531	17.4884	0.225951
NRBF2	12.6666	14.8129	0.225828
DOT1L	80.8481	94.5346	0.225628
RPL24	602.767	704.597	0.225198
ILKAP	11.0279	12.8874	0.2248
ZNF830	14.0908	16.4661	0.224743
CCDC71L	504.008	588.951	0.2247
PPRC1	20.6752	24.1594	0.224685
PABPC4	95.879	112.031	0.224612
SECISBP2L	7.8306	9.14709	0.22419
RSL24D1	46.4754	54.2796	0.223942
B4GALT2	11.5267	13.4613	0.223838
ZFR	16.4253	19.18	0.223681
ADAM1A,MAPKAPK5	7.24865	8.464	0.223627
PIM3	340.403	397.379	0.223273
ABHD16B	9.19871	10.7378	0.223194
UTP3	28.056	32.7479	0.22309
NEPRO	12.794	14.9321	0.222955
AC003072.1,DUSP18	14.6078	17.0487	0.22292
FBXO30	7.37682	8.60803	0.222685
CEBPB	739.137	862.44	0.222582
UTP4	19.4296	22.6702	0.222537
PLEK	40.0367	46.7101	0.222412
AL162426.1,PTRH1	12.6083	14.7087	0.222293
NPIPB3,SLC7A5P2,SMG1P3	28.3943	33.1204	0.222116
LAMP2	38.4192	44.8039	0.221799
RPL23AP42	42.757	49.8625	0.221793
GLRX3	45.4691	53.0154	0.221523
RPS12	652.7	760.989	0.221455
ABCA1	6.19762	7.2253	0.221344
EIF2AK3	122.263	142.513	0.221109
ARID4B,RBM34	48.0943	56.0491	0.220827
RNU6-1240P,TPR	10.8163	12.604	0.220678
COX7A2L	41.3738	48.205	0.220466
SMARCA5-AS1	20.9892	24.4544	0.220449
LINC00910,RNU2-4P	10.9855	12.7979	0.220303
AC099795.1,SLC2A1	36.7914	42.8557	0.220117
AC006272.2,AC074141.1,ZNF577,ZNF649	8.44939	9.84104	0.219964
SMIM4	43.886	51.1081	0.21979
SBDS	162.293	188.939	0.219318
TENT5A	46.9573	54.6589	0.219108
THUMPD3	9.86718	11.4851	0.219054
GNA13	82.448	95.9591	0.218935
POGLUT1	4.41453	5.13786	0.218906
TUBAP2	7.98998	9.29698	0.21857
AMD1	39.2029	45.6125	0.218468
AL021707.3,AL021707.5	41.2132	47.93	0.217822
CETN2	8.76896	10.1971	0.217681
G3BP2,RF00019	77.8511	90.5198	0.217516
SCAND1	48.9718	56.9405	0.217504
CPEB4	175.765	204.336	0.217294
GPX1P1	23.5617	27.3894	0.217172
STX5	24.899	28.9427	0.21711
ERO1A	38.3438	44.5598	0.216749
ACAT2	42.2231	49.0584	0.216468
B3GNT4	8.9666	10.4179	0.216431
HIST3H2A	237.178	275.529	0.216237
PDXK	28.8239	33.4837	0.216196
AC002456.2,AC006153.1,CDK14,CLDN12,GTPBP10	9.27618	10.7708	0.215523
RPS14	509.983	592.1	0.215393
IAH1	34.4885	40.0406	0.21535
FTH1P7	68.8835	79.9517	0.214971
STK26	20.0972	23.3232	0.214771
AC108449.3	17.4896	20.2906	0.214318
FTH1P10	64.2935	74.5748	0.214015
CETN3	6.99912	8.1169	0.213755
OTUD7B	25.5145	29.5873	0.213662
ACSL4,KCNE5	493.135	571.788	0.213499
AC025423.4	29.3858	34.0709	0.213422
SQSTM1	874.289	1013.63	0.213349
NCOA3	12.4755	14.4632	0.213295
PRIM2	7.80558	9.04814	0.213116
BIRC6	8.45655	9.80061	0.212803
RLF	9.59092	11.1149	0.212754
AP001020.2,YES1	35.2534	40.8535	0.212698
LONRF1	6.37367	7.38568	0.212607
AC079594.2,IFT80,TRIM59	7.3759	8.5469	0.212582
SMIM15	9.85044	11.4122	0.212316
CDV3	80.8476	93.6552	0.212154
PGM3	8.91408	10.3221	0.211578
AC006059.2,AC006059.3,AC099329.1,CCDC13,HHATL,HIGD1A	66.156	76.6044	0.211555
OCEL1	10.4227	12.0683	0.211497
BACH1,LINC00189	36.9662	42.7989	0.211368
YIPF4	10.7039	12.391	0.211159
FAM241A	9.51303	11.0119	0.211087
SLC20A1	71.4346	82.6866	0.211031
IL17RA	5.86841	6.79152	0.210765
WTAP	71.104	82.2678	0.210398
SEC11C	36.8015	42.5772	0.210316
AC108863.1	25.0386	28.9628	0.210046
HAUS2	9.79191	11.3258	0.20995
RBIS	20.2783	23.4547	0.20994
AL136419.1,DHRS4L1,DHRS4L2	9.75429	11.2821	0.209926
PEA15	98.0972	113.462	0.209925
ZNF414	9.83033	11.369	0.209794
JSRP1	207.248	239.647	0.209556
RAI14	13.3986	15.4928	0.209518
RPL27A,SNORA3A	352.646	407.763	0.209509
ACSL3	51.928	60.0437	0.2095
DDX5,MIR3064,MIR5047	558.831	645.963	0.209039
TBCA	68.1835	78.795	0.208681
MYCBP2	10.0174	11.5745	0.208446
RPL13AP25	52.6861	60.8733	0.208387
CENPV	29.5975	34.1907	0.208126
ITGB1	103.003	118.973	0.207948
AC125807.1	19.5237	22.5493	0.207852
RAN	246.942	285.207	0.207834
TPT1P6	9.97857	11.5245	0.207798
AC005000.1	31.8567	36.7877	0.207626
MUC20,MUC20-OT1,SDHAP2,SMBD1P	12.6432	14.6001	0.207617
TIE1	32.6628	37.7093	0.207273
AC106739.1	87.7677	101.282	0.206616
ABL2	114.44	132.056	0.206562
CCNA1	12.112	13.9754	0.206452
SLC4A7	4.92342	5.67994	0.206215
AC010655.2,AC010655.3,AC010655.4,HILPDA,METTL2B	10.0452	11.5874	0.206046
AK4	3.64059	4.19921	0.205947
RPL3P4	21.9	25.2522	0.20548
EIF5B	23.3211	26.8907	0.205468
TMA16	7.67519	8.84927	0.205356
EID2	8.87279	10.23	0.205346
RF02198,RF02199,RF02200,RF02201,TTC28-AS1	4.1928	4.83349	0.205151
AL590133.2	50.6667	58.4076	0.205119
MLH1	15.19	17.5098	0.205036
RAB38	90.4019	104.19	0.204791
PRDX4	41.4716	47.7964	0.204778
NPIPB5,SMG1P1	13.2606	15.2815	0.20464
FAM209A,RTF2	95.913	110.529	0.204626
H2AFJ	108.609	125.112	0.204073
PTGS2	2179.99	2510.77	0.20381
AC022167.2,PMM2	24.6931	28.4302	0.203318
MMADHC	49.3549	56.8223	0.203263
RFTN1	21.5787	24.8396	0.203031
AC013394.1,CHD2,LINC01578,MIR3175	201.184	231.571	0.202939
GLUD1	59.022	67.9355	0.202913
TMSB4XP4	17.3993	20.0258	0.202829
AUH	8.15266	9.37843	0.202076
NDUFB11	38.5774	44.3622	0.201576
BAZ2A	12.827	14.7449	0.201038
SIPA1L2	15.8545	18.22	0.200631
ZYX	243.525	279.845	0.200557
EHD1	38.2331	43.9343	0.200526
ANKRD10	41.8719	48.1156	0.200522
PIGBOS1,RAB27A	16.682	19.1683	0.200432
NOMO2	13.2881	15.2653	0.200121
AC084337.2,DNHD1,TIMM10B	30.0644	34.5358	0.200035
SURF4	83.1822	95.5454	0.199911
COMMD4	29.6407	34.0457	0.199894
NANS	45.1519	51.8543	0.199677
PTS	14.5414	16.6996	0.19965
RPL10AP6	19.8251	22.7611	0.199242
AC004148.2,C1QBP,DHX33	55.3083	63.4793	0.198789
AC024909.1	290.685	333.55	0.198449
RPS19	564.542	647.663	0.198163
ITM2B	1148.59	1317.67	0.198131
DMAC1	11.3055	12.9675	0.197872
EIF1	1253.73	1437.86	0.197697
FHL3	6.56947	7.53415	0.197668
PRKX,RNU6-146P	256.457	294.075	0.197464
ZNF496	5.48811	6.29161	0.197121
CCDC25	13.414	15.3767	0.197001
AC021739.2	12.6975	14.5552	0.196985
TNFRSF9	2.93018	3.35886	0.19698
SYAP1	32.235	36.9458	0.196782
DNAJC2	15.1103	17.3173	0.196686
MIR1304,SNORA1,SNORA18,SNORA25,SNORA32,SNORA40,SNORA8,SNORD5,TAF1D	25.485	29.2046	0.196549
PPP1R16A	6.77114	7.7587	0.196417
MTLN	64.769	74.2115	0.196339
TSPAN9	8.11834	9.30088	0.196183
MANF	77.6331	88.9258	0.195931
ANXA2	173.863	199.125	0.195721
AL731577.2,ZRANB1	7.96348	9.12029	0.195681
CRK	11.0038	12.6015	0.1956
SNRPD2	183.781	210.465	0.195595
FAU,MIR6751,SYVN1	491.201	562.511	0.195568
AC006064.6,CHD4,NOP2	125.671	143.913	0.195545
AC108516.2,HSD17B11,HSD17B13	14.2377	16.3023	0.195364
CDK11B	71.654	82.0369	0.195225
FEM1C	12.7747	14.6253	0.19518
SNHG16,SNORD1A	12.8333	14.6898	0.194917
ENPP3	77.6391	88.8583	0.194723
RBBP5	10.5352	12.0571	0.194662
COMMD9	15.1257	17.3091	0.194526
HPF1	4.68434	5.3604	0.194496
TPGS2	24.0171	27.4821	0.19443
TRIB1	134.642	154.058	0.194348
AC005363.1,RPS2,SNORA10,SNORA64	678.943	776.667	0.194005
CRADD	10.9261	12.4874	0.192698
CCL3L1	751.435	858.641	0.192407
GORASP2	46.6801	53.3314	0.192177
RPN1	120.151	137.268	0.192147
IFRD1,LSMEM1	27.5324	31.4545	0.192136
CAMTA1	46.6264	53.2643	0.192022
RPS25	684.876	782.362	0.191992
TOMM70	12.7521	14.5635	0.191625
HMGCR	158.53	181.038	0.191537
ZPR1	37.1629	42.4371	0.191464
AC073072.2	18.9684	21.6585	0.191339
ELOVL5	117.284	133.91	0.191264
ANAPC13	11.0209	12.5811	0.191019
STMN3	20.1225	22.9689	0.190872
NDUFB1P1	16.8615	19.2464	0.190856
AK3	25.4381	29.0237	0.190239
AC064799.1	12.5897	14.3639	0.190204
RPLP1P11,TTC19	18.9988	21.6756	0.190166
MPHOSPH10	14.9279	17.0305	0.190105
UBE2Q2	9.71678	11.0853	0.190098
EPG5	5.59383	6.38155	0.19007
DARS	11.2967	12.8861	0.189914
MCFD2	17.5196	19.9815	0.189693
TRA2B	147.876	168.648	0.189622
ALKBH7	35.8541	40.8893	0.189583
SLFN5	2.05888	2.34798	0.189562
MRRF	9.91149	11.3029	0.189519
RAC1P2	8.48813	9.6792	0.189442
UBE2E1	28.5322	32.5358	0.18944
UBA5	14.6845	16.7431	0.189273
BLZF1	9.13346	10.4137	0.18925
EEF1A1P9	39.9532	45.55	0.189138
SNRPGP10	18.8571	21.4984	0.189121
B3GNT5	211.304	240.891	0.18906
DAGLB,KDELR2	54.1309	61.702	0.188866
ZC3H7A	11.06	12.6066	0.188828
AC074032.1,COX14	51.3349	58.5051	0.188622
MRPL44	14.656	16.7023	0.188558
RF02215,RF02216,RF02217,SNORD12,SNORD12B,ZFAS1	71.4308	81.4041	0.188556
RABGAP1L	8.41518	9.58894	0.188378
TFAM	10.9913	12.5235	0.188276
MRPL54	49.029	55.8628	0.188253
KIN	17.4699	19.9041	0.188192
2021-03-03	271.885	309.753	0.188124
ILVBL	17.1856	19.5786	0.188077
BRIX1	13.223	15.0594	0.187615
TGIF1	228.24	259.88	0.187292
MICOS10,MICOS10-NBL1,NBL1	108.6	123.629	0.18699
AC012085.1	19.3121	21.9845	0.186982
ATP5MPL	41.9555	47.7556	0.186809
MGST2	10.1706	11.5749	0.186602
AL451165.2	22.2722	25.3446	0.186431
ARL8B	144.754	164.684	0.186095
MED21	16.6024	18.8871	0.186012
TTC39B	11.1304	12.662	0.185997
AL603832.3,PPM1J,RHOC	127.608	145.123	0.18556
SGMS1	13.1788	14.9858	0.185377
RGS4	129.942	147.747	0.185264
CD82	693.359	788.344	0.185223
IL4R	380.555	432.684	0.185209
AL138724.1	11.2438	12.7821	0.184995
COA1	14.4973	16.4807	0.184991
CARS2	14.2105	16.1533	0.184869
KLHL7	7.60767	8.64719	0.184777
CCNB1IP1	7.18374	8.16462	0.184652
ADSS,AL645465.1	12.3638	14.0513	0.184576
AC080013.1,MFSD1	79.4186	90.2399	0.184288
GPR137	16.9065	19.2092	0.184215
ZNF432,ZNF841	9.0461	10.2776	0.184136
AC010733.2,REL	22.7316	25.8235	0.183985
RBBP6	25.0679	28.4769	0.18395
HMGA1	158.107	179.605	0.183931
MAGI2-AS3	10.7493	12.2094	0.183743
DERA	11.4032	12.9505	0.183563
ACAD11,NPHP3,NPHP3-ACAD11	10.3825	11.7903	0.183454
DDX21	79.8153	90.6318	0.183352
DHX9	38.706	43.9481	0.183243
SEC24D	32.925	37.384	0.183239
EID1	125.326	142.28	0.183053
MFSD12	13.3758	15.1849	0.183007
ZNF330	26.2242	29.769	0.182912
RRP1	8.3164	9.43995	0.18282
AC007000.3,AC114737.2,AC114737.3,CCDC146,DTX2P1,DTX2P1-UPK3BP1-PMS2P11,PMS2P11,PMS2P9,UPK3BP1	5.93536	6.73651	0.182665
SELENOT	68.6853	77.9412	0.182384
SMURF1	20.7042	23.493	0.182306
UBE2S	39.5963	44.9204	0.182004
SRP72	28.692	32.5482	0.181929
TEX30	32.0222	36.3247	0.181881
DRD2	26.8085	30.408	0.181763
PLSCR1	9.69004	10.9903	0.181656
HNRNPA0	32.6505	37.0302	0.181597
AP000873.4,PCF11	37.346	42.3551	0.181582
SNX9	43.6278	49.477	0.181509
TTC3	15.3403	17.3962	0.181448
MAN1A1	28.8266	32.6823	0.18111
ZNF3	9.58268	10.8642	0.181081
PHF20L1	15.3418	17.3933	0.181062
FAM107B	165.941	188.099	0.180817
COQ10B	29.3757	33.2952	0.18069
MGAT2	52.0182	58.9518	0.18052
MIR1244-1,PTMA,RF00015	688.133	779.634	0.180109
CAAP1	21.1231	23.9312	0.180068
VDAC2	65.1381	73.7931	0.179984
SPINDOC	6.33505	7.17669	0.179964
HPRT1	24.4221	27.6595	0.179588
RUSC1-AS1	14.4914	16.4089	0.179284
AL121758.1,SCRT2,SRXN1	98.9855	112.081	0.179253
SPSB1	42.3234	47.9179	0.17911
ABL1	10.74	12.1592	0.179058
MIS12	16.2105	18.3437	0.178358
ZCCHC14	5.25454	5.94583	0.178314
ARRDC3	62.238	70.4143	0.178072
VASP	369.866	418.383	0.177821
TOMM7	206.04	233.028	0.177579
RPS23	839.509	949.38	0.177439
SNRPD1	18.4943	20.913	0.177317
SNHG29,SNORD49A,SNORD49B,SNORD65	198.576	224.545	0.177315
DDX50	24.3238	27.5048	0.177313
RSL1D1	46.013	52.026	0.17719
DBI	397.083	448.933	0.177059
UBXN11	24.6259	27.8393	0.176946
RPLP1	752.082	850.154	0.176835
AC098617.1	56.2998	63.6353	0.176696
PSMD1	64.5295	72.9284	0.176521
TMED10	99.4945	112.43	0.176339
CHST11	159.629	180.382	0.17633
MAD2L1BP	39.8491	45.0291	0.176311
FYN	121.489	137.28	0.176302
AC068205.1,AC068205.2,HSD17B12	97.3471	109.983	0.176071
P4HB	264.404	298.587	0.175407
H1F0	30.3998	34.3274	0.1753
PPP2CB	49.0141	55.3426	0.175194
VMP1	139.605	157.619	0.175088
LIMD2	3.23966	3.65732	0.174944
C12orf57,RNU7-1	76.3793	86.2197	0.174836
PCM1	14.7419	16.6385	0.1746
VMA21	8.82642	9.96115	0.174484
RBM39	151.293	170.739	0.17445
SDCBP	864.698	975.735	0.174293
BAG1	118.575	133.792	0.174189
FAM122C	9.11686	10.2864	0.174129
IL11	14.7827	16.678	0.174041
EIF2B3	10.6062	11.9653	0.173952
RASA3	47.3042	53.3596	0.17378
NOP58,SNORD70B	39.6689	44.7432	0.173659
INAFM1	12.8641	14.5082	0.173524
YPEL5	53.6317	60.4855	0.173503
ZNF83	9.85758	11.1171	0.173476
CDC6	18.7965	21.1978	0.17345
VSIR	223.589	252.114	0.173229
PHLPP1	14.2281	16.0432	0.173219
AC093752.1	6.77725	7.64137	0.173131
RNASEH2C	35.166	39.6481	0.17307
TNPO1	10.2555	11.5626	0.173064
IDI1	217.564	245.217	0.172622
AC115223.1	15.1929	17.1222	0.172471
IDH1	98.8285	111.364	0.172284
HSP90AB1	684.797	771.511	0.17201
HDLBP	121.396	136.758	0.171904
JDP2	7.71246	8.68818	0.171864
TMA7	194.789	219.429	0.171844
NUDT16P1	15.6591	17.6393	0.171792
TMEM165	51.8603	58.418	0.171782
CSTF1	11.8167	13.3084	0.171513
ARC	223.881	252.113	0.171335
MYADM	484.871	545.996	0.17129
STK17A	11.2003	12.6101	0.171049
RPS27A	456.401	513.788	0.17087
ERI1	30.8931	34.7772	0.170855
AL117339.1,AL117339.2,AL117339.5,AL133217.1,HSD17B7P2,ZNF37A	11.9627	13.4626	0.170408
DNAJC25,DNAJC25-GNG10,GNG10	19.4388	21.8739	0.170273
RGS1	84.6482	95.2401	0.17009
AL929472.2	4.32897	4.87001	0.169901
RPL18AP3	27.822	31.2922	0.169577
AC018362.1,AC018362.3,LRRC57	39.0127	43.8774	0.169535
ARSA	28.3635	31.8979	0.169426
DAP3	30.6375	34.4512	0.169257
AL139099.1	42.6745	47.9855	0.169224
AC118553.2,MFSD14A,SLC35A3	51.1217	57.4716	0.168913
HEXB	108.576	122.052	0.168787
SLC39A7	43.3587	48.7388	0.168749
OSTC	59.0967	66.4237	0.168621
TVP23B	17.4534	19.6123	0.168255
NSA2,RNU6-1330P	45.0305	50.5956	0.168109
SPATA2L	17.1209	19.2335	0.167861
AL135905.2,PTP4A1	251.059	282.031	0.16783
YRDC	23.7431	26.672	0.167815
AC116353.4,AC116353.5,APBB3,MIR6831,SRA1	86.1059	96.7171	0.16766
PSPC1	15.1473	17.0125	0.167537
SUB1	183.421	206.002	0.167503
AP001267.5,ATP5MG,KMT2A	93.9275	105.489	0.167473
RPS3AP47	8.79387	9.8746	0.167225
AD000864.1,NFKBID	358.501	402.559	0.167222
AC000120.1,AC000120.2,AC000120.3,CYP51A1,KRIT1,LRRD1	219.365	246.318	0.167185
TYW1	30.2793	33.9931	0.166911
HK2	17.6803	19.8481	0.16686
AC005696.2	9.33288	10.4764	0.166748
AK1,AL157935.2,ST6GALNAC6	23.2278	26.071	0.166593
GPBP1	16.4244	18.4336	0.166502
AC109587.1	11.9815	13.4454	0.16631
EBPL	12.927	14.5042	0.16608
YWHAZP3	11.6853	13.1107	0.16605
RPL21,SNORA27,SNORD102	362.035	406.184	0.166004
FDPS	130.916	146.864	0.165837
SMIM20	5.88453	6.60112	0.165783
TARS	64.1171	71.9243	0.165769
SERP1	134.901	151.313	0.16563
AC134669.1,EVI2A,EVI2B	220.281	247.073	0.165592
MARVELD1	5.69841	6.38968	0.165184
RAP1B	277.392	311.041	0.165181
CMTM7	32.0322	35.9136	0.165007
TMF1	13.5006	15.1345	0.164817
HMGN2P3	36.3378	40.727	0.164513
IER2	244.536	274.069	0.164492
CSTF2T	8.77783	9.83724	0.164389
AC010326.2,ZNF417,ZNF814	10.4326	11.6915	0.164358
EEF1B2,RF02271,SNORA41	214.44	240.297	0.164241
ENTPD4,LOXL2	12.3839	13.8755	0.16408
SRSF3	215.175	241.072	0.163955
ILRUN	64.2163	71.9291	0.163637
STX12	5.67701	6.3568	0.163171
UBBP4	19.0083	21.2773	0.162689
MIR6789,PLEKHJ1	52.0603	58.2559	0.162221
RAMAC	7.47547	8.36492	0.162187
DERL2	41.8379	46.8138	0.162122
DYNLT3	59.3821	66.4411	0.162048
TBL1XR1	10.2937	11.517	0.162
RPL14P1	20.0038	22.3786	0.161846
ATP1B3	212.94	238.185	0.161636
AC092017.2	12.7887	14.3048	0.161627
AC022506.1,DDIT3	266.526	298.093	0.161488
FIS1	110.039	123.065	0.161409
EMC2	16.3307	18.2626	0.161306
MYL5	6.94838	7.77036	0.161304
SMIM13	9.05318	10.1236	0.161226
AC009053.1,AC009120.2	25.7321	28.7728	0.161138
RPL22P1	15.3633	17.1786	0.161122
CANX	206.899	231.313	0.160923
PSMB1	89.8451	100.446	0.160909
RGS13	214.166	239.426	0.160849
FAUP1	6.83083	7.63632	0.160817
JARID2	68.5609	76.642	0.160749
RPL26L1	12.6299	14.115	0.160383
TMEM167A	23.5779	26.3482	0.160269
RNF121	9.97997	11.1514	0.160117
EIF3A	59.5036	66.4754	0.159844
ING1	17.6796	19.7441	0.159334
AC019117.2,AC019117.3,AHR	119.714	133.693	0.159332
CD9	625.055	698	0.159243
CTDSP2,MIR26A2	14.486	16.1762	0.159211
PHTF2	44.6091	49.8087	0.159058
ARPP19	56.0507	62.5831	0.159041
AC011446.2	319.003	356.176	0.159019
KMT2E-AS1	11.3707	12.6952	0.158959
FBXW11	19.5175	21.7899	0.158891
SMIM12	45.0455	50.2877	0.158823
TDG	17.7108	19.7692	0.158627
POLR1B	5.51023	6.14941	0.158334
AC007336.1,LPCAT2	15.1334	16.8842	0.157935
NOCT	16.4267	18.3229	0.157603
FGR	23.5027	26.2139	0.157506
BX640514.2	1.77131	1.97526	0.157222
ATAD3B	16.6291	18.5401	0.156939
RAB1A	117.213	130.682	0.156931
HNRNPAB	99.1441	110.521	0.156721
HCP5,MICA	6.54125	7.29079	0.156508
AC027644.3	9.77601	10.8952	0.156374
INTS10	9.0112	10.0428	0.15637
TLNRD1	67.7661	75.5165	0.156227
AL391988.1	2.59579	2.89251	0.156148
AC135178.2,KRBA2,RPL26	732.096	815.707	0.156018
ZHX2	14.9441	16.6498	0.155929
ZNF267	10.8859	12.1277	0.155845
ATF4	414.851	462.165	0.155816
NPEPPS	28.44	31.682	0.155741
AP3S1	125.669	139.989	0.155685
ACYP2	12.2305	13.6232	0.155582
ACAT1	21.7557	24.233	0.15558
MIR22,MIR22HG	83.2673	92.7471	0.155552
TERF2IP	57.012	63.5004	0.1555
TCTN3	7.61288	8.47852	0.15537
NDUFAF8	46.9436	52.28	0.155331
RPS7	313.663	349.306	0.155277
TMEM64	7.69641	8.57027	0.155155
TMSB4X	4853.56	5404.2	0.155038
SRSF7	87.132	97.003	0.154826
RPS5	365.229	406.575	0.154721
KYAT3,RBMXL1	18.8747	21.0059	0.154339
GAPDHP1	16.8374	18.7373	0.154248
CERS5	12.1529	13.524	0.154218
KDM6A	9.3993	10.4569	0.153831
BUD23	42.8576	47.6743	0.153659
SKA2	9.45868	10.5212	0.153588
DDX24	98.2831	109.312	0.153436
GTF2H5	6.54159	7.27485	0.153277
TRAF2	6.47605	7.20191	0.153266
RMC1	19.312	21.4753	0.153181
AC090527.2,BLOC1S6,SQOR	45.6412	50.7508	0.153095
AL445685.3,KTI12,TXNDC12	33.5608	37.3105	0.152804
GABPB1	33.3984	37.1289	0.152765
AKAP13,MIR7706	171.46	190.578	0.152512
PUS1	16.3665	18.189	0.15232
RIOK1	10.0371	11.1546	0.152293
TPT1P9	69.4642	77.1963	0.152263
COPG1	38.426	42.7018	0.152215
SMDT1	51.0024	56.6775	0.15221
AC109597.2	7.53397	8.37103	0.151996
CCPG1,DNAAF4,DNAAF4-CCPG1,MIR628	18.5049	20.5596	0.151903
SMC4	16.4596	18.2867	0.151861
OGFR	15.9173	17.6759	0.15119
DHCR7	99.8645	110.897	0.151177
AL049779.1,RDH11,VTI1B	95.6613	106.218	0.15102
CREM	709.441	787.713	0.150987
MORF4L2	330.652	367.122	0.150944
FBXO34	30.3141	33.655	0.150831
EXOSC6	7.65863	8.50235	0.150775
RF02271,TCERG1	13.0056	14.4369	0.150625
SF3B6	55.6027	61.7172	0.150518
SREK1	17.2406	19.1357	0.150457
LSM1	22.7463	25.2453	0.150385
FICD	9.39314	10.4243	0.150271
FAM91A1	16.3341	18.1271	0.150261
CACNA1H	9.12971	10.1317	0.150236
2021-03-06	38.0951	42.2724	0.150109
AC010883.3	28.2838	31.3846	0.150081
AC135457.1	23.8276	26.4383	0.149993
ADAM15,DCST1	7.21156	8.00113	0.149893
MED10	23.2549	25.8009	0.149888
LRP12	13.4937	14.9707	0.149861
CD276	223.411	247.866	0.149857
PPP1CB,SPDYA	131.864	146.296	0.14984
ALDOC	18.1589	20.1446	0.149716
FBXL5	19.0793	21.164	0.149606
NAA50	159.641	177.051	0.149334
RBM28	7.73139	8.57455	0.149334
BLMH	9.50391	10.5397	0.149241
PSMD11	35.5067	39.3733	0.149126
AL049650.1,SNRPB,ZNF343	134.465	149.105	0.149101
PEX11B,RBM8A	125.384	139.027	0.149012
AC018523.2,COPB1,PSMA1	89.6835	99.4336	0.14889
AC005837.2,METTL23,MFSD11	48.4845	53.7552	0.148882
CEP95	5.81209	6.44374	0.148841
RAD1	9.43475	10.4595	0.148758
AC012213.1,AC012213.5,SLC25A32	14.432	15.9978	0.148605
NOLC1	38.3682	42.5305	0.148586
SDE2	10.0933	11.1881	0.148564
ATP6V1E1	117.757	130.524	0.148505
C8orf33	16.6315	18.4305	0.148181
SNX33	63.6963	70.5859	0.14817
ZCCHC10	10.5681	11.7104	0.148078
HSPA9,SNORD63	217.794	241.282	0.147756
MRPS21	26.5755	29.4374	0.147553
UGGT1	7.59886	8.41697	0.147518
PPP2R2D	24.6914	27.3466	0.147351
FNBP1L	14.1625	15.6851	0.147319
SIK3	8.97419	9.93899	0.147317
C1orf52	21.0825	23.3475	0.147226
TNFRSF12A	94.1158	104.215	0.147055
DIPK2A	10.5331	11.6632	0.147037
LARP1B	8.0383	8.8997	0.146867
C16orf91	24.2739	26.8729	0.146748
S100A10	416.067	460.594	0.146678
BDH2,SLC9B2	12.2259	13.5328	0.14652
ATP6V1D	68.5718	75.8901	0.146297
DKC1,SNORA36A,SNORA56	23.6084	26.1268	0.146232
CKB	75.3455	83.3827	0.146226
AC008914.1	35.2888	39.0523	0.146197
AURKAP1,RAB3GAP2	7.40453	8.19335	0.146046
STK38L	33.1281	36.6541	0.145917
CTNNB1	206.716	228.715	0.145901
PTK2	12.0755	13.3597	0.145802
CDS2	7.32519	8.1036	0.145696
YBX1P10	18.0286	19.9347	0.144993
BCCIP	29.9993	33.1698	0.144939
KRAS	8.84253	9.77658	0.144871
SGIP1	10.2228	11.3006	0.144602
DESI1	18.1105	20.0178	0.144457
NAP1L1	103.195	114.049	0.144288
PCED1B-AS1	23.1485	25.5833	0.144284
DDX3X	173.762	192.033	0.14424
IRF1	10.0419	11.0977	0.144231
SENP2	8.32058	9.19465	0.14411
GAS5	57.0744	63.0661	0.144021
PTP4A2	79.0306	87.3172	0.143855
PDLIM5	96.557	106.678	0.14381
ORMDL1	25.5589	28.2376	0.143789
AL021707.6	13.8312	15.2709	0.142861
MED13	9.02671	9.96581	0.142787
AC091180.3	23.8175	26.2895	0.142468
AC104109.3,AC104109.4,CDKL3,PPP2CA,SKP1	329.626	363.81	0.142356
RPS27	1074.78	1186.21	0.142325
AC012488.2,ASDURF,ASNSD1	13.0372	14.3866	0.142097
DNAJC1	19.1412	21.1178	0.141774
BIN3	20.5613	22.684	0.141745
FAM89B,ZNRD2	68.4562	75.5101	0.141488
DIS3	12.1582	13.411	0.141487
PRKAG2	22.2434	24.5327	0.141327
NBEAL1,RPL12P16	19.4548	21.4554	0.141218
C4orf3	42.6037	46.9745	0.140901
ZDHHC5	31.1787	34.3765	0.140863
ZNF451	7.41148	8.17129	0.140801
BX679664.3	22.4608	24.7607	0.140643
NDUFA6	55.1173	60.7523	0.140433
DCAF6	34.3466	37.8561	0.140356
AC010197.2,GYS2,LDHB	178.103	196.291	0.14028
EEF1A1	4014.75	4424.57	0.140227
CXorf56	9.40767	10.367	0.140088
AL451123.1	52.1263	57.4394	0.140029
PRKRA	15.9795	17.6073	0.139951
MPP1	248.542	273.839	0.139837
STK24	51.562	56.8095	0.139825
MAN2A1	21.0849	23.2262	0.139543
RGL1	18.2261	20.0766	0.139509
MRPL42,RN7SL737P	18.5809	20.4651	0.139343
AL356235.1,ATP7A,PGK1	151.952	167.351	0.139259
ECD	36.0143	39.6629	0.139221
ABCE1	22.5021	24.7812	0.139186
NDUFA1	173.963	191.561	0.139028
SHLD2	39.4555	43.445	0.138964
ZNF146	22.5314	24.8027	0.138559
AC027808.1,AC027808.2,MESD	11.7624	12.9461	0.138329
FGFR1OP2	21.064	23.1783	0.137997
MKLN1	11.2136	12.3378	0.137839
EDEM1	20.4007	22.4423	0.1376
ALYREF	76.6997	84.3704	0.137516
PSMA3	42.2285	46.4515	0.137509
PPIA	994.851	1094.28	0.137429
TAF7	81.8867	90.0652	0.137341
NCAPD2	5.28489	5.81264	0.137319
TLE3	62.9613	69.2411	0.137164
SLC2A14	81.8923	90.0555	0.137087
MTMR2	11.154	12.2656	0.137053
ATP6AP2	68.9346	75.8028	0.137023
TM2D2	26.6783	29.3359	0.136999
AL161421.1	21.3153	23.4372	0.136907
UQCRFS1	27.2767	29.9919	0.136906
BTF3	233.562	256.811	0.136901
SSR4	211.831	232.894	0.136763
TMEM59	147.098	161.722	0.136741
AC022007.1,EMC3	50.9237	55.985	0.136702
OSBPL8	53.5514	58.8704	0.136619
TMEM216	5.09103	5.59665	0.136605
STX8	25.0407	27.5208	0.136246
DRG2	10.9811	12.0659	0.135916
TPI1P1	11.0662	12.1583	0.135785
SRGN	2991.44	3286.31	0.13563
PIK3C2A,RPS13,SNORD14B	407.846	448.029	0.135567
AL592435.1,RGS5	20.349	22.3503	0.135336
SLC12A6	18.2745	20.0711	0.13529
CHD6	7.80586	8.57299	0.13524
EEF1D	191.395	210.2	0.135206
C19orf48,SNORD88B,SNORD88C	10.2788	11.2867	0.134959
AC008038.1,CHCHD3	52.0224	57.1229	0.134937
COX16,SYNJ2BP,SYNJ2BP-COX16	16.875	18.5283	0.134841
TMEM120A	16.3913	17.997	0.134828
MDH1	63.4537	69.6652	0.134735
YTHDC1	28.3459	31.1191	0.13466
REX1BD	56.7615	62.3132	0.134625
RPL3P2	9.78807	10.7454	0.134623
AP001486.2,DCUN1D5	18.7368	20.5693	0.134618
APMAP	30.4174	33.3897	0.134507
CNTROB	53.1298	58.3204	0.134479
DENND4A	13.6013	14.9298	0.134448
HSD11B1L,RPL36	231.441	253.964	0.13398
AL162742.2,ITPRIP	352.143	386.381	0.133862
AGRN,AL645608.5	3.69442	4.05315	0.133695
TM9SF3	28.2469	30.9897	0.133694
P2RX5,P2RX5-TAX1BP3,TAX1BP3	89.6891	98.3959	0.133666
TICAM1	8.0008	8.77538	0.133318
PPA2	20.799	22.8106	0.133188
WAPL	11.7611	12.8973	0.133043
MIR6742,TRIM11	26.4875	29.0446	0.13296
MAP1LC3B	58.2929	63.9192	0.13293
ANGPTL4	896.092	982.558	0.132895
DNPEP	13.9987	15.3451	0.132483
EIF3I	86.5205	94.8242	0.132214
ISY1,ISY1-RAB43,RAB43	22.4796	24.6366	0.132187
AC058822.1,FIP1L1,PDGFRA	29.7227	32.5739	0.13215
TRIM24	117.287	128.536	0.132136
SERINC1	110.037	120.589	0.132106
C5AR1	353.998	387.917	0.132005
ANXA5	146.284	160.295	0.131962
CEBPG	15.4776	16.9584	0.131816
AAMP	38.1266	41.7687	0.131626
AIMP1	14.1137	15.4594	0.131388
ZBTB8OS	12.0177	13.1634	0.131371
MTCH1	50.5511	55.3703	0.131368
TOMM22	26.7959	29.3453	0.131117
IGF2R	11.7143	12.8262	0.130817
AK6,TAF9	79.5208	87.0682	0.130815
RPL36AL	288.652	316.006	0.130618
THSD1,VPS36	12.1204	13.2689	0.130617
PHYH	23.6344	25.8736	0.130594
CBX3P9	5.97955	6.54599	0.130574
MAPKAPK2	91.0465	99.6609	0.130423
KIF5B	34.7144	37.9947	0.130264
FTH1P2	317.584	347.564	0.130138
IBTK	10.9528	11.9865	0.130104
DPM3	127.859	139.909	0.129929
STAB1	33.3875	36.5338	0.129925
SGSM2	21.4395	23.4591	0.129876
GOLT1B	21.6763	23.7149	0.129672
ZNF622	28.4926	31.1711	0.129622
NHP2	60.879	66.5954	0.129478
C11orf58	86.0786	94.1258	0.128936
ADNP2	10.6874	11.6861	0.128889
WDR43	16.1335	17.6412	0.128885
SDCBPP3	10.4468	11.4215	0.128684
BISPR,MVB12A	17.2015	18.8054	0.128611
AC011603.2	1562.3	1707.96	0.128603
BIRC2	24.8805	27.1993	0.128554
POLB	7.14887	7.81496	0.128524
RPL30	699.755	764.855	0.128337
SPTAN1	20.4855	22.3901	0.128254
MRPS30	15.8377	17.31	0.128247
ADIPOR2	65.6847	71.7853	0.128131
AC004057.1	46.9638	51.3236	0.128074
MED4	22.7128	24.8209	0.12805
CCNC	12.5014	13.6612	0.128
DDX10	6.32008	6.90565	0.127834
SMG1	9.36793	10.2344	0.127625
LRRC59	67.9175	74.1975	0.127587
SLK	16.4262	17.9447	0.127555
MYC	172	187.884	0.127436
AC027237.4	25.0573	27.3707	0.127403
POMP	58.8576	64.2893	0.12735
BLOC1S5,BLOC1S5-TXNDC5,EEF1E1,EEF1E1-BLOC1S5,TXNDC5	43.9583	48.0123	0.127269
HAT1	34.4107	37.5823	0.127197
NDUFS5	166.856	182.209	0.126991
RF00099,SNHG1,SNORD25,SNORD26,SNORD27,SNORD28,SNORD30	13.2019	14.4161	0.126941
SOX4	6.11846	6.68084	0.12686
RPL12	517.744	565.271	0.126703
AC007780.1,ARSG,PRKAR1A	370.851	404.887	0.126681
PPIG	25.8563	28.2266	0.126538
AC131160.1,MAP6D1,PARL	23.2391	25.3632	0.126184
ALDH1B1	4.48393	4.8937	0.126164
ANKLE2	31.8627	34.773	0.126098
FBXO28	14.3143	15.6192	0.125858
SRC	8.75205	9.54915	0.125752
MORF4L1P1	24.5893	26.8267	0.125636
JUND	646.506	705.308	0.12559
VAMP7	25.5108	27.8288	0.125471
MCRIP1	45.1534	49.2494	0.125271
AC092597.1	9.95563	10.8578	0.125147
CHMP5	19.0703	20.798	0.125121
TFDP2	10.2583	11.1859	0.124893
CTNNA1	133.441	145.496	0.124772
PCGF3	17.2987	18.8595	0.124626
RPL7A,SNORD24,SNORD36A,SNORD36B,SNORD36C	601.296	655.514	0.124551
IER3-AS1	299.228	326.195	0.124492
AC120498.6	16.4709	17.9548	0.124446
GINM1	18.6354	20.3123	0.124306
GNL1	13.9395	15.1937	0.124297
SEC62	45.2002	49.265	0.124235
NTMT1	12.7699	13.9167	0.12407
ATP1A1	60.4871	65.9114	0.123901
COX4I1	342.597	373.309	0.123857
NCAPH2,U62317.2	16.4478	17.9219	0.123831
AL137058.2,HNRNPA1L2,MRPS31P4	9.40354	10.2456	0.123729
AL162424.1	23.2518	25.333	0.123677
BCLAF1	23.2137	25.2915	0.123675
KLC2	6.3624	6.93161	0.12362
HNRNPA1	456.787	497.587	0.123428
PSMD12	24.5666	26.7605	0.123408
ZNF32	7.05032	7.6798	0.123381
PSMD10	19.4943	21.2331	0.123266
SGK1	1049.32	1142.81	0.123138
REV1	6.95031	7.56896	0.123017
AC009078.3,BCAR1	44.6821	48.6518	0.122797
RF01881,RF02266,XIST	28.3505	30.869	0.122785
MPHOSPH6	8.37203	9.11378	0.122472
DEGS1	71.3333	77.6517	0.122441
TUBB2B	27.8421	30.3065	0.122359
SNIP1	17.6102	19.1685	0.122326
AC005253.2	9.79055	10.6561	0.122218
KHDRBS1	52.2567	56.8698	0.122047
ALAS1	367.991	400.467	0.122013
CDK5RAP2	6.33273	6.89039	0.121758
PHF13	17.7377	19.299	0.121705
FNBP4,RF00019	24.9133	27.1033	0.121554
CACNA2D4	22.0888	24.0267	0.121327
PSMC6	46.9104	51.0229	0.121239
DUSP3	15.9129	17.3077	0.121217
BET1L	35.1582	38.2355	0.121053
LAMTOR4	110.178	119.817	0.12099
EIF4G1	92.734	100.845	0.12097
RPS16	510.892	555.57	0.12095
RARS2	4.71672	5.12868	0.120804
AC004967.1,AC004967.2,AC079781.4,AC079781.5,ASNS,OR7E38P	17.3334	18.8464	0.12073
GXYLT2,PPP4R2	20.1379	21.8932	0.120573
WDR70	9.15182	9.94859	0.120433
MTSS1	28.7619	31.2613	0.12022
RPS6	669.927	728.087	0.120107
CHRNA10,NUP98	36.8517	40.0459	0.119922
NASP	12.3811	13.4528	0.119761
VTI1A	9.80467	10.6509	0.119434
TPM1	49.8395	54.1365	0.119313
SELENOF	88.9005	96.5589	0.119218
DNAJB9	222.091	241.216	0.119173
HSD17B10	36.2189	39.3325	0.118978
TENT4A	18.0837	19.637	0.118885
QDPR	15.4473	16.7737	0.118851
LRIF1	11.4433	12.4258	0.118836
AC015912.1	8.48938	9.21768	0.118745
SCPEP1	34.4642	37.4208	0.118743
AC020907.2,FXYD1,FXYD7	15.1669	16.4636	0.118351
DEDD2	11.4728	12.4518	0.11813
AC048338.1,DIABLO,VPS33A	32.9673	35.7758	0.117948
CIRBP	133.322	144.678	0.117933
NUDT3,RPS10,RPS10-NUDT3	436.937	474.118	0.117823
SPEN	14.2696	15.4832	0.117764
PDCL3	36.0563	39.1192	0.117626
NDFIP1	82.7035	89.7277	0.117605
AC006116.10,AC006116.7	12.1225	13.1518	0.117579
CHMP4B	130.013	141.05	0.117554
MAP3K7	12.2296	13.2663	0.117392
TXNDC11	15.8599	17.204	0.117356
TMX3	11.1458	12.0875	0.117009
H3F3A	192.727	209.004	0.116968
AP001267.1	7.19609	7.80365	0.116935
CD300A	195.724	212.228	0.116792
MCM5	5.62111	6.09497	0.116764
IL27RA	8.92343	9.67563	0.116757
HSPE1P2	4.5494	4.93273	0.11671
AC104849.1	6.88256	7.46159	0.116537
UPP1	99.586	107.964	0.116535
ZNF160	5.19485	5.63158	0.116458
LINC00963	97.4087	105.594	0.116405
TXN2	29.6352	32.1197	0.116147
AC105020.6	27.7748	30.1	0.115986
UBB	1841.19	1995.31	0.11597
APOL1	7.45883	8.08245	0.115843
AL358472.6,AL358472.7,JTB,RAB13,SLC39A1	132.101	143.135	0.115738
RPS28	418.512	453.427	0.1156
AC068547.1,ARL5A,CACNB4	19.6175	21.2512	0.115401
CSTF3	10.7302	11.6237	0.115392
AC091551.1,ELAC1,SMAD4	27.0272	29.2763	0.115321
UBE2H	52.3025	56.6488	0.115165
TRMT112	119.258	129.167	0.115148
TPM4	712.298	771.461	0.115113
PLEKHG4	31.9731	34.6229	0.114869
ZNF24	10.5297	11.4016	0.114769
ADPGK	19.14	20.7247	0.11476
AKIRIN1	37.4536	40.5524	0.114682
AC025423.2,MDM2	83.0549	89.9192	0.114564
SEC16A	12.5543	13.5919	0.114563
NCS1	62.3895	67.5385	0.114407
ZCCHC24	5.65547	6.12191	0.114336
CLK4,RN7SKP70	5.80916	6.28817	0.114311
CCDC85B	60.2509	65.2169	0.114262
MSANTD3,MSANTD3-TMEFF1,TMEFF1	7.13345	7.72093	0.114175
HGS	46.4483	50.2611	0.113816
MCTP2	35.1391	38.0233	0.113808
MRPL11	13.0526	14.1216	0.113572
NUDT16	14.951	16.1752	0.113542
AC135050.2,PRSS53,VKORC1	104.927	113.5	0.113313
AC011446.1	41.0832	44.4339	0.113114
IL18R1,IL1RL1	373.926	404.419	0.113097
G3BP1	25.3256	27.3833	0.112698
MAGT1	34.5182	37.3214	0.112647
SUCLA2	14.2496	15.4057	0.112543
UMPS	7.22457	7.81007	0.112423
DHX15	38.8278	41.9726	0.112356
AC004854.2	25.3723	27.4261	0.112297
EIF2S1	91.4008	98.7828	0.112054
DDX56	17.4526	18.8614	0.111995
PNO1	23.1687	25.0358	0.111817
MAFK	18.7771	20.2889	0.111713
RTEL1,RTEL1-TNFRSF6B,TNFRSF6B	11.0866	11.9783	0.111603
MYO1C	24.0562	25.9894	0.111515
LFNG	41.8201	45.1803	0.111498
LTC4S	413.347	446.533	0.111413
TXNRD1	55.3073	59.7359	0.111127
MAPRE2	34.0023	36.7208	0.110963
VRK3	9.99673	10.7958	0.110942
AL355315.1,HOGA1,PI4K2A	71.4379	77.1454	0.11089
TP53BP2	33.2336	35.8887	0.110889
ZNHIT2	5.8244	6.28936	0.110804
PRRC2C	20.4441	22.0725	0.110567
ECE1	14.1983	15.3288	0.110527
PXN	25.0336	27.0237	0.110361
DYNC1H1	50.4843	54.4963	0.110322
AC021078.1,CSNK1A1	152.869	165.015	0.110297
NR3C1	27.7056	29.9043	0.110173
COX7B	54.6875	59.0242	0.110095
RPA2	20.9359	22.596	0.110088
CCN1	11.0193	11.8928	0.110053
RPL23AP65	16.545	17.854	0.109854
MAN2C1	55.1173	59.4733	0.109738
CHURC1,CHURC1-FNTB,FNTB	19.4344	20.9679	0.109568
RPL34	673.273	726.351	0.109476
PPM1A	21.6865	23.3947	0.109384
WDR61	17.613	18.9993	0.109308
SF3B5	152.41	164.406	0.109303
ENDOD1	96.6666	104.259	0.109083
RINT1	6.6585	7.18021	0.108828
AC010422.3,AC010422.5,AC010422.7,AC010422.8,DHPS,MAN2B1,RPL10P16,WDR83OS	234.01	252.326	0.108717
ATRIP,TREX1	3.15275	3.39896	0.108484
AC004997.1,CASTOR1,TBC1D10A	37.0143	39.9024	0.108394
AKNAD1,CLCC1	7.04166	7.59085	0.108346
[truncated: 6,004 more rows]

## Sheet: IgECL_vs_IgECL+TLSP
Table S3. mRNA expression of the genes in HSMCs that were stimulated with IgECL or IgECL+TSLP, related to Figure S2.
Sheet 2 IgECL_vs_IgECL+TSLP
Gene	IgECL (RPKM)	IgECL+TSLP (RPKM)	Log2 fold change(IgECL+TSLP/IgECL)
AMOTL2,RPL39P5	1.0596	286.865	8.0807
AC125257.2	11.0383	44.0194	1.99562
RMRP	14.9189	49.4499	1.72882
CCL26	1.03714	3.29898	1.66941
C19orf81	3.62553	11.3315	1.64407
AC005912.1	3.00873	9.12638	1.60089
COX7CP1	9.69046	26.0868	1.42868
C1QTNF1	1.09928	2.80374	1.3508
KCNN4	2.57427	5.98066	1.21614
TM4SF1	0.606742	1.40678	1.21324
TFPI2	16.9591	38.5454	1.1845
AC114977.1	10.8072	24.3231	1.17033
CXCL2	1.71288	3.85313	1.1696
POSTN	2.93715	6.568	1.16104
CXCL1	1.14685	2.52312	1.13754
CXCL3	2.8348	6.16081	1.11987
PDIA3P2	25.8815	54.9329	1.08575
AP003396.5	10.9859	23.2803	1.08345
ACKR3	9.54693	19.6716	1.04301
TMEM176B	13.7172	28.0923	1.03419
CCL5	0.547234	1.11435	1.02597
RCN3	12.1598	24.7049	1.02268
AC113554.1,ACE,ACE3P	0.431371	0.873739	1.01827
RARRES2	11.5221	23.2265	1.01136
SUB1P3	5.79054	11.6718	1.01126
STC1	5.06937	10.2102	1.01013
ITM2C	15.6438	31.4903	1.00932
PPP1R14BP3	5.7525	11.5044	0.999925
AC112487.1,CD200	8.91415	17.7701	0.995282
TGFBI	5.04781	10.057	0.994471
SRPX	5.56523	11.0554	0.990237
MMP1	95.2931	189.091	0.988637
TWIST1	21.5227	42.2476	0.97301
CTHRC1	5.51147	10.7569	0.964753
NT5E	11.8542	23.1101	0.963125
CCL20	2.59857	5.0326	0.953586
FO393411.1	10.3762	19.9706	0.944599
AL121899.1,AL121899.2,TGM3	5.2261	10.0525	0.943748
MMP3	13.3705	25.561	0.934891
NNMT	40.5832	77.4709	0.932773
VCAN	4.03782	7.70175	0.931611
COL15A1	5.23852	9.89624	0.917721
ADAMTS14	2.90635	5.48647	0.916669
AC080038.1	6.8987	13.0171	0.916011
IGFBP3	11.2767	21.2396	0.913415
IGFBP6	11.8813	22.3771	0.913327
SDC2	3.9714	7.46193	0.909901
AL671883.2	9.14094	17.1098	0.904408
TMEM176A	11.8477	22.0698	0.89747
IL6	54.7014	101.822	0.8964
TWIST2	14.854	27.571	0.892303
BCYRN1	89.9529	166.244	0.88606
FSTL1,MIR198	10.1407	18.7345	0.88554
VEGFC	2.05318	3.79271	0.885371
TNFAIP6	19.8638	36.6143	0.882264
ADAMTS4	8.89323	16.3903	0.882063
AL121899.4	14.4827	26.6596	0.880322
MEDAG	19.8534	36.2764	0.869645
HTRA1	35.838	65.263	0.864776
CAVIN3	4.90365	8.88919	0.858194
SERPING1	9.57089	17.313	0.855131
LUM	12.4714	22.5234	0.852801
APP	19.5028	35.1237	0.848764
TNFAIP3	11.6472	20.8982	0.843389
AC093616.1,AC133644.3,CYTOR,MIR4435-1,PLGLB2	48.1988	86.2883	0.840167
AL009174.1	5.71908	10.2341	0.839529
AC119674.1,AC119674.2,PLPP3	7.14149	12.7764	0.839185
COL6A1	58.196	104.035	0.838076
TAC1	28.0561	50.095	0.836353
LINC01225,LINC01226,TINAGL1	6.54666	11.6892	0.836345
CEBPD	12.9898	23.1909	0.836182
COL6A2	88.1601	157.045	0.83298
S100A16	6.10947	10.8641	0.830448
CSF3	0.903666	1.60686	0.830383
IL33	1.63905	2.9143	0.830292
CCN5	26.0341	46.1837	0.826983
FGF7	13.6815	24.2489	0.825688
RPL9P32	15.6495	27.6599	0.821682
AC022966.2	60.0727	106.112	0.820807
SLC37A2	42.4668	74.9648	0.819878
RAB7B	6.07513	10.7001	0.816637
G0S2	39.9444	70.3514	0.816586
AL136084.2	2.78518	4.90421	0.816248
MSC	4.30662	7.5799	0.815624
SNHG19	11.1249	19.5311	0.811987
AC010533.1,CDH11	12.8391	22.5284	0.811206
FKBP10	7.88863	13.8326	0.810225
ISLR	5.2843	9.25581	0.808646
ADAMTS1	17.886	31.3202	0.808263
AC103591.3	6.27173	10.9809	0.80806
TNC	14.0281	24.5394	0.806785
PCOLCE	13.0276	22.7261	0.802776
RGS16	7.22902	12.6001	0.801564
MFAP4	9.40045	16.3599	0.799363
CNN3	6.09605	10.6035	0.798594
AC037459.1,C8orf58,PDLIM2	5.75749	9.99938	0.796399
PTMAP4	12.0926	20.9783	0.794773
SEL1L3	3.665	6.35533	0.794152
CCDC80	21.4495	37.1805	0.793602
DCN	94.4372	163.66	0.793274
CRISPLD2	7.34169	12.7179	0.792677
KIF21A	9.02937	15.6391	0.79246
AL035078.4,PAUPAR,RCN1	10.4192	18.0149	0.789943
AC018475.1	7.96466	13.7676	0.789592
THBD	9.0603	15.6305	0.786733
AC104843.1	11.9362	20.5839	0.78617
FBN1	5.75971	9.9177	0.784011
ID3	20.778	35.6487	0.778796
SERPINE1	66.1215	113.195	0.775619
PDE7B	6.4321	11.0097	0.775413
MXRA8	16.2707	27.8474	0.775266
FN1	74.852	128.061	0.774718
AC087521.3,C11orf96	16.8612	28.7603	0.770372
YBX3	18.2814	31.1723	0.769888
RND3	28.7302	48.9867	0.769822
IL23A	0.590841	1.00737	0.769751
SPARC	39.6555	67.5859	0.769201
COL1A2	53.6544	91.4124	0.768692
MLF1	6.6475	11.3222	0.768272
FAP	7.49088	12.7449	0.766712
MFSD2A	3.2033	5.44889	0.766401
PALLD	51.7296	87.9401	0.765533
AC092069.1	6.65595	11.309	0.764756
PAX8-AS1	19.6192	33.3109	0.763726
H3F3AP4	7.06513	11.956	0.758947
PTX3	4.29512	7.26041	0.757351
AC078819.1	6.72617	11.3501	0.754848
SERPINH1	16.3554	27.5815	0.753934
PTPRE	18.9835	31.9879	0.75278
PTGES	22.3816	37.7043	0.752419
AL591846.1	6.52384	10.9629	0.748836
IGFBP4	52.8278	88.7385	0.748261
SERPINF1	22.7556	38.0832	0.742935
COL6A3	19.6538	32.8684	0.741895
COL3A1,MIR3606	14.7986	24.7238	0.740437
AL450405.1	30.1549	50.279	0.737564
OLFML3	5.78227	9.63041	0.735961
MARCKS	31.8817	53.03	0.734081
FBLN1	34.7804	57.8204	0.733304
GREM1	26.3893	43.8459	0.73249
AC093152.1,AL392172.1,DISP1	31.6078	52.4389	0.730355
TMEM119	5.86751	9.72717	0.729271
BGN	9.25862	15.3238	0.726905
AC022968.1	17.1458	28.324	0.724168
AL807752.7,LCNL1,PTGDS	15.4586	25.5082	0.722551
ACTN1,HMGN1P3	9.4874	15.6184	0.719162
CYBRD1	9.28793	15.2806	0.718273
LAMC1	7.77855	12.7953	0.71804
CEMIP	15.9285	26.1996	0.71793
SDC4	4.17187	6.84281	0.713894
AKR1C1	5.46775	8.96276	0.712996
MYO1E	6.39253	10.4729	0.712201
AJ271736.1,IL9R,WASH6P	24.6992	40.4103	0.710256
CHI3L1	6.68593	10.9327	0.709451
DSEL	2.77473	4.53484	0.708706
PDGFRB	9.11335	14.8934	0.70862
AC011481.3,APOC1,APOE	58.1082	94.9364	0.708218
RPL24P8	12.7651	20.8497	0.707827
TNFRSF1A	7.82034	12.7691	0.707353
PPIAP29	12.7469	20.8057	0.706832
AEBP1,MIR4649	41.5648	67.7795	0.705488
NFKBIE	11.5747	18.8615	0.704463
AL451085.2	8.02088	13.0687	0.704283
MXRA7	9.39472	15.2997	0.703581
AC091042.1	104.996	170.91	0.702902
MFGE8	8.83045	14.3691	0.702411
SSX5	18.3144	29.716	0.698265
AC092809.3	20.7275	33.5544	0.694956
AC004988.1	6.67696	10.7774	0.690745
NFKB2	19.6063	31.5859	0.687963
MDK	15.9792	25.7253	0.68699
AC110597.3	2.76832	4.45506	0.686433
MARCKSL1	5.19372	8.3463	0.684368
PDPN	8.54982	13.7338	0.683766
TPT1P6	9.97857	16.0239	0.68332
AC007336.3,MMP2	130.763	209.932	0.682962
CEP295NL,TIMP2	38.3105	61.4573	0.681845
MAPK8	10.9118	17.4715	0.679108
BAALC	3.77364	6.04215	0.679105
PEAK1	18.8481	30.144	0.677456
KANSL1-AS1	5.94101	9.48211	0.674501
IL13RA1	3.02503	4.82171	0.672594
IFITM3	226.053	360.296	0.672523
BCL6	7.23769	11.5318	0.672017
HRH1	1.10273	1.75616	0.671348
LAMB2	5.86944	9.34386	0.670797
ELOVL6	26.9586	42.9029	0.670331
LRP1	10.8766	17.3067	0.670103
CTSK	109.204	173.561	0.668424
GSTP1	13.3404	21.2007	0.668315
NMB	14.0531	22.3043	0.666431
FBLN2	11.2338	17.8251	0.666061
GAS6	6.64239	10.5378	0.665799
IL24	1.03591	1.64232	0.664833
GJA1	13.0878	20.7458	0.664597
HAS1	7.08057	11.2182	0.663903
SELENOM	15.9842	25.3117	0.663153
THBS1	37.7066	59.6915	0.662707
IFT57	3.59331	5.68711	0.662381
MMP14	58.8199	93.0822	0.6622
IL1B	0.613815	0.97078	0.661339
SNHG5	72.965	115.389	0.661229
SELENOP	9.94105	15.6957	0.658899
MS4A6A	11.9586	18.8795	0.658775
TNFSF14	20.7464	32.7063	0.656708
PLXNA3	11.7756	18.4755	0.649813
AL627309.7	7.12728	11.1689	0.648065
CTTN	6.2856	9.84175	0.646865
CXCL8	185.106	289.814	0.646778
RCC1,SNHG3,SNORA73A	7.53159	11.7888	0.646391
PLOD2	1.68481	2.63364	0.644468
THY1	26.6477	41.6085	0.642865
SFRP2	6.64877	10.3759	0.642078
ANGPTL2	10.1943	15.9047	0.641687
CXCL12	11.8347	18.4145	0.637813
TMEM158	30.2791	47.0352	0.635421
TMSB4XP4	17.3993	27.0214	0.635071
JAK3	1.27192	1.97318	0.633512
LAMA4	6.94052	10.7592	0.632455
EIF4A1P10	18.9184	29.3012	0.63117
PDLIM4	7.83969	12.1374	0.630592
RBM47	8.21806	12.7039	0.628402
EFEMP2	5.41311	8.35492	0.626168
CTSH	7.04889	10.876	0.625681
SELENOKP1	12.6847	19.5688	0.62546
PPIAP11	10.5911	16.3321	0.624854
JDP2	7.71246	11.8831	0.623649
AL139100.1	6.99513	10.7752	0.623291
CD248	13.7842	21.229	0.623026
SMOX	137.537	211.681	0.622072
PRRX1	13.9858	21.5229	0.621907
ITGB5	21.5693	33.1749	0.621113
SNHG9	12.8858	19.8124	0.620619
AF201337.1	6.70285	10.2906	0.618481
PLK2	9.12758	14.0092	0.61807
CKAP4	10.6169	16.2739	0.616201
RCC2-AS1	14.7758	22.6458	0.616005
RPL13P12	87.7544	134.326	0.614196
COL1A1	48.5012	74.1906	0.613216
AC099560.2	13.1367	20.0912	0.612958
RPS13P2	12.2487	18.7283	0.612594
EML2-AS1	15.5758	23.7809	0.610499
LAPTM4B	8.51272	12.9957	0.610341
CTSF	10.5906	16.1637	0.60997
AC113935.1	12.0838	18.4271	0.608758
F3	9.85406	15.0014	0.606307
SERPINE2	95.2686	144.751	0.603501
LRRC32	8.60278	13.061	0.60239
AC073611.2	14.9779	22.695	0.599544
AC010973.2	7.95681	12.0466	0.598364
ABI3BP	5.75352	8.70805	0.597904
FGL2	365.949	552.348	0.593937
BZW1P2	16.9999	25.6387	0.592799
SLCO4A1	16.6781	25.1209	0.590935
AC026403.1	30.4515	45.8336	0.589891
AL136131.3	51.2397	77.0357	0.588264
PKMP4	3.25114	4.88598	0.587702
RGS3	3.18244	4.78261	0.587666
RPL15P2	11.7683	17.6789	0.587123
GALNT12	3.79379	5.69728	0.586633
MGST1	11.7292	17.5983	0.585335
ADM	23.8616	35.7651	0.583863
SPON2	21.4559	32.1504	0.583464
IL1R1	8.31164	12.4524	0.583218
AL121871.1	15.4637	23.1634	0.582964
TGM2	1.37908	2.06509	0.582501
LINC01050	4.70242	7.0239	0.57887
AL161665.1	7.14411	10.6708	0.578843
CLEC2B	7.85614	11.7334	0.578729
IL5	0.382257	0.570348	0.577299
AL354702.1	10.0573	14.9942	0.576166
THBS2	7.55393	11.2611	0.576049
AC007881.1	43.8365	65.1879	0.572472
ATP1B1	94.7517	140.865	0.57209
FTH1P16	18.1475	26.967	0.571422
AL355032.1	10.0382	14.9134	0.571115
CERCAM	7.96215	11.8258	0.570708
LUCAT1	42.5669	63.1945	0.570066
HNRNPA1P7	9.96308	14.7554	0.56658
TRAF1	14.3117	21.1901	0.566193
AC239811.1,NBPF14	6.8084	10.0797	0.566065
RPL21P28	23.4902	34.742	0.564619
RPL9P18	5.87813	8.67488	0.561487
LINC00520	57.0693	84.1054	0.559484
CYCSP23,ENPP2	4.25402	6.26331	0.558099
SPOCK1	6.25474	9.2065	0.557703
AC113404.3	23.7828	34.9985	0.557371
TNFAIP2	6.70346	9.86299	0.557118
AC025154.2	20.6032	30.2733	0.555178
EIF1P7	18.1612	26.6715	0.554435
PTGER4	45.6702	67.0654	0.554315
IL32,RNU1-125P	2.28919	3.3581	0.55281
AC006511.3	10.83	15.8684	0.551117
SH3BP5	5.88083	8.60752	0.549578
INTS4	9.42517	13.7901	0.549042
LOX	1.80083	2.63318	0.548142
AL136454.1	17.4105	25.4463	0.547498
TMEM97	8.37265	12.2198	0.545464
AC246787.1	8.24875	12.0226	0.543502
DUSP1	19.82	28.8746	0.54284
RAB31	7.27631	10.5928	0.541806
AC025154.1	397.267	577.856	0.540601
ARHGAP5	15.5498	22.6182	0.540586
B3GALT2	3.77644	5.49248	0.540433
TPT1-AS1	8.41104	12.2287	0.539915
ENSAP2	12.1513	17.6661	0.53987
AC004453.1	32.9954	47.9491	0.539237
ALOX5	7.07852	10.2827	0.5387
HNRNPA1P10	10.2493	14.8714	0.537019
CYTIP	20.7262	30.0063	0.533813
AP003392.3	27.6919	40.0797	0.533409
NINJ1	33.3956	48.2189	0.529941
USP53	26.6953	38.5272	0.529292
ANKRD42,AP000873.1	12.3402	17.8076	0.529121
AC007969.1	53.4194	77.0415	0.528271
AC010343.1	8.55821	12.3315	0.526967
GSTA4	6.04194	8.70302	0.526504
ZFAND2A	56.2514	80.9569	0.525266
KCNH2	0.0597857	0.0860341	0.525108
RPL41P2	59.4402	85.3973	0.522751
MTCO2P2	234.015	335.97	0.52173
NAMPTP1	2.94482	4.22659	0.521315
AL590867.2	57.8705	83.0516	0.52118
TMEM45A	4.37969	6.26748	0.517055
MYL9	9.0745	12.9849	0.516945
DTL	25.0567	35.8345	0.516151
AC004890.1	79.8425	114.114	0.515247
RPL7P1	18.5725	26.5145	0.51361
RGCC	345.935	493.412	0.512294
RPS3AP26	32.4823	46.3284	0.512244
ZSCAN18	11.3736	16.2201	0.512087
MMP9	0.553104	0.788786	0.512084
CD14	23.3939	33.3272	0.510569
MME	21.2205	30.2271	0.510386
CYB561	2.60645	3.70962	0.509187
SUCO	28.7001	40.8452	0.50911
PLAU	110.376	157.005	0.508387
FAM20C	13.5024	19.2065	0.508376
FO704657.1	2.40088	3.41251	0.507273
FTH1P20	58.7527	83.3849	0.50513
LINC00973	70.3815	99.7986	0.503823
UBE2D1	9.14094	12.9608	0.503741
AC007000.3,AC114737.2,AC114737.3,CCDC146,DTX2P1,DTX2P1-UPK3BP1-PMS2P11,PMS2P11,PMS2P9,UPK3BP1	5.93536	8.41035	0.50283
AL627402.1	14.0641	19.9216	0.502319
RPS7P10	11.4651	16.2384	0.502164
SLC35E4	31.7902	44.9323	0.499172
PTMAP5	9.03232	12.7632	0.498822
RPS24P8	46.6847	65.9551	0.498535
AC006011.1,POLR2D	16.967	23.9641	0.498143
MTRNR2L12	52.8839	74.6822	0.497937
SPCS2P4	7.69754	10.8679	0.497605
AC007998.2,AC007998.3,INO80C	11.9	16.7959	0.497144
FAUP1	6.83083	9.63692	0.496511
ANKH	11.1186	15.6839	0.496316
TMEM135	14.4558	20.3628	0.494283
LINC01010	21.0332	29.5903	0.492456
PFDN4	6.39708	8.98495	0.490098
RARRES1	5.77376	8.10075	0.488544
SLC39A14	7.4022	10.3824	0.488114
AL356652.1	5.41237	7.58775	0.487411
FHL2	7.57109	10.5982	0.485246
ANXA2P2	10.5918	14.8207	0.484662
PPIL3,RNU6-312P	6.26063	8.7592	0.484491
TPSB2	8148.85	11396.2	0.483885
C1R,C1RL	37.8357	52.9122	0.483854
PDE4DIP	10	13.9719	0.482521
PKNOX1	7.08064	9.88507	0.481371
FABP3	8.73714	12.1946	0.48101
AC099518.5	4.07124	5.68098	0.480672
SOD2,SOD2-OT1	119.343	166.519	0.480573
PLA2G6	12.3925	17.2881	0.480306
LXN	36.6555	51.128	0.480086
SAMD9L	43.3207	60.4171	0.479901
AL049873.1	11.0223	15.3722	0.479895
CA12	5.98888	8.34574	0.478755
GADD45G	6.04962	8.42968	0.478633
MSMO1	295.315	411.446	0.47845
AL355472.1	13.2653	18.4672	0.477311
NPIPB4,SMG1P4	8.36444	11.6425	0.477061
AQP2	540.353	751.863	0.476567
PPIF	9.313	12.9572	0.476437
RPS27AP16	54.879	76.2994	0.475416
C3	4.70224	6.53524	0.474891
AC011471.1,RFX2	21.0953	29.3116	0.474552
RPL35P5	6.97801	9.6935	0.474202
MIR4784,MZT2A	28.388	39.4228	0.47375
EEF1B2P3	14.7235	20.432	0.472705
RAI14	13.3986	18.5906	0.472494
ATP2B1	24.8196	34.4314	0.472244
SLC19A2	9.5074	13.1724	0.470396
PFKFB3	19.3522	26.805	0.470006
AC079250.1	14.5343	20.1282	0.469752
RPL24P4	65.1867	90.1223	0.467307
AC093535.2,GRAMD2B	7.95	10.9887	0.466994
ENOSF1	6.75807	9.33497	0.466034
GBP2,GBP7	82.5331	113.977	0.465698
JMJD1C	17.9453	24.7645	0.464669
FNDC3A	31.4638	43.3539	0.462471
LRRC8B	39.5876	54.5464	0.462434
NRP2	53.7841	74.1011	0.462315
AL137856.1,AP4B1-AS1	13.0491	17.9725	0.461838
AC109460.2	4.89528	6.73505	0.460297
SMIM20	5.88453	8.09163	0.459503
AL645922.1,C2,CFB	11.511	15.8189	0.458636
AL162742.1	26.4355	36.3236	0.458431
CRYAB	24.6576	33.8602	0.45756
AC068631.2,AC068631.3,DNAJB11	70.4324	96.4993	0.454279
MT1G	1.83524	2.51291	0.453388
HNRNPA1P48	9.92085	13.5828	0.453246
RPL14P1	20.0038	27.3862	0.453175
RMC1	19.312	26.4379	0.45311
SGPL1	2.59561	3.55101	0.452154
IKBIP	7.37798	10.0897	0.451586
PAM	20.8182	28.46	0.451089
CDKN3	7.45293	10.1831	0.450298
NUP54	11.7571	16.0637	0.450275
AL807752.6,FUT7,NPDC1	13.5063	18.45	0.449986
RRP15	7.75015	10.5834	0.449507
FGFR1	9.17206	12.5191	0.448814
RGS2	288.611	393.831	0.448453
TSC22D1	727.795	993.076	0.448371
GOLM1	9.80615	13.3803	0.448352
H1FX	48.765	66.5174	0.447886
UBTD1	11.5594	15.7612	0.447317
PFN1P1	32.0274	43.6549	0.446837
AC109587.1	11.9815	16.319	0.44575
AC114947.2	136.175	185.449	0.445563
SPHK1	18.7745	25.5677	0.445548
SH2D2A	56.3175	76.6897	0.445449
AC099336.2	32.6364	44.434	0.445183
ACVR1	9.24053	12.5794	0.445016
C1S,EMG1	44.4774	60.5397	0.444809
RUSC1-AS1	14.4914	19.7113	0.443828
CCDC18-AS1	9.22299	12.5412	0.443369
GTPBP4	26.1644	35.5503	0.442255
HNRNPA1P4	7.20224	9.78182	0.441658
RPLP0P6	23.0269	31.2389	0.440022
CHSY1	81.6399	110.728	0.439674
ME1	9.20973	12.4852	0.438989
HMGB1P5	8.28059	11.2074	0.436647
RPS7P11	10.7977	14.6119	0.43642
AL139095.2	8.8007	11.9055	0.435938
ITGA5	24.7007	33.4056	0.435535
BORCS5	18.4722	24.9793	0.435375
CEP170	9.44499	12.7707	0.435216
HIST1H2BK	12.3115	16.646	0.435172
VMO1	54.7512	73.9896	0.434431
NEU1	255.252	344.939	0.434419
RALGPS2	18.607	25.1412	0.434208
RPL10P9	26.1796	35.3587	0.433622
QSOX1	19.4611	26.2707	0.43286
LONRF3	27.35	36.9176	0.432768
AC012085.1	19.3121	26.064	0.432553
DCBLD2	130.907	176.665	0.432474
FBXO22	5.56344	7.50802	0.432456
RPL18AP3	27.822	37.527	0.431703
PNP	53.9488	72.6979	0.430323
SNHG22	11.4991	15.4929	0.430089
AC008440.2	119.898	161.459	0.429354
SYNJ2	19.4718	26.2205	0.429311
RPS23P8	52.4386	70.5882	0.428797
FTH1P7	68.8835	92.6325	0.427361
RPS28P7	38.3701	51.5869	0.427022
RPL15P3	10.4481	14.0269	0.424952
PPIAP22	38.0155	51.0229	0.424555
PTPN22	37.7072	50.6081	0.424528
PLEKHF1	11.1407	14.9479	0.424103
AC125807.1	19.5237	26.1956	0.424094
FTH1P8	139.183	186.707	0.423798
YWHAZP3	11.6853	15.6746	0.423734
CD274	36.5453	49.0047	0.423233
AC136632.1,FAM153CP	16.2371	21.7591	0.42232
RPL10AP6	19.8251	26.5658	0.422242
ANXA1	2731.18	3658.38	0.421682
ATP6V1C2	16.7465	22.4214	0.421019
CTSL	213.334	285.616	0.420963
ATF4P3	15.302	20.4856	0.42089
SORBS1	106.873	143.054	0.420669
MIR6716,PHLDB1	25.9301	34.7056	0.420542
RPL23P8	23.9343	32.0281	0.420259
RB1CC1	10.9228	14.6164	0.420242
DHRS9	58.7465	78.5819	0.419693
FANCG	4.50896	6.03137	0.419691
SEH1L	14.399	19.2554	0.419294
LMNA	1342.95	1795.74	0.419173
LRRC8C-DT	12.7643	17.0622	0.418686
PCDHGA1,PCDHGA10,PCDHGA11,PCDHGA12,PCDHGA2,PCDHGA3,PCDHGA4,PCDHGA5,PCDHGA6,PCDHGA7,PCDHGA8,PCDHGA9,PCDHGB1,PCDHGB2,PCDHGB3,PCDHGB4,PCDHGB5,PCDHGB6,PCDHGB7,PCDHGC3,PCDHGC4,PCDHGC5	15.0101	20.0579	0.418237
AC007182.2	8.70231	11.6286	0.418208
GABARAPL1	24.202	32.3286	0.417685
MALAT1	670.273	894.959	0.417074
LTBP4	78.82	105.231	0.416927
SNHG8	70.9677	94.7385	0.416788
H3F3C	27.7267	37.0071	0.416527
RPL26P19	22.0533	29.4339	0.416483
H3F3AP6	23.5835	31.4489	0.415232
GCLM	22.0449	29.392	0.414979
EEF1A1P11	47.7597	63.673	0.414889
Z74021.1	12.3972	16.5075	0.41311
COA5	8.30685	11.0593	0.412887
AC044849.1	49.0404	65.2378	0.411737
RPL10P12,SNORA70G	6.38193	8.4883	0.411482
AC064799.1	12.5897	16.7353	0.410651
ITGAV	45.4843	60.4539	0.410466
C1GALT1	7.12204	9.46321	0.410039
RPL4P4	16.9628	22.5137	0.408425
AC004542.1	12.4616	16.5321	0.407786
CCL2	13316.3	17662.6	0.407502
UQCRFS1P1	10.0341	13.3082	0.407406
FAM102B	5.37923	7.13201	0.40691
DMKN	9.96621	13.2104	0.406557
SMIM14	9.53897	12.6407	0.406171
MUC20,MUC20-OT1,SDHAP2,SMBD1P	12.6432	16.7521	0.40598
HOMER2	9.52784	12.6192	0.405399
RPL13AP5	36.8263	48.7737	0.405366
NTRK1	81.2416	107.55	0.404717
HSP90B1,MIR3652	241.639	319.698	0.403853
PLPP1,RNF138P1	3.93314	5.20082	0.403058
AC073861.1	59.0129	78.0317	0.40303
AC024940.3	8.91497	11.7836	0.402479
AC144530.1	14.4237	19.0632	0.402349
NDUFAF2	12.7944	16.9094	0.402316
CSF1	2162.11	2857.23	0.402179
EEF1A1P5	335.197	442.945	0.402118
SCARB2	17.3867	22.9747	0.402062
ADAM17	38.2364	50.4995	0.401323
EEF1A1P6	61.7093	81.4824	0.401
HYMAI,PLAGL1	12.0126	15.8545	0.400347
IL7R	1.50055	1.97993	0.39996
STX1A	28.601	37.7305	0.399667
RBBP6	25.0679	33.068	0.399593
KCTD9	13.8144	18.2168	0.399097
AHI1	8.99939	11.861	0.398327
AL161909.1	34.2593	45.1173	0.397184
CCL7	21.3994	28.1668	0.396425
AC131235.1	11.0694	14.5683	0.396256
XIRP1	46.1416	60.7037	0.395715
FTH1P23	53.9412	70.9544	0.395506
RELB	23.5753	31.0037	0.395166
RPL34P18	25.3264	33.2934	0.394593
HBEGF	13.6918	17.9954	0.394319
HAVCR2,MED7	40.0256	52.5968	0.394052
KCNMA1	17.5435	23.0477	0.393684
PPIAP31	32.5033	42.6982	0.393587
LPIN1	24.6925	32.4134	0.39252
PHLDA1	120.591	158.275	0.392317
MARS,MIR6758	79.7759	104.668	0.391796
PLSCR1	9.69004	12.7113	0.391537
RPL13AP20	7.03061	9.22141	0.391338
BX679664.3	22.4608	29.4576	0.391231
AC114491.1	13.6373	17.8655	0.389616
TMEM41B	12.5919	16.4896	0.389063
CD55	314.039	411.052	0.388377
AL031729.1	8.97398	11.7443	0.388141
HSPA4L	8.86681	11.6034	0.388061
AC022167.2,PMM2	24.6931	32.3095	0.387852
TOMM7	206.04	269.524	0.387489
FHOD1	100.969	132.078	0.387478
AC024293.1	13.6095	17.8019	0.387417
FTH1P4	23.5991	30.8678	0.387371
RPL6P27	19.5805	25.6062	0.387077
TNFRSF21	6.71274	8.77468	0.386446
TTC33	8.5479	11.1686	0.385807
RPL26L1	12.6299	16.4912	0.38485
SBDSP1	39.5721	51.6578	0.384503
SAMD8	5.44364	7.10585	0.384435
SOWAHC	15.1236	19.7381	0.384177
BZW1	279.515	364.662	0.383635
ISG15	32.4464	42.3235	0.383398
LITAF	121.211	158.088	0.383207
SNX22	20.7107	27.01	0.383119
AF127577.1	5.83248	7.6023	0.382327
AC106028.4	18.9254	24.6649	0.382138
RPL7AP6	15.5068	20.2077	0.382002
PGAM1	275.491	358.982	0.381905
HMSD,SERPINB8	4.61348	6.0109	0.381727
CHST7	1.59432	2.07719	0.38169
GNL3,RF00569,RF01183,SNORD19B	34.9823	45.5654	0.381313
HSPA5	587.54	765.111	0.380982
HMOX1	356.032	463.589	0.38084
ZNF140	12.8135	16.6742	0.379953
BCL10	8.35517	10.8688	0.379452
PEA15	98.0972	127.561	0.378903
TRA2B	147.876	192.208	0.378276
RRAD	74.6114	96.9726	0.378182
EPB41L4A-AS1	103.689	134.753	0.378061
GYPC	10.0842	13.0968	0.377121
AC093673.1	16.2264	21.0701	0.376859
RPS26P28	12.0298	15.5965	0.374613
TXNL4B	7.15415	9.26769	0.373429
C1orf21	91.2287	118.149	0.373048
NMRK1	8.05548	10.4283	0.372461
MBD2	18.0013	23.2869	0.37142
MGST2	10.1706	13.1522	0.370906
LINC00910,RNU2-4P	10.9855	14.1857	0.368834
HERPUD1	141.696	182.973	0.368827
BDH2,SLC9B2	12.2259	15.7803	0.368184
PELI1	72.6771	93.7986	0.368066
BCAS4	45.5973	58.8297	0.367598
MFSD12	13.3758	17.2516	0.3671
ERVFRD-1	111.062	143.225	0.366915
AC092597.1	9.95563	12.8372	0.366746
LAMA5,MIR4758	14.0925	18.1706	0.366678
CEBPB-AS1	10.8993	14.0512	0.366455
CYTH3	25.6683	33.0899	0.366402
AGO3	20.9613	27.0122	0.365883
AC104563.1	40.1229	51.6972	0.36566
AC098617.1	56.2998	72.52	0.365248
AC125611.3	182.368	234.895	0.365167
AL137782.1,LMO7,UCHL3	46.4048	59.742	0.364471
EIF3J	46.6925	60.0981	0.364128
AC011447.1,ZNF90	12.7937	16.4646	0.363931
MTLN	64.769	83.3459	0.363807
BTG1,LINC01619	185.461	238.594	0.363444
ATAD3B	16.6291	21.387	0.363024
CREB5	5.89634	7.58197	0.362753
NPC1	74.9916	96.3244	0.361172
NUPR1	6.48622	8.32622	0.360283
AC011446.1	41.0832	52.7291	0.360053
NSA2,RNU6-1330P	45.0305	57.7752	0.359547
AC011611.3	265.858	341.093	0.359509
NCBP2AS2	12.402	15.9042	0.358838
CSNK1G3	17.0719	21.8843	0.358273
SH3D19	65.3566	83.7375	0.357541
ADAM9	7.73016	9.90083	0.357051
INSIG1	1151.87	1475.22	0.356949
AC092017.2	12.7887	16.3779	0.356878
MATK	10.6793	13.672	0.356407
KDM5B	19.9262	25.5037	0.356036
CHST1	1.69087	2.16351	0.355612
FASN	93.6588	119.808	0.355238
NXT1	23.3256	29.8296	0.35483
AC009119.2,MLYCD,OSGIN1	34.0783	43.5614	0.354196
DANCR,LINC01618,RASL11B	11.2813	14.4203	0.354161
CALHM6,DSE,Z84488.2	10.2292	13.0741	0.354025
TSPAN9	8.11834	10.3739	0.353702
LATS2	9.14732	11.68	0.35262
DUSP5	48.5511	61.9648	0.351945
TUBB6	107.936	137.697	0.351324
UAP1	32.3462	41.2468	0.350686
RPL23AP65	16.545	21.0878	0.350015
SMIM4	43.886	55.9308	0.349881
AC025257.1	25.6096	32.6369	0.349819
SERPINB10,SERPINB2	0.645981	0.822859	0.349153
MTND3P25,MTND4LP30,MTND4P12	94.048	119.791	0.349051
TOP1	60.0123	76.3196	0.346797
CHMP1B	33.9211	43.0777	0.344759
TUBA1C	236.804	300.531	0.343819
PCGF5	41.0663	52.0736	0.342597
AC015912.3	48.7104	61.76	0.342443
GPN2	9.01484	11.4279	0.342187
CHCHD2P9	8.13224	10.309	0.34218
AC069287.2	20.5466	26.0448	0.342092
RRP12	36.3851	46.0919	0.341165
PPTC7	29.1773	36.9494	0.340706
BCL2A1	41.9265	53.0943	0.340694
BCL7A	18.16	22.9909	0.340297
IL27RA	8.92343	11.2952	0.340039
AC025682.1	7.54593	9.54846	0.339569
BTBD19	12.0405	15.2293	0.338948
CRADD	10.9261	13.8172	0.33869
BEST1	362.518	458.272	0.338152
RPS4XP3	20.3065	25.6636	0.337784
EIF2AK3	122.263	154.511	0.337725
PDIA3	305.265	385.654	0.337245
SNRPE	28.4244	35.9074	0.33715
NUCKS1	31.6077	39.9099	0.336468
AC023908.2,AC037198.2,FSIP1,GPR176	5.35152	6.75622	0.336267
TBCA	68.1835	86.0667	0.336032
HIST1H1C	7.29787	9.2083	0.335459
PIKFYVE	99.803	125.894	0.335054
AC027237.4	25.0573	31.6075	0.335037
MS4A4E	8.28888	10.4465	0.333771
NOMO2	13.2881	16.7408	0.333234
RPS2P46	16.6703	21.001	0.333174
DOT1L	80.8481	101.845	0.333089
LRRFIP2	30.5175	38.4362	0.332831
ZSWIM6	11.0149	13.8704	0.332553
BTG3	48.9464	61.603	0.331799
MIR7110,PDIA5,SEC22A	5.79997	7.2995	0.331752
IRF1	10.0419	12.636	0.33151
HSPE1P2	4.5494	5.72462	0.331504
NFKBIA	172.998	217.61	0.330992
RFESD	11.93	15.0018	0.330539
FOSL1	39.5984	49.7896	0.330404
TSPAN3	34.3072	43.1225	0.329929
AC010642.2	15.2764	19.1983	0.329674
RAB34	19.0168	23.8921	0.329257
AC067931.1,AGO2	28.9548	36.3777	0.329253
PTPN1	176.906	222.239	0.329129
HLA-E	434.193	545.4	0.328977
PMP22	157.664	198.021	0.328798
C1orf122	38.2998	48.0902	0.328406
IL18	94.1738	118.246	0.328394
SRC	8.75205	10.9888	0.328341
DUSP14	256.487	321.807	0.327311
AC020907.2,FXYD1,FXYD7	15.1669	19.0264	0.327074
NKAPD1	7.59853	9.53071	0.326864
LMBR1L	21.0903	26.4458	0.326461
AL157832.1,MGMT	11.2583	14.1149	0.326227
ABHD14A,ABHD14A-ACY1,ACY1	34.2527	42.9226	0.32552
SERTAD1	33.632	42.1388	0.325314
SNRPEP4	6.62866	8.30213	0.324765
EEF1A1P4	12.0768	15.1221	0.324417
AC025164.1	40.7531	51.0229	0.324235
EEF1A1P19	29.7114	37.191	0.323938
AL592183.1	4.83967	6.05743	0.323797
MRPL39	12.0227	15.0462	0.323644
RPS21	591.89	740.66	0.323482
RTEL1,RTEL1-TNFRSF6B,TNFRSF6B	11.0866	13.8728	0.323439
SCD	223.717	279.861	0.323034
TIMP1	899.162	1124.53	0.322669
ST3GAL1	18.7571	23.4382	0.321425
ICAM3	9.31476	11.6392	0.321401
AL590714.1	6.50596	8.12948	0.3214
ZNF579	11.7261	14.6515	0.321325
UBE2S	39.5963	49.4668	0.321094
NOP58,SNORD70B	39.6689	49.5571	0.321082
CD81	130.696	163.254	0.320909
PTRH2	21.6561	27.041	0.320375
EEF1A1P12	24.5621	30.6649	0.320156
AC243960.2	7.95845	9.93436	0.31994
MIR125A,SPACA6	8.12547	10.1405	0.319606
GPC1	9.63732	12.0216	0.318925
PDIA4	29.1268	36.3253	0.318626
AC092338.1,RRN3P3	20.3653	25.3963	0.318505
LARP1B	8.0383	10.0229	0.318338
2021-09-10	9.01713	11.2374	0.317568
FAM160B2	17.175	21.4034	0.31753
USP12	35.1493	43.7878	0.317031
SPTAN1	20.4855	25.5129	0.31662
BAZ1A	7.897	9.83418	0.316501
AC026461.1,DPPA2P4,MT1X	35.9779	44.7998	0.316381
RPS7P1	12.3102	15.3208	0.315637
CYTH4	67.8598	84.4467	0.315485
ARHGEF12	18.0576	22.4605	0.314782
ANKRD28	141.897	176.485	0.314699
CDKN1A	690.73	859.042	0.314607
SPP1	13.9671	17.366	0.314238
CASS4	8.42585	10.476	0.314194
RINT1	6.6585	8.2779	0.314067
SDF2L1	101.947	126.731	0.313947
TRAF3IP2	43.7555	54.3834	0.313703
IGFBP7	7.90589	9.82417	0.313408
EEF1A1P13	87.1338	108.274	0.313382
POLR1D	38.4654	47.7887	0.313108
PAQR5,RF00019	41.5555	51.6041	0.312446
FTH1P10	64.2935	79.7929	0.311587
EEF1A1P9	39.9532	49.5778	0.311381
CHPF	17.1158	21.2363	0.311206
FDX1	26.3274	32.6642	0.311145
ARHGAP21	29.1372	36.1497	0.311121
DSTN	82.2855	102.077	0.310947
MIR1292,NOP56,SNORA51,SNORD110	32.0629	39.7704	0.310789
ZNF562	11.7795	14.6108	0.31076
TRPS1	8.38859	10.4043	0.31068
RAB30	7.19921	8.92571	0.310127
RPS3AP6	14.129	17.516	0.310014
HYOU1	53.0458	65.7585	0.30994
AP000781.2,PRG2,SLC43A3	82.7793	102.595	0.309618
SECISBP2L	7.8306	9.69924	0.308749
CHD8,RN7SL650P,SNORD8	9.13092	11.3069	0.308371
MIR6820,POLR2F	25.823	31.97	0.308062
FICD	9.39314	11.6274	0.307849
RAB30-DT	17.4484	21.5974	0.307761
RCN2	10.8163	13.3809	0.306975
FLVCR2,IFT43,TTLL5	8.53509	10.5566	0.306668
CAVIN2	350.52	433.455	0.306385
TPT1P9	69.4642	85.863	0.305767
SEMA6A-AS1	9.62315	11.8947	0.305738
RPL29P11	8.99047	11.1111	0.305534
SQLE	143.134	176.862	0.30526
AC007731.4,KLHL22,KRT18P5,SCARF2	4.99209	6.16769	0.305086
AC099518.3,ITPRIPL2,SYT17	10.9207	13.4893	0.304744
HOTAIRM1,RF01975,RF01976	20.4255	25.2272	0.304609
UMPS	7.22457	8.92126	0.304335
RPL7P9	16.1067	19.8783	0.303536
NSMCE2	9.71486	11.9894	0.303494
NUCB2	35.328	43.5966	0.303402
AC008894.3	16.1242	19.8919	0.302956
GNA15	37.4742	46.2264	0.302819
CASK	12.4644	15.3728	0.302564
AC108747.1,IL1RAP	13.3808	16.502	0.302474
RPLP1P11,TTC19	18.9988	23.4283	0.302346
AGAP6,AL442003.2,LINC00843,TIMM23B	13.9452	17.192	0.301969
TNFRSF10D	2.02185	2.49105	0.301078
SIK3	8.97419	11.0483	0.29997
UFM1	61.7714	76.0111	0.299271
FTH1P11	122.443	150.635	0.298947
AL139353.1,DTD2,HEATR5A	9.04291	11.1207	0.298388
XPR1	30.0624	36.9694	0.298369
HIST3H2A	237.178	291.659	0.298315
TNFRSF9	2.93018	3.60235	0.297947
PLEC	17.3596	21.3385	0.297721
AC079594.2,IFT80,TRIM59	7.3759	9.06617	0.297674
SIL1	18.7007	22.9838	0.297521
FGR	23.5027	28.8855	0.297519
SMDT1	51.0024	62.6775	0.297382
EXT1	7.29172	8.95851	0.297
TIE1	32.6628	40.1235	0.2968
IFRD1,LSMEM1	27.5324	33.8176	0.296644
FBXO38	7.9107	9.71437	0.296315
CIB1	43.0281	52.8379	0.296296
GSTO1	233.334	286.514	0.296208
AC098934.3	19.2829	23.6753	0.296057
CPEB2	68.4693	84.0581	0.29593
PMEPA1	124.897	153.323	0.295841
FTH1P2	317.584	389.841	0.295745
COG3	16.223	19.9134	0.295697
ERN1	35.7124	43.8326	0.295579
WWC2	5.56325	6.82781	0.295496
RPL35P1	15.5107	19.0345	0.295353
FRG1	16.3557	20.0659	0.29495
GPX1P1	23.5617	28.905	0.294874
RPL13AP25	52.6861	64.6263	0.294699
RPL34P34	8.74508	10.7258	0.294542
SEC63	20.6631	25.3429	0.294527
EID2	8.87279	10.8816	0.294431
MANF	77.6331	95.1904	0.294145
MRPL54	49.029	60.1137	0.294058
SLC7A11	4.47004	5.47949	0.293755
PGRMC1	19.0026	23.2889	0.293448
GLS	61.0691	74.8117	0.292821
YBX1P1	39.4308	48.2811	0.292136
DPP4	13.9635	17.0965	0.292035
ABHD16B	9.19871	11.2624	0.29201
GAS5	57.0744	69.8648	0.291722
AC004707.1	51.935	63.5703	0.291645
USP3	8.40412	10.285	0.291373
PPP2R3B	14.9312	18.2715	0.291265
AL391056.2	50.9147	62.3042	0.291247
AC096887.1,RFT1,SFMBT1	8.54558	10.4569	0.291204
YPEL5	53.6317	65.6108	0.290847
SMIM15	9.85044	12.0495	0.290713
AC004882.3	8.04769	9.84118	0.290256
RPL5P1	7.24566	8.86005	0.290199
AP000944.2,CDC42EP2,POLA2	2.5323	3.09627	0.290083
ZNF654	8.58367	10.4948	0.290007
MCM6	3.26491	3.99136	0.289839
RPL17P36	7.79162	9.52245	0.28941
AC018638.4	4.17197	5.09791	0.289177
AC087521.4	53.1763	64.957	0.288702
C2orf76	10.5511	12.8871	0.288531
AC135050.7	8.25646	10.0833	0.288373
UBL5P2	9.76582	11.9251	0.288188
NME3	32.6008	39.8019	0.287931
HCG17,HCG18	9.29405	11.3462	0.28783
SLC26A2	8.65638	10.5674	0.287785
ILF2	72.291	88.2239	0.287354
PTGES3P1	10.851	13.2423	0.287322
H1F0	30.3998	37.096	0.287203
PTP4A2	79.0306	96.4123	0.286806
SNHG15,SNORA9	18.0887	22.0651	0.286682
FRYL	27.0693	33.016	0.286508
MIR22,MIR22HG	83.2673	101.507	0.285757
MAFF	125.335	152.768	0.285553
IRAK2	56.6059	68.9917	0.28547
CCNA1	12.112	14.7611	0.285363
CYP27B1,METTL1	11.3391	13.8178	0.285222
HMGA1	158.107	192.664	0.28519
EIF2S1	91.4008	111.372	0.285109
GRPEL1	18.6558	22.7297	0.284954
MILR1	28.4667	34.6771	0.284709
AC034236.1	32.0622	39.0549	0.284631
CRY1	41.9552	51.104	0.284587
HSP90AB3P	8.83243	10.7547	0.284086
ABHD5	13.4645	16.3914	0.283773
SERP1	134.901	164.156	0.283161
H2AFJ	108.609	132.143	0.282953
ZNF22	3.56896	4.34053	0.282365
RHBDD2	143.775	174.848	0.282283
MAP4K5	60.3215	73.3546	0.282216
DHX32	3.74702	4.55644	0.282165
HSD17B8	9.53505	11.5921	0.28183
VDAC2	65.1381	79.1821	0.281673
TUBA1A	406.123	493.658	0.281596
STOM	113.053	137.418	0.281572
AC009245.1	11.5799	14.0735	0.281355
RNF149,SNORD89	45.996	55.8929	0.281157
AL137058.2,HNRNPA1L2,MRPS31P4	9.40354	11.4251	0.280931
PDIA6	79.3878	96.4297	0.28056
FTLP3	76.6707	93.0944	0.280018
TCEA2	17.5772	21.3405	0.279887
GCSAML	651.543	790.992	0.279803
IL6ST	53.0934	64.4458	0.279554
LINC01023	26.112	31.6886	0.279254
CASP4	9.6841	11.7512	0.279119
INF2	21.7136	26.3442	0.278888
BCL2L13	17.6097	21.3644	0.278836
DNAJB4,GIPC2	12.2655	14.8796	0.278727
IL11	14.7827	17.9307	0.278527
MIR4741,RBBP8	52.3235	63.466	0.278524
ADAM12	14.2508	17.2828	0.278299
NEU4	7.40807	8.98424	0.278298
CSF2	5708.89	6921.79	0.277934
DNAJC25,DNAJC25-GNG10,GNG10	19.4388	23.5673	0.277849
UHRF1BP1L	19.6246	23.7895	0.277664
SNRPB2	35.0408	42.4755	0.277595
FST	28.9262	35.0582	0.277373
ADCYAP1	72.5958	87.944	0.2767
MLH3	8.34849	10.1119	0.276466
DDX24	98.2831	119.017	0.276152
ACYP2	12.2305	14.8093	0.27602
ECHDC1	12.2351	14.8148	0.276016
AC006001.3,AC006001.4	19.0647	23.0787	0.275662
PDGFA	9.59296	11.6122	0.275593
BYSL	13.097	15.8536	0.275574
MIR6732,ZC3H12A	12.1392	14.6916	0.275321
ATP6V1A	38.2684	46.3134	0.275276
AL031681.2,L3MBTL1,SGK2,SRSF6,Z98752.3	102.391	123.903	0.275129
LINC01089,RHOF	27.7695	33.5885	0.274465
MPZL1	10.2925	12.4468	0.274185
AC016739.1	74.2755	89.8042	0.273897
NUFIP2	14.8421	17.9412	0.273581
LAMP2	38.4192	46.4383	0.27349
MRPL17	28.2554	34.1489	0.27331
HEXD	7.14684	8.63731	0.273276
HDLBP	121.396	146.688	0.27303
CST7	198.169	239.42	0.272811
TRIQK	5.99758	7.24093	0.271793
SKIL	5.34856	6.45731	0.271784
ZNF674-AS1	7.93292	9.577	0.271721
HMGCS1	409.907	494.784	0.271502
CRELD2	28.9611	34.9318	0.270427
GOLT1B	21.6763	26.1452	0.270424
RPL9	286.975	346.054	0.270073
TMEM106C	6.84505	8.25404	0.27004
CHMP1B-AS1	43.9546	52.9766	0.26934
DUSP4	232.16	279.729	0.268914
SREK1	17.2406	20.773	0.2689
RPS6KA3	57.9707	69.8306	0.268535
TNFRSF12A	94.1158	113.349	0.268264
DCTN6,LEPROTL1	64.7001	77.9004	0.267862
RPL37P6	9.10054	10.9555	0.267632
AP001324.1	29.513	35.5256	0.267508
COX6A1P2	9.15665	11.0196	0.26718
AP001267.1	7.19609	8.65949	0.267068
TMED5	41.8397	50.3475	0.267048
ZBTB38	80.1829	96.4583	0.266611
DAGLB,KDELR2	54.1309	65.1051	0.26632
CLK1	41.5636	49.987	0.266233
SSR3	67.3542	81.0043	0.26623
EML4	11.1752	13.4386	0.266079
SPCS2	51.7128	62.1863	0.266076
TUBB2B	27.8421	33.468	0.265514
ZNF516	8.5777	10.3109	0.265508
YIPF6	13.1347	15.7869	0.265342
KIAA1143	7.14717	8.58917	0.265147
AC104134.1	48.9623	58.8296	0.264871
ADAM1A,MAPKAPK5	7.24865	8.70941	0.264862
FNDC3B	6.97698	8.38223	0.264731
TIMM17A	37.1423	44.6105	0.264321
PPP2R2D	24.6914	29.6546	0.264246
AC011495.1	20.063	24.094	0.26414
B3GNT2	14.0523	16.8743	0.264027
EMC8	13.484	16.1885	0.263726
MRPL15	22.9608	27.5636	0.26359
MSI2	29.0355	34.8436	0.263077
HNRNPKP4	8.1979	9.83763	0.263057
SUB1	183.421	220.101	0.263011
MAP2K3	242.747	291.223	0.262669
AC020909.4	37.5538	45.0524	0.262646
CEBPB	739.137	886.535	0.262335
BUD31	58.0526	69.6276	0.262298
TSR1	11.9378	14.3167	0.262159
PPP1R15A	333.995	400.492	0.261949
HSPA13	26.2847	31.5116	0.261658
PLAAT3	12.0734	14.4735	0.261576
KCTD5	26.6918	31.9953	0.261465
PPRC1	20.6752	24.7731	0.260875
AL008729.2	14.3435	17.1862	0.260853
PPIB	185	221.662	0.260836
AC012146.1	10.3941	12.453	0.260735
NDRG1	35.3943	42.3892	0.26018
TUBB2A	98.2557	117.595	0.259214
CCNB1IP1	7.18374	8.59603	0.258936
C5orf30	7.97496	9.541	0.258663
IFI6	10.6157	12.6999	0.258621
CAAP1	21.1231	25.2646	0.258292
MIS12	16.2105	19.3866	0.258133
RELL1	7.99927	9.56341	0.257658
IVNS1ABP	39.5801	47.3094	0.257353
RNF25	12.2698	14.6642	0.257181
UBE2E1	28.5322	34.094	0.256929
AC022506.1,DDIT3	266.526	318.345	0.256316
AC068134.3,DIS3L2	8.12956	9.70847	0.256067
ZBTB17	24.7367	29.5379	0.255913
NECTIN2	12.6311	15.0751	0.255184
ACAD11,NPHP3,NPHP3-ACAD11	10.3825	12.3905	0.255087
SEC24D	32.925	39.288	0.254906
AL080243.2	23.3348	27.8408	0.254714
RASA1	16.7696	20.0035	0.254402
RAB38	90.4019	107.826	0.254279
MZT2B	69.3884	82.7615	0.254266
DESI1	18.1105	21.6001	0.254212
AC013394.1,CHD2,LINC01578,MIR3175	201.184	239.896	0.253894
RPL37P2	19.5626	23.3244	0.253744
AC006254.1,ITIH4,MUSTN1,STIMATE,STIMATE-MUSTN1	26.7067	31.8383	0.253562
OTUD4	15.8257	18.8625	0.253252
AC027309.2	64.8972	77.3453	0.253157
AC104849.1	6.88256	8.19939	0.252571
EIF5B	23.3211	27.7754	0.252169
DENND5A	21.0382	25.056	0.252148
DNAJC1	19.1412	22.7959	0.252089
AC005670.2,GOSR2,LRRC37A17P	17.2778	20.5732	0.251849
ZNF317	13.4108	15.9671	0.251712
SEC11C	36.8015	43.8016	0.251218
TNFAIP1	8.65611	10.3001	0.250867
DPM1	39.6535	47.1839	0.250847
AL359736.1,AL445985.1,C1QTNF9,SPATA13	28.6948	34.1372	0.250557
AC105036.3,PTPN9,SNUPN	74.9984	89.1982	0.250155
NAA50	159.641	189.77	0.249421
UBBP4	19.0083	22.5931	0.249257
ELL2	97.9894	116.429	0.248753
PDK3	22.7717	27.0536	0.248579
RPS3AP5	9.83604	11.6839	0.248372
SPINDOC	6.33505	7.52434	0.24821
AC134669.1,EVI2A,EVI2B	220.281	261.58	0.247907
AP2S1	73.1829	86.8969	0.247799
RRAS2	25.8235	30.6525	0.24732
S100A10	416.067	493.803	0.247118
LYPLAL1	7.62944	9.05231	0.246708
ITFG2	7.90943	9.38325	0.246514
RAP2C	12.4607	14.7717	0.245451
RPS27	1074.78	1274.02	0.245353
ANXA2	173.863	206.055	0.245076
VEGFA	94.3525	111.821	0.245058
GON4L	8.66445	10.2667	0.244793
CENPN	7.9981	9.47505	0.244476
AC069234.3	3.91807	4.64119	0.244353
AL136419.1,DHRS4L1,DHRS4L2	9.75429	11.5542	0.244308
SF3B5	152.41	180.529	0.244271
SAP18	62.7755	74.3535	0.2442
NIFK	24.5007	29.0184	0.244145
NSRP1	15.4095	18.249	0.243993
GADD45A	54.1103	64.0586	0.24349
AL592435.1,RGS5	20.349	24.0852	0.243189
CD82	693.359	820.572	0.243028
EVA1B	18.3032	21.6607	0.242986
SPSB1	42.3234	50.0845	0.24291
CD44	1331.89	1575.89	0.242695
AC099795.1,SLC2A1	36.7914	43.5157	0.242165
COPS8	26.8218	31.7197	0.241973
CHD1	26.1986	30.9804	0.241867
AL157871.1	7.31734	8.65131	0.241599
MAGED1	9.68143	11.4442	0.241325
LMNB1	109.288	129.171	0.241151
AC005840.1	12.3839	14.6301	0.240477
AC018638.2	7.20122	8.50723	0.240448
OSTC	59.0967	69.8067	0.240288
MAPRE2	34.0023	40.1588	0.240082
AC099668.1,MST1	5.51244	6.50978	0.239918
AC004057.1	46.9638	55.4453	0.239517
ARL14EP	7.72824	9.12308	0.239382
GARS	89.6218	105.784	0.239199
RPL36AP26	5.5438	6.54233	0.238929
AC078883.1	4.86869	5.74542	0.238878
CPD	7.87891	9.29735	0.238824
FAM210B	10.2884	12.1372	0.238421
PPP2R5C	39.1608	46.1955	0.238344
DCAF6	34.3466	40.5162	0.238329
CDC42EP3	31.1133	36.699	0.238212
MTSS1	28.7619	33.925	0.238191
RPL23AP42	42.757	50.401	0.23729
NUDT2	8.18378	9.64526	0.237053
NANS	45.1519	53.209	0.236884
BORCS8,BORCS8-MEF2B,MEF2B	12.7881	15.0697	0.236854
TRIB3	59.5448	70.1673	0.236825
AL159163.1,RNASET2,RPS6KA2	61.0566	71.9434	0.236716
AKR7A2	20.3515	23.9795	0.236665
AL445423.2,HLX,MARC1	17.5734	20.6938	0.235805
KCTD20	69.9279	82.3425	0.23577
AC116353.4,AC116353.5,APBB3,MIR6831,SRA1	86.1059	101.353	0.235206
ZMYND19	17.3435	20.4138	0.235154
AC115223.1	15.1929	17.8812	0.235046
IL2RA	6.96469	8.19477	0.234645
CST3	230.346	270.987	0.234423
PXDC1	50.5356	59.4502	0.234382
ANPEP	43.0971	50.6887	0.234072
AL390195.1,WDR77	13.2871	15.6252	0.233846
AL160408.2	138.308	162.608	0.233514
MMAB,RNU4-32P	10.5413	12.3904	0.233167
TENT5A	46.9573	55.1881	0.233009
AC005786.3	6.37455	7.49099	0.232832
ZMYM2	17.0817	20.0715	0.232695
BLZF1	9.13346	10.7313	0.232592
CTNNA1	133.441	156.773	0.23247
KPNA4	28.1746	33.0957	0.232247
AC005540.1	48.5395	57.0111	0.232084
SLC25A25	13.5603	15.9256	0.231959
SPTLC2	6.10748	7.17188	0.231774
SNHG6,SNORD87	63.516	74.5841	0.231747
RPL15P18	8.8504	10.3883	0.231146
ACSL4,KCNE5	493.135	578.809	0.231106
DNAJC3	14.7408	17.2983	0.230818
RPS3A,SNORD73A	504.724	592.291	0.230812
RTN2	12.3617	14.506	0.23077
RGS13	214.166	251.313	0.230754
SIVA1	31.8454	37.364	0.230564
MIR3917,STMN1	12.9476	15.1853	0.229991
BLOC1S5,BLOC1S5-TXNDC5,EEF1E1,EEF1E1-BLOC1S5,TXNDC5	43.9583	51.5533	0.22993
RNF121	9.97997	11.7036	0.229845
ING1	17.6796	20.7302	0.229646
PIGBOS1,RAB27A	16.682	19.5603	0.229638
TFG	100.835	118.204	0.229286
EGR4	4.07938	4.78167	0.229165
STARD8	21.9262	25.6974	0.228967
PPP2R5A	93.715	109.833	0.22896
RPS29P5	64.4275	75.4925	0.228656
B4GALT1	52.6765	61.7225	0.228636
AC096677.2,PHLDA3	7.0318	8.23748	0.228309
PABPC4	95.879	112.291	0.227956
ADAMTS3	1.43223	1.67731	0.227884
ANKRD10	41.8719	49.0368	0.227882
ARFGEF2	16.3232	19.1152	0.227799
MRPL32	33.7824	39.557	0.22766
AP003392.13,TRAPPC4	46.565	54.5238	0.22764
SNX33	63.6963	74.5723	0.22743
ARID4B,RBM34	48.0943	56.2976	0.227209
LINC01918	34.5206	40.4034	0.227021
RPL39,SNORA69	458.339	536.428	0.226971
FDPS	130.916	153.192	0.226697
KLHL7	7.60767	8.90084	0.226487
MIF-AS1	21.3839	25.0135	0.22618
STRIP2	26.5982	31.1113	0.226113
ATF4	414.851	485.221	0.22605
MED8	16.6053	19.4179	0.225743
SKA2	9.45868	11.0607	0.225731
PLEK	40.0367	46.8096	0.225482
IAH1	34.4885	40.3148	0.225196
RPL36AL	288.652	337.406	0.225152
MIR4651,POR	41.4892	48.4866	0.224851
CEBPZ	22.4638	26.2484	0.224629
AGRN,AL645608.5	3.69442	4.31647	0.224503
FDFT1	130.677	152.648	0.224203
TMOD3	29.9731	35.0074	0.22399
OTUD6B-AS1	11.8252	13.8094	0.223786
RPL10A	408.737	477.297	0.223715
AC004832.3,MTFP1,SEC14L2	16.1487	18.8535	0.22341
DNMT1,S1PR2	10.0515	11.7332	0.223188
DBI	397.083	463.516	0.223178
AC022133.1,ITGA1,PELO	4.1069	4.79382	0.223125
FAM241A	9.51303	11.1005	0.222648
TRMT10C	13.6476	15.9249	0.22264
AC093752.1	6.77725	7.90759	0.222538
POFUT2	10.0168	11.6859	0.22235
CHAC1	12.7616	14.8808	0.22164
PPIL4	11.9093	13.8855	0.221491
SBDS	162.293	189.207	0.221362
MKLN1	11.2136	13.068	0.220792
SLFN5	2.05888	2.3991	0.220635
RPE	9.91043	11.5418	0.219849
AL138963.3	120.071	139.817	0.219652
TAF13	54.2946	63.2185	0.219537
DUSP6	719.921	838.223	0.219496
TMED1	11.9062	13.8626	0.219482
MCF2L2	57.2178	66.6167	0.219419
GTF3C3	5.98783	6.97068	0.219267
TMEM167A	23.5779	27.4437	0.21904
GPAT3	147.585	171.772	0.218949
PLK3	89.3073	103.943	0.218942
MYDGF	77.4933	90.1845	0.218808
AC084337.2,DNHD1,TIMM10B	30.0644	34.9873	0.218774
PLEKHG4	31.9731	37.2075	0.218736
AC093323.1	5.90529	6.87175	0.21867
MIR155,MIR155HG	17.2174	20.0346	0.218626
B4GALT2	11.5267	13.412	0.218545
SRSF8	26.5285	30.8662	0.218483
AC006064.6,CHD4,NOP2	125.671	146.201	0.218301
METTL5	14.3064	16.6421	0.218182
PTMAP2	11.3784	13.2355	0.218112
BIN3	20.5613	23.9134	0.21789
RPL37	403.039	468.723	0.217814
ASXL1	9.81409	11.4112	0.217524
GAA	14.8538	17.2706	0.217481
TCEAL4	28.9054	33.6076	0.21745
CEBPG	15.4776	17.9944	0.217364
AC025423.4	29.3858	34.1574	0.21708
CCDC71L	504.008	585.792	0.216941
CALR	368.342	428.09	0.216867
AC087190.3,C16orf72	22.6095	26.2713	0.216555
WDR37	13.8046	16.0347	0.216046
AL390719.1	61.3253	71.2254	0.21591
TMEM263	25.1988	29.2652	0.21583
AC010655.2,AC010655.3,AC010655.4,HILPDA,METTL2B	10.0452	11.6657	0.215762
PPP1R16A	6.77114	7.86166	0.215436
AC017002.1,AC017002.6,ANAPC1,MIR4435-2HG	86.1327	99.9994	0.215358
IFT20	9.32788	10.8295	0.215346
HMGB2	20.0802	23.3112	0.215248
AC116533.1	67.5663	78.4255	0.215018
VMA21	8.82642	10.2449	0.215006
SLC36A4	6.16534	7.15551	0.214874
MPC2	20.9264	24.286	0.214797
TNFRSF18	8.32353	9.65948	0.214751
AC074032.1,COX14	51.3349	59.5632	0.214481
LARP7	15.7852	18.3153	0.214479
TUBAP2	7.98998	9.26967	0.214326
UQCC2	34.5551	40.0882	0.214277
CDK11B	71.654	83.1091	0.213959
GLUD1	59.022	68.4565	0.213935
MGARP,NDUFC1	26.2439	30.4324	0.213626
ARRDC3	62.238	72.1671	0.213545
WDR43	16.1335	18.7049	0.213352
PRDM8	2.13332	2.47295	0.213134
JSRP1	207.248	240.233	0.21308
TICAM2,TMED7,TMED7-TICAM2	38.6223	44.7688	0.213061
AEN	15.0914	17.4908	0.212872
CCPG1,DNAAF4,DNAAF4-CCPG1,MIR628	18.5049	21.4458	0.212786
POMT1	5.02152	5.81887	0.212616
KDM6A	9.3993	10.8912	0.212538
MRPS18C	11.4558	13.2739	0.21252
PTS	14.5414	16.848	0.212414
ADARB1	8.05076	9.32636	0.21219
NDUFA2	57.6482	66.7555	0.21161
TLK2	7.64935	8.85771	0.211598
RPL27A,SNORA3A	352.646	408.336	0.211535
DUSP22	18.1743	21.0407	0.211285
POLR2L	124.49	144.105	0.211085
RPL30	699.755	809.895	0.210886
AMIGO2	31.5787	36.5398	0.210515
2021-03-03	271.885	314.569	0.210383
EXOSC6	7.65863	8.86045	0.210293
AC108676.1,ATP13A3	108.922	126.014	0.210289
PSMD1	64.5295	74.6505	0.210193
AC243919.1	101.582	117.5	0.210023
AL358781.1	6.54528	7.56929	0.209704
TFPT	13.3587	15.4426	0.209133
RPL24	602.767	696.79	0.209124
RAP1B	277.392	320.636	0.209013
CLTB	63.8477	73.7953	0.208895
ELOC	38.9039	44.9622	0.208798
WDR18	17.893	20.679	0.208769
MCUB	12.7718	14.7594	0.208675
MED10	23.2549	26.8732	0.208635
BRIX1	13.223	15.2769	0.208302
RSL1D1	46.013	53.1482	0.207978
MRPS30	15.8377	18.2926	0.207902
AC018362.1,AC018362.3,LRRC57	39.0127	45.0529	0.207677
ACBD3	35.5387	41.0284	0.207232
AC141586.1	7.90236	9.12292	0.207213
RPL32,SNORA7A	547.304	631.812	0.207153
KDM5A	13.4227	15.4945	0.207081
CYCS	126.372	145.843	0.206736
PDK4	12.0786	13.9375	0.206519
MIR7109,PISD	47.9609	55.3281	0.206154
DCAF16	9.64115	11.121	0.206009
CCL3L1	751.435	866.722	0.205921
ANAPC13	11.0209	12.7117	0.205918
SLC12A6	18.2745	21.0769	0.205833
RTRAF	53.0479	61.1828	0.205831
ACSS2	10.0108	11.5457	0.205802
AP001486.2,DCUN1D5	18.7368	21.6074	0.205651
AL049779.1,RDH11,VTI1B	95.6613	110.302	0.205451
FERMT2	40.3988	46.5778	0.205329
ITM2B	1148.59	1324.19	0.205253
DNAJC21	24.1051	27.787	0.20507
FDXR	14.637	16.872	0.205011
PIM3	340.403	392.272	0.204612
AC025580.2,C15orf48,HMGN2P46,MIR147B	7.31682	8.4314	0.204555
RAB9A	17.9129	20.6404	0.20447
SMAD7	10.6892	12.3157	0.204341
CHIC2	9.75986	11.2449	0.204338
RBM39	151.293	174.312	0.204329
PSMD5	8.74052	10.0699	0.204259
RPSAP58	12.9622	14.9321	0.204106
ZNF622	28.4926	32.8226	0.204102
SPTSSA	8.79578	10.132	0.204036
PIK3C2A,RPS13,SNORD14B	407.846	469.754	0.20388
MAP3K7	12.2296	14.0857	0.203857
KANSL3	41.4973	47.7925	0.203766
CMTM7	32.0322	36.8784	0.203253
AL391839.2	13.0494	15.0234	0.203233
CACNA2D4	22.0888	25.4228	0.202811
ATP2A2	156.542	180.159	0.202719
CANT1	19.5118	22.4529	0.202557
MAK16	9.1877	10.5724	0.202527
FBXO30	7.37682	8.48841	0.202496
TRA2A	34.2217	39.3756	0.20239
HSD11B1L,RPL36	231.441	266.286	0.202332
LRRC75A	16.3372	18.7965	0.202308
IRF2BP2	161.726	186.049	0.202133
AC138811.2,ARL6IP1,RPS15A	495.623	570.132	0.202052
CARHSP1	13.3456	15.3518	0.202041
PDXK	28.8239	33.1561	0.202011
ING5	9.38836	10.7946	0.201365
TRIB1	134.642	154.79	0.201186
SAMD4A	6.82183	7.84225	0.201108
MICOS10,MICOS10-NBL1,NBL1	108.6	124.84	0.201053
HNRNPCP2	11.7875	13.5483	0.200848
SSR4	211.831	243.401	0.200425
PBDC1	30.3457	34.8654	0.200302
AC010323.1,CD320,NDUFA7	30.2716	34.7774	0.200188
MTRR	13.3968	15.3867	0.199798
PI4KB	21.5558	24.7527	0.199506
BRAF	13.7645	15.805	0.199431
SPATA2L	17.1209	19.657	0.199283
MAGI2-AS3	10.7493	12.3406	0.199163
CNOT3	14.7364	16.9134	0.198778
RGS1	84.6482	97.1508	0.198746
ZNF704	21.9181	25.1508	0.198483
AL645608.8	10.4867	12.0331	0.198444
C1orf174	7.35114	8.43442	0.19832
MRPL48	12.2858	14.0956	0.198256
DNPH1	11.2196	12.8718	0.198193
AC012321.1,NFAT5	39.7163	45.5625	0.198117
HSD17B7	29.9591	34.3643	0.197916
AC005921.2	4.85495	5.56777	0.197643
KANSL2	10.6607	12.2253	0.197571
CLCN3	44.7544	51.3223	0.197555
EIF1B	67.6873	77.607	0.197303
NAA15	8.50031	9.74354	0.196931
AC090772.3,OSBPL1A	6.77656	7.76739	0.196877
RHEBP1,SHLD2P1	9.54337	10.9374	0.196698
CCSER2	14.1499	16.2155	0.196587
STRAP	70.6081	80.9028	0.196355
PARN	7.20056	8.2498	0.196251
DHX37	6.22833	7.13459	0.195986
TMSB4XP2	88.0563	100.867	0.195956
RPL7P23	13.5328	15.5001	0.195822
MPHOSPH10	14.9279	17.0976	0.195778
SCAND1	48.9718	56.082	0.195587
SARAF	229.761	263.118	0.195574
LINC01011,NQO2	33.8212	38.73	0.195523
SOCS6	45.9064	52.5551	0.195136
SMIM12	45.0455	51.5693	0.19513
SAT1	989.807	1132.93	0.19484
HM13,MCTS2P	66.7413	76.3901	0.194806
SMIM13	9.05318	10.3617	0.194765
CYB5A	13.8732	15.8762	0.194568
MACF1	25.7484	29.4639	0.194467
CCDC137	8.16221	9.33948	0.194382
RF02215,RF02216,RF02217,SNORD12,SNORD12B,ZFAS1	71.4308	81.7318	0.194352
TCN2	23.435	26.8135	0.194293
WDR25	9.9956	11.4356	0.194166
RPL21,SNORA27,SNORD102	362.035	414.19	0.194164
HIPK2	11.9084	13.6223	0.193994
AC068547.1,ARL5A,CACNB4	19.6175	22.4357	0.193653
HDHD3	22.4657	25.6919	0.19359
SRP72	28.692	32.812	0.193575
PITRM1	22.2553	25.4455	0.193265
SNX9	43.6278	49.8762	0.193103
FAU,MIR6751,SYVN1	491.201	561.499	0.19297
NR2C2AP	7.57713	8.66036	0.192776
CAMK2N1	13.1755	15.0576	0.192637
BTAF1	10.9122	12.4708	0.192612
DHX36	24.0482	27.4828	0.1926
PPFIA1	10.4378	11.9264	0.192334
SPAG9	57.2035	65.3561	0.192217
LAP3	21.0413	24.0392	0.192167
HSPE1P4	4.86127	5.55362	0.192097
AVPI1	12.1149	13.8386	0.191918
UQCRB	103.392	118.093	0.191795
SRM	36.5269	41.7192	0.19175
TMEM208	34.2852	39.1509	0.191457
FAM177A1	46.4907	53.0857	0.191381
AC036214.3,MRPS28,TPD52	45.1006	51.4971	0.191345
CIAPIN1	11.1723	12.7551	0.191148
PHLPP1	14.2281	16.2436	0.191128
SLC4A2	77.3926	88.3514	0.191057
ATP13A1	17.5757	20.0634	0.190986
OSBPL5	4.27151	4.87593	0.190931
NSDHL	14.5259	16.5796	0.190787
SC5D	55.2224	63.0263	0.1907
CENPV	29.5975	33.7801	0.190696
RPA3	15.1827	17.3252	0.190444
STARD4	786.905	897.883	0.190338
SLC35F5	17.9269	20.4496	0.189945
TENT4A	18.0837	20.625	0.189704
AL133453.1	10.2773	11.7213	0.189675
PRKX,RNU6-146P	256.457	292.448	0.18946
RAB1A	117.213	133.658	0.189417
AC098487.1,SLC39A8	14.6437	16.6916	0.188842
AC002116.1,ALKBH6,SYNE4	10.9839	12.5194	0.188775
NIP7	26.8244	30.5743	0.188772
RPS25	684.876	780.579	0.188701
ALG9,AP001781.2,FDXACB1	6.21805	7.08642	0.188596
ALDH9A1,RF00019	22.1165	25.2049	0.188584
TARS	64.1171	73.066	0.18849
THOC3	10.0636	11.4681	0.188475
SAR1B	19.7238	22.4742	0.18833
GALC	34.118	38.8755	0.188327
NOS3	8.16568	9.3038	0.188247
AC245033.1,AC245033.4,CPEB1,DNM1P38,RPS17	780.397	889.076	0.188099
POLR2I	23.147	26.3703	0.188092
MPP1	248.542	283.111	0.187877
NRBF2	12.6666	14.427	0.187745
BTF3	233.562	266.021	0.187735
EIF5	199.103	226.703	0.187285
TIMM44	21.5196	24.5008	0.187178
MEX3D	12.1707	13.8559	0.187091
GAPDHP1	16.8374	19.1651	0.186816
STX8	25.0407	28.4986	0.186615
PRPF38B	15.8809	18.0712	0.186397
IRF7	5.0058	5.69609	0.186372
MED21	16.6024	18.8884	0.186111
AC021224.1	8.28006	9.41869	0.185885
AC020656.1	9.70649	11.0404	0.185771
EIF1	1253.73	1425.74	0.185484
GLULP4	50.445	57.3582	0.185288
AURKAP1,RAB3GAP2	7.40453	8.41901	0.185243
OGT	90.3096	102.661	0.184937
ASB6	6.52272	7.41316	0.184616
AC108488.1,AC108488.2,RNASEH1	10.7904	12.2634	0.184611
IARS	30.1178	34.2288	0.184594
C14orf178,SLIRP	37.9995	43.1861	0.184586
DNAJB5	10.8268	12.3044	0.184571
SLC35B1	23.9654	27.2357	0.184546
EIF2S2	40.1022	45.5616	0.184139
AL139099.1	42.6745	48.4807	0.184036
PHLDB3	8.93164	10.1453	0.183815
AC022007.1,EMC3	50.9237	57.8386	0.183695
RPS12	652.7	741.268	0.183575
SNX4	18.6901	21.2255	0.183522
RPLP1	752.082	854.046	0.183425
SEC23A	13.1411	14.9199	0.183155
HNRNPAB	99.1441	112.564	0.183146
AP000873.4,PCF11	37.346	42.3983	0.183053
AL021707.6	13.8312	15.7023	0.183052
RPS23	839.509	952.999	0.182928
FASLG	62.1438	70.5432	0.182896
XBP1	360.073	408.71	0.182788
ODC1	29.2074	33.1481	0.182593
ZCCHC14	5.25454	5.9631	0.182499
NCS1	62.3895	70.8014	0.182475
MRPS12	22.393	25.4009	0.181832
FEM1C	12.7747	14.4901	0.181781
LDLR,MIR6886	237.896	269.83	0.18172
CHMP4B	130.013	147.451	0.181582
ENTPD4,LOXL2	12.3839	14.0429	0.181381
AC116913.1,SNAPC5	13.1287	14.8844	0.181077
NFE2L3	6.2629	7.09693	0.180365
C1orf52	21.0825	23.8819	0.179875
SLC25A13	9.29553	10.5295	0.179828
AL137129.1,HIF1A,SNAPC1	294.713	333.832	0.179813
WTAP	71.104	80.5401	0.179777
AC010522.1,ZNF586,ZNF587,ZNF587B	16.7341	18.9485	0.179288
HLA-H	14.61	16.5414	0.179128
NOCT	16.4267	18.5934	0.178746
TIMM8B	40.4802	45.818	0.178696
STMP1	20.8858	23.639	0.17865
ALG2	23.5901	26.6983	0.178569
RSPRY1	10.1848	11.5265	0.178533
MED28	27.8023	31.4647	0.17853
SLC25A33	9.32062	10.5482	0.1785
CRK	11.0038	12.4521	0.178394
RPL23	568.424	643.223	0.178352
RAC1P2	8.48813	9.6041	0.178205
AAR2	11.1499	12.6147	0.178082
DYNLT3	59.3821	67.181	0.178026
AL731577.2,ZRANB1	7.96348	9.0077	0.17776
ITPRID2	117.551	132.957	0.177673
MAP1LC3B	58.2929	65.9264	0.177537
NDUFAF8	46.9436	53.0896	0.177502
GLG1	6.08139	6.87664	0.177303
AC073332.1	38.5855	43.6308	0.177286
AK1,AL157935.2,ST6GALNAC6	23.2278	26.2591	0.176965
UPP1	99.586	112.578	0.17691
SNRPD1	18.4943	20.9038	0.176683
DHCR7	99.8645	112.862	0.176516
COL13A1	25.8121	29.1708	0.176476
AL671762.1,HSPA1B,SNHG32,SNORD48,SNORD52	107.088	121.001	0.176226
GAR1	15.8538	17.9124	0.176128
DEF6	11.6361	13.1425	0.175629
AC022400.10,ZSWIM8	17.7673	20.0614	0.175196
UQCRQ	109.725	123.884	0.175101
BTF3L4	16.5556	18.6917	0.175074
ECD	36.0143	40.6598	0.175034
HAUS2	9.79191	11.0543	0.174945
HMGCR	158.53	178.967	0.174938
TRIO	27.7622	31.3347	0.174638
RPL23A,SNORD42A,SNORD42B,SNORD4B	276.635	312.121	0.174122
TIMM9	11.9177	13.4449	0.173956
MIR3610,RAD21	35.2951	39.8173	0.173927
USP9X	12.1791	13.7372	0.17368
ZYX	243.525	274.634	0.173439
TEX30	32.0222	36.1104	0.173344
CISD2	10.2064	11.5094	0.173342
MORF4L2	330.652	372.86	0.173318
YEATS4	6.9211	7.80358	0.173134
POLR2B	36.1975	40.8064	0.172907
HELZ	13.5372	15.2599	0.172821
PCED1B-AS1	23.1485	26.0934	0.172766
RPL22P1	15.3633	17.3165	0.172657
GPR137	16.9065	19.0513	0.172307
UQCRFS1	27.2767	30.7348	0.172207
RPA2	20.9359	23.5901	0.172203
CCDC50	11.0358	12.4337	0.172071
H2AFX	29.9957	33.7898	0.171832
CCNL1	42.1489	47.4791	0.171799
AL008729.1,TBC1D7	19.041	21.446	0.171599
GTF2H5	6.54159	7.36773	0.17158
MYBBP1A	11.4557	12.9015	0.171479
RPS20P14	22.5923	25.4432	0.171446
CKS1B	11.0224	12.4129	0.171399
VMP1	139.605	157.197	0.17122
BOLA2,BOLA2-SMG1P6,SMG1P6	6.88866	7.75644	0.171171
PIGA	9.99421	11.2496	0.170709
AC138150.1	12.276	13.818	0.170708
SMNDC1	12.9542	14.5814	0.170707
AC024592.3,FUT5,NDUFA11	156.675	176.34	0.170585
SEC13	53.6579	60.3867	0.17044
AC010883.3	28.2838	31.8249	0.17018
AC096772.1	4.60323	5.17927	0.170104
TVP23B	17.4534	19.6352	0.169938
POLR3C	15.6837	17.6342	0.169106
CDK7	7.88234	8.86207	0.16902
RPS27A	456.401	513.044	0.168779
MAD2L1BP	39.8491	44.7923	0.168705
CD276	223.411	251.112	0.168628
RPS5	365.229	410.487	0.168536
2021-09-06	15.2893	17.1838	0.168529
EMD	127.303	143.058	0.168334
RPS16	510.892	574.064	0.168193
MSTO1	13.375	15.0244	0.167774
COA1	14.4973	16.2813	0.167429
ISCU	48.3006	54.244	0.167423
MSRB3	4.12955	4.63644	0.167035
CORO1B,PTPRCAP	18.6272	20.9136	0.167029
UBA52	572.654	642.898	0.166926
AL135905.2,PTP4A1	251.059	281.851	0.166909
MGAT2	52.0182	58.397	0.166878
PDCL3	36.0563	40.4696	0.166587
ERI1	30.8931	34.67	0.166401
GCOM1,MYZAP,POLR2M	27.6953	31.0809	0.166388
SOCS3	40.249	45.1677	0.166339
EEF1D	191.395	214.764	0.166195
IER3-AS1	299.228	335.759	0.166183
SMG1	9.36793	10.5115	0.166167
APMAP	30.4174	34.1292	0.166111
MOB3B	15.5792	17.4793	0.166031
CDH13	0.406418	0.455974	0.165987
NFIX	8.23112	9.23386	0.165846
RNASEH2C	35.166	39.4466	0.16572
EHD4	26.0639	29.2353	0.165658
DGUOK	35.6707	40.0104	0.165638
MRPL44	14.656	16.4365	0.165414
AC006064.4,IFFO1	400.4	449.036	0.165389
SMG7	6.62134	7.42554	0.165373
AC007308.1	6.39748	7.17394	0.165261
SHISA2	102.284	114.693	0.1652
IPO7	24.4145	27.3753	0.165134
SEC61B	204.203	228.966	0.165131
CDK5	9.81139	11.0008	0.165078
SLC4A7	4.92342	5.51951	0.164879
DRAM1	33.5511	37.6132	0.164877
APLP2	84.677	94.9279	0.164863
ZNF330	26.2242	29.3978	0.164809
RASA3	47.3042	53.0284	0.164798
RPS19	564.542	632.852	0.164788
ADAMTSL4-AS1,MCL1	598.729	671.175	0.164787
RPS8,SNORD38A,SNORD38B,SNORD55	568.892	637.728	0.164786
C4orf48	103.037	115.494	0.164659
IFI35	9.02178	10.1101	0.164314
AC016831.1,AC016831.7,LINC-PINT,MIR29A,MIR29B1	38.866	43.5492	0.164138
MIR4721,TUFM	65.6886	73.6023	0.164107
TPD52L2	43.5273	48.7678	0.164008
VASP	369.866	414.372	0.163923
ARC	223.881	250.769	0.163624
NUDT16	14.951	16.745	0.163488
NEPRO	12.794	14.3289	0.163466
AC006059.2,AC006059.3,AC099329.1,CCDC13,HHATL,HIGD1A	66.156	74.0895	0.163397
LMAN1	20.9669	23.4782	0.163208
AEBP2	19.2343	21.5352	0.163014
ERLEC1	30.4849	34.1295	0.162923
AC106739.1	87.7677	98.2587	0.162895
MTCH1	50.5511	56.5921	0.162857
PSME4	26.7055	29.893	0.162669
RPS3AP47	8.79387	9.84268	0.162553
PSMB1	89.8451	100.552	0.162431
AC012442.2,CHCHD5	18.253	20.4252	0.162215
DMAC1	11.3055	12.6509	0.162212
ALG11,UTP14C	8.2799	9.26353	0.161948
PHLDA2	58.3956	65.324	0.161753
CD9	625.055	699.102	0.161519
QTRT1	16.1248	18.0341	0.161446
PREPL	5.97629	6.68342	0.161336
CISD1	8.64707	9.66889	0.161139
CRELD1	9.40639	10.5175	0.161079
NDUFB11	38.5774	43.1337	0.16106
ABL2	114.44	127.915	0.160597
LFNG	41.8201	46.7408	0.160487
AC002398.2,AD000671.1,LIN37,PSENEN	30.3162	33.8771	0.160221
UBE2Q2	9.71678	10.8564	0.159996
ZCCHC17	9.68776	10.8225	0.159799
NRP1	15.3574	17.1559	0.159768
MTHFD2	89.9145	100.436	0.159651
UTP23	12.926	14.4384	0.159632
ANGPTL4	896.092	1000.9	0.159579
HSP90AB1	684.797	764.883	0.159562
INHCAP,SRPRB,TF	26.2741	29.3467	0.159556
CCAR1,SNORD98	13.6776	15.2744	0.159306
HEG1	7.62293	8.51253	0.159243
ELOVL5	117.284	130.967	0.159203
ERP44	9.96969	11.1322	0.159118
AL035461.3,CRLS1,MCM8	12.2809	13.7122	0.159047
AP001267.5,ATP5MG,KMT2A	93.9275	104.867	0.158942
SEC16A	12.5543	14.0153	0.158818
DAP3	30.6375	34.1932	0.158412
AMD1	39.2029	43.7522	0.158394
RPL12P4	8.96757	10.0072	0.15825
CDC6	18.7965	20.9748	0.158193
BCLAF1	23.2137	25.9012	0.158041
AC112504.2,GRK7,RNF7	49.0911	54.7738	0.158025
SDCBP	864.698	964.751	0.157961
DERL2	41.8379	46.6772	0.157906
AC010733.2,REL	22.7316	25.3606	0.15789
MAP3K8	66.9967	74.7447	0.157882
CPEB4	175.765	196.089	0.157859
HPS6	9.91501	11.0614	0.157848
SRP9P1	4.86685	5.429	0.157698
CNOT9	22.8639	25.5008	0.157468
TMEM126A	27.0403	30.158	0.15743
ATP1B3	212.94	237.485	0.157389
GTF2B	16.5561	18.4637	0.157331
AC135050.2,PRSS53,VKORC1	104.927	116.997	0.157092
PRXL2C	7.77587	8.6696	0.156961
SLC20A1	71.4346	79.6362	0.156801
RPS14	509.983	568.529	0.156786
NEMF	19.0347	21.2174	0.156616
MVD	107.641	119.98	0.15656
CREM	709.441	790.669	0.156391
TICAM1	8.0008	8.91512	0.15611
HNRNPH2,RPL36A,RPL36A-HNRNPH2	476.228	530.576	0.155908
TDG	17.7108	19.7309	0.155829
IL4R	380.555	423.959	0.15582
LETM1	13.6745	15.2336	0.155769
EXD3	9.11211	10.1493	0.155524
MSANTD3,MSANTD3-TMEFF1,TMEFF1	7.13345	7.94511	0.155467
LRP4	13.2363	14.7422	0.155457
AL359762.3,CTBS,GNG5	115.393	128.519	0.155426
STK26	20.0972	22.3815	0.155312
C19orf48,SNORD88B,SNORD88C	10.2788	11.4463	0.155216
AC018761.2	16.6862	18.5802	0.155113
DHX15	38.8278	43.2339	0.155071
AC012213.1,AC012213.5,SLC25A32	14.432	16.0694	0.155047
COX4I1	342.597	381.4	0.154791
PLAUR	308.575	343.494	0.154663
TOMM22	26.7959	29.8281	0.15466
NPM1P27	21.614	24.057	0.154491
FAM160A2	7.8174	8.70051	0.15441
COMMD1,RPSAP26	28.8251	32.0813	0.154407
VAMP5	21.5824	24.0161	0.154148
FAM107B	165.941	184.645	0.154079
CAMTA1	46.6264	51.8684	0.153709
GFER	20.6488	22.9699	0.153687
AL354892.2,PHF10	14.6926	16.344	0.153674
EEF1B2,RF02271,SNORA41	214.44	238.542	0.153666
RPS24	543.13	604.109	0.15351
AC091564.2,RRP8	14.8839	16.5546	0.153482
TOMM70	12.7521	14.183	0.153431
MRPS21	26.5755	29.5545	0.153281
MDH1	63.4537	70.5661	0.153272
MT2A	827.7	920.414	0.153175
MRPS33	18.2939	20.343	0.153166
MOB2	13.7575	15.2972	0.153049
SYAP1	32.235	35.84	0.152943
C16orf91	24.2739	26.9885	0.15294
NUDT16P1	15.6591	17.407	0.152666
IGF2R	11.7143	13.0216	0.15263
GORASP2	46.6801	51.8828	0.152448
AL356095.2	5.13456	5.70623	0.152297
P2RY11,PPAN,PPAN-P2RY11	26.7577	29.735	0.152211
KPNB1	60.4772	67.1997	0.152064
AC006116.10,AC006116.7	12.1225	13.4699	0.152058
USP39	20.447	22.7183	0.151967
EDARADD,ENO1P1	15.8148	17.5674	0.15163
MARVELD1	5.69841	6.32977	0.151594
MAN1A1	28.8266	32.0202	0.151583
ARID5A	24.6692	27.3967	0.151293
ALDOC	18.1589	20.1661	0.151255
DIPK2A	10.5331	11.6969	0.1512
PDCD10	36.3602	40.3771	0.151176
MIR6742,TRIM11	26.4875	29.4126	0.151124
B3GNT4	8.9666	9.95523	0.150893
AC091167.1,AC091167.2,AC091167.6,AC091167.7,GDPGP1,GOLGA2P8,NGRN,RN7SL736P,TTLL13P	26.4982	29.417	0.150754
AC004967.1,AC004967.2,AC079781.4,AC079781.5,ASNS,OR7E38P	17.3334	19.2427	0.150752
DRD2	26.8085	29.7594	0.150658
AC011511.5	44.9265	49.8691	0.15058
HUWE1	40.556	45.0131	0.150431
ZNFX1	37.8158	41.9702	0.150375
EEF1A1P22	7.65963	8.50018	0.150219
MMADHC	49.3549	54.7709	0.150216
CWC25	13.0692	14.5015	0.150029
ARF4	108.912	120.834	0.14986
SEC61G	117.925	130.827	0.149794
ATP2C1	14.5242	16.1092	0.149424
MRPL55	13.0885	14.516	0.149344
SLC39A7	43.3587	48.0778	0.149049
AL162426.1,PTRH1	12.6083	13.9777	0.14875
C15orf40	6.90527	7.65503	0.148709
AC068831.7,PRC1,VPS33B	6.80982	7.54845	0.148565
SLC39A6	13.8282	15.3261	0.148375
LST1	1.34469	1.49013	0.148167
SRSF7	87.132	96.5538	0.14813
JARID2	68.5609	75.9706	0.148055
LRIF1	11.4433	12.677	0.14771
PRDX4	41.4716	45.9389	0.147593
AC026785.2	47.4398	52.5481	0.147541
MIR1304,SNORA1,SNORA18,SNORA25,SNORA32,SNORA40,SNORA8,SNORD5,TAF1D	25.485	28.2282	0.14749
AL603832.3,PPM1J,RHOC	127.608	141.334	0.147393
EIF3I	86.5205	95.82	0.147285
AC005363.1,RPS2,SNORA10,SNORA64	678.943	751.905	0.147259
ATP6V1G1	112.086	124.131	0.147254
SNHG29,SNORD49A,SNORD49B,SNORD65	198.576	219.909	0.147217
RPL15	805.572	891.995	0.147021
SLC7A1	28.5089	31.5627	0.146806
PANK2	19.2383	21.2937	0.146445
AC104472.3,C3orf33,SLC33A1	13.1192	14.5207	0.146429
RPLP0	464.143	513.702	0.146362
FN3KRP	12.8141	14.1812	0.146245
CEP95	5.81209	6.43186	0.146179
TCEAL1,TCEAL3	65.1815	72.1126	0.145789
RPN1	120.151	132.924	0.145753
AL031847.2,CHD5,RPL22	223.117	246.835	0.145748
MIR4315-1,PLEKHM1	34.2425	37.8814	0.145701
MRPL51	71.7296	79.3519	0.145697
RPS7	313.663	346.896	0.145289
ATP6V1D	68.5718	75.823	0.145021
EFNB1	10.7575	11.8917	0.144619
RAD1	9.43475	10.4293	0.144586
NAA20	24.8993	27.5197	0.14436
NDUFB4	94.606	104.561	0.144342
AD000864.1,NFKBID	358.501	396.18	0.144178
NDUFA6	55.1173	60.9084	0.144135
GNL1	13.9395	15.4024	0.143979
AL137247.1,N4BP2L1,N4BP2L2,RF00190	58.5799	64.7204	0.143815
KMT5A	24.7542	27.3474	0.143729
CACNA1H	9.12971	10.0852	0.143599
AC135178.2,KRBA2,RPL26	732.096	808.702	0.143575
MAP4K3	17.2579	19.0559	0.142985
SRSF11	50.8047	56.0977	0.14298
AL451123.1	52.1263	57.5445	0.142667
KMT2E-AS1	11.3707	12.5524	0.142639
CYP1B1-AS1,RNU6-951P,RPL7P12	19.7116	21.7587	0.142547
AC002456.2,AC006153.1,CDK14,CLDN12,GTPBP10	9.27618	10.2368	0.142162
NDUFS5	166.856	184.128	0.142105
C18orf32,RPL17,RPL17-C18orf32,SNORD58A,SNORD58B,SNORD58C	606.069	668.699	0.141876
MIR6805,RPL28	455.382	502.395	0.141746
CFAP58-DT	57.9684	63.9401	0.141454
ANXA5	146.284	161.339	0.141328
APTX,LAGE3P1,TCEA1P4	12.8115	14.1297	0.141294
COX17,POPDC2	88.852	97.9903	0.141235
COQ10B	29.3757	32.3921	0.141018
TOMM34	8.21186	9.0537	0.140798
IDI1	217.564	239.837	0.140618
AGA	10.6924	11.7866	0.140562
ERGIC2	25.9777	28.6358	0.140548
NUDT3,RPS10,RPS10-NUDT3	436.937	481.603	0.140421
USP34	16.234	17.8931	0.140389
RF01881,RF02266,XIST	28.3505	31.2469	0.140339
AP002373.1,RBM7,REXO2	65.1336	71.7771	0.140122
AL445685.3,KTI12,TXNDC12	33.5608	36.9786	0.139912
AC010197.2,GYS2,LDHB	178.103	196.238	0.139891
FNBP4,RF00019	24.9133	27.4382	0.139271
AC024909.1	290.685	320.12	0.139159
RPP38	6.08422	6.69982	0.139051
HDC	151.843	167.204	0.139027
UTP3	28.056	30.8927	0.138954
KRR1	18.3212	20.1726	0.138881
PRPF3	10.283	11.3217	0.138829
NPIPB5,SMG1P1	13.2606	14.5969	0.138516
C17orf58	14.257	15.6927	0.138418
RF00099,SNHG1,SNORD25,SNORD26,SNORD27,SNORD28,SNORD30	13.2019	14.5309	0.138384
TNFRSF10B	16.6612	18.3348	0.138088
ZNF830	14.0908	15.5055	0.138024
PDLIM1P4,ST3GAL6	17.1307	18.8502	0.137996
SHROOM1	5.97639	6.57619	0.137978
AC012488.2,ASDURF,ASNSD1	13.0372	14.345	0.137919
CDC42P6	19.3317	21.2691	0.137792
MIR1244-1,PTMA,RF00015	688.133	756.827	0.137276
STARD3NL	44.0542	48.4472	0.137134
TMSB4X	4853.56	5337.29	0.137064
ADAM15,DCST1	7.21156	7.92909	0.136844
AL731557.1	10.6517	11.7114	0.136837
DDX5,MIR3064,MIR5047	558.831	614.416	0.136804
ATRAID	55.6861	61.218	0.136639
DDX50	24.3238	26.7386	0.136554
SRP68	33.2601	36.5609	0.13651
SIPA1L2	15.8545	17.4267	0.136407
PSPC1	15.1473	16.6476	0.136256
HDAC3	13.1985	14.5042	0.136094
TBCC	10.739	11.8005	0.135988
AC019080.1,NFE2L2	60.556	66.5376	0.135901
RPF2	10.7159	11.774	0.135848
RPL35A	419.447	460.862	0.135845
GPR137B	13.2928	14.6043	0.135751
OCIAD1	54.3409	59.6994	0.135677
RPTOR	6.10771	6.70988	0.135655
NBEAL1,RPL12P16	19.4548	21.3714	0.135559
CHCHD6	14.0441	15.4261	0.135407
RPL38	719.484	790.262	0.135368
AC093484.2	10.0624	11.052	0.135338
IDH1	98.8285	108.547	0.13532
C5orf24,DDX46	25.8441	28.3826	0.13517
PTGS2	2179.99	2394.01	0.135109
RBM25	22.3502	24.5429	0.13502
TMA7	194.789	213.897	0.135006
CDV3	80.8476	88.766	0.134802
NAXE	37.7482	41.435	0.134441
CDKN1B	16.8276	18.4697	0.134327
DEAF1	7.051	7.73886	0.134294
PLPP5	21.999	24.1437	0.134212
ENPP3	77.6391	85.207	0.134189
ALAS1	367.991	403.826	0.134063
SETD6	6.6407	7.28735	0.134059
NENF	28.3053	31.0606	0.134016
CAPZA2	58.2843	63.9572	0.134
NSMCE1	49.4631	54.2774	0.133998
CTDSP2,MIR26A2	14.486	15.8917	0.133612
TMED4	32.32	35.456	0.133604
MYADM	484.871	531.881	0.133503
MIR6873,WDR46	47.1671	51.7371	0.133418
BET1	10.7311	11.7705	0.133371
SELENOS	46.5357	51.0324	0.133076
TXN	244.881	268.538	0.133048
ITGB1	103.003	112.948	0.132972
TLE3	62.9613	69.0376	0.132918
AP000311.1,ATP5PO,DONSON	73.1681	80.2199	0.132745
AUH	8.15266	8.93735	0.132577
MAPKAPK2	91.0465	99.8089	0.132564
METAP2	30.961	33.9403	0.132547
C5orf15	17.9224	19.646	0.13247
IREB2	11.7776	12.9086	0.132284
SEC62	45.2002	49.5377	0.132199
AC104109.3,AC104109.4,CDKL3,PPP2CA,SKP1	329.626	361.184	0.131905
PRKAG2	22.2434	24.3716	0.131822
AC009078.3,BCAR1	44.6821	48.9555	0.131775
USP16	18.4296	20.1916	0.13173
AC135457.1	23.8276	26.1017	0.131507
P3H1	13.0645	14.3103	0.131408
RPS15AP1	16.6318	18.2171	0.131349
PFDN5	274.542	300.688	0.131242
AC055854.1	17.4655	19.128	0.131176
ZHX2	14.9441	16.3649	0.131029
AC120057.3	7.33289	8.02936	0.130903
COX7B	54.6875	59.881	0.130887
DKC1,SNORA36A,SNORA56	23.6084	25.8492	0.130821
AP3S1	125.669	137.578	0.130621
IMP3	75.6321	82.7939	0.130525
RDX	12.265	13.426	0.130482
SNRPD2	183.781	201.174	0.130458
RPL19	787.646	862.183	0.130446
PSMB7	53.9211	59.0211	0.13038
MAFK	18.7771	20.5511	0.130238
USP14	18.9531	20.7425	0.130158
ZNF667-AS1	18.6198	20.3759	0.130022
AC090004.1,AC093495.1,TMEM43	26.1195	28.5806	0.129912
PTPN2	8.83933	9.67172	0.129836
AFTPH	17.5437	19.1947	0.129755
GNA13	82.448	90.2028	0.129688
ATPAF1,NENFP1	10.2241	11.1852	0.129621
AC008575.1,APC,SRP19,ZRSR2P1	65.628	71.7929	0.12953
WBP11	21.5334	23.5552	0.129471
C1orf35	16.9561	18.5447	0.129207
FNBP1L	14.1625	15.4881	0.129084
STAU1	32.608	35.6576	0.128981
COX7A2L	41.3738	45.2358	0.128748
RLF	9.59092	10.4859	0.12871
CHD7	24.8288	27.1443	0.128635
FYN	121.489	132.802	0.128457
RRP7A	20.8423	22.7812	0.128329
ATRIP,TREX1	3.15275	3.44591	0.128275
GLRX3	45.4691	49.6969	0.128268
RPL34	673.273	735.857	0.128235
PTRHD1	12.4629	13.6198	0.128063
VEZT	24.3723	26.6338	0.128016
AC009053.1,AC009120.2	25.7321	28.1176	0.127906
IL1RN	112.233	122.636	0.127882
PRKD2	7.06687	7.72116	0.127746
PRKDC	9.74179	10.6434	0.1277
DENND4A	13.6013	14.8596	0.127648
ITGB3BP	5.91419	6.46031	0.127422
SPRY2	213.035	232.678	0.127246
DPM2	17.7809	19.4197	0.127195
GNA12	15.2279	16.6275	0.12685
ARPP19	56.0507	61.2018	0.126842
TERF2IP	57.012	62.2463	0.126722
CUTC,ENTPD7	8.85678	9.66898	0.126581
B3GNT5	211.304	230.659	0.126442
ERG28	11.5986	12.6609	0.126423
PPIG	25.8563	28.2225	0.126329
MRPL21	19.1576	20.9057	0.12598
MPHOSPH8	19.7681	21.5715	0.125949
SCYL2	27.1836	29.6628	0.125917
LEPR,LEPROT	35.63	38.8755	0.125769
ANKRD11	34.8567	38.027	0.125589
C6orf226	12.4376	13.5669	0.12538
DEK	42.9019	46.7902	0.125165
TIMM10	30.4273	33.1838	0.125112
CKB	75.3455	82.168	0.125055
TAF7	81.8867	89.2975	0.124991
PHF20	22.4589	24.4911	0.124972
NAXD	4.71692	5.14359	0.124932
DUSP11	8.30978	9.06067	0.124808
LSM5	15.9168	17.351	0.124473
CCDC18	12.1565	13.2519	0.124471
KIN	17.4699	19.0437	0.12444
MEX3C	30.592	33.3392	0.124064
ANXA7	36.0472	39.2804	0.123924
MAOA	1.00471	1.09482	0.123917
HSPA8,SNORD14C,SNORD14D	1481.35	1614.2	0.123912
AMIGO3,GMPPB	20.0495	21.8473	0.123889
SNHG16,SNORD1A	12.8333	13.981	0.12357
FAM209A,RTF2	95.913	104.474	0.123345
AP003419.1,CLCF1,POLD4	394.697	429.92	0.123322
NDUFB5	44.4539	48.41	0.122996
DCAF13	15.1152	16.458	0.122787
PSMD13	58.0014	63.1508	0.122713
BET1L	35.1582	38.273	0.122467
BST1,FAM200B	10.8773	11.8409	0.122462
LINC00963	97.4087	106.038	0.122459
AL161421.1	21.3153	23.1989	0.122164
MIR222HG	33.8086	36.7925	0.12202
HSD17B10	36.2189	39.4153	0.122012
AC005020.2,TMEM225B,ZNF655	20.2593	22.0431	0.121746
AL138752.2,AL513165.2,EXOSC3,FBXO10,SHB,SLC25A51,TOMM5	83.6939	91.0274	0.121178
C12orf43	4.94403	5.37695	0.121101
SRGN	2991.44	3253.38	0.1211
RBPJ	6.93098	7.53636	0.120807
FOS	46.5818	50.6488	0.120761
MIR6850,RPL8	843.708	917.28	0.120618
SPAG1	33.3268	36.2314	0.120558
RBBP5	10.5352	11.4529	0.120492
MFF	22.4312	24.3841	0.120432
ALYREF	76.6997	83.3744	0.120384
PEF1	50.7052	55.1145	0.120298
DNAJC2	15.1103	16.4235	0.120234
MAN2C1	55.1173	59.9033	0.120131
DAPK3,MIR637	43.3603	47.1232	0.120064
HSBP1	40.8241	44.3652	0.120008
AC000120.1,AC000120.2,AC000120.3,CYP51A1,KRIT1,LRRD1	219.365	238.386	0.119963
TMEM120A	16.3913	17.8108	0.119824
KRT19	80.4191	87.3725	0.119641
NBDY	31.2098	33.9007	0.119316
SELENOO	9.06165	9.84185	0.119157
MMS19	14.5457	15.7967	0.11903
MRPL36	29.5889	32.1253	0.118654
DNTTIP2	47.1051	51.1412	0.118603
DDX21	79.8153	86.6386	0.118345
RAN	246.942	268.02	0.118166
SPEN	14.2696	15.487	0.118118
FGFRL1	22.877	24.8286	0.118108
ZNF333	20.2363	21.9626	0.118103
IFT27	16.4306	17.8323	0.118103
ZNHIT2	5.8244	6.32107	0.11806
AL021707.3,AL021707.5	41.2132	44.727	0.11804
ANKHD1,ANKHD1-EIF4EBP3,EIF4EBP3	34.3779	37.3067	0.117953
FUS	151.395	164.275	0.117795
AP001020.2,YES1	35.2534	38.252	0.117774
ATP8A2P3,RNF6	16.1275	17.4979	0.117659
PRR5L	43.8563	47.5786	0.11753
GTF2IRD1P1	10.852	11.7726	0.117479
TAF11	12.5473	13.6105	0.117337
ATG101	46.18	50.0929	0.117337
AC025259.1	33.7906	36.6519	0.117268
UGCG	7.29312	7.90982	0.117108
IL17RA	5.86841	6.36431	0.117034
CCDC91	14.1008	15.2917	0.116972
PPIA	994.851	1078.78	0.116848
ZNF83	9.85758	10.6881	0.116701
RBM28	7.73139	8.38249	0.116652
MED30	12.9276	14.0151	0.11653
PRELID3B	32.7263	35.4737	0.116299
KDELR1	39.9896	43.3448	0.116235
STAB1	33.3875	36.1885	0.116224
FBXO28	14.3143	15.5141	0.116118
CNTROB	53.1298	57.5792	0.116026
NABP1,RF02271	159.308	172.646	0.115998
BACH1,LINC00189	36.9662	40.0557	0.115802
CHD3	66.7415	72.3147	0.115706
LSM1	22.7463	24.6451	0.115671
CYSTM1	132.516	143.576	0.115645
C5AR1	353.998	383.528	0.115589
ADIPOR2	65.6847	71.1574	0.115456
CEP57	15.2408	16.5096	0.115369
LINC01118,LINC01119,SOCS5	6.26359	6.78431	0.115212
THOC7	26.9034	29.1387	0.115147
TNFSF10	40.3832	43.7336	0.114988
AC006272.2,AC074141.1,ZNF577,ZNF649	8.44939	9.1503	0.114972
RAB4A,SPHAR	12.4127	13.4421	0.114942
AC007336.1,LPCAT2	15.1334	16.3884	0.114936
COPS9	86.0302	93.163	0.114913
MAPK1IP1L	59.6028	64.5391	0.114794
PSMG4	10.2992	11.1511	0.114657
AL138724.1	11.2438	12.1722	0.11446
RPL7A,SNORD24,SNORD36A,SNORD36B,SNORD36C	601.296	650.944	0.114457
MAF	74.2859	80.4154	0.114382
BBS2	5.78301	6.25968	0.114269
FAM174A	11.501	12.4479	0.114146
SAP30BP	51.502	55.7423	0.114143
MYL12B	178.054	192.713	0.114141
ACAT2	42.2231	45.6949	0.114001
TMEM106B	5.89296	6.37703	0.113892
ZNF146	22.5314	24.3816	0.113854
MXD1,SNRNP27	18.8099	20.3497	0.113515
FARP2	14.2442	15.4103	0.113515
MRPL58	7.18778	7.77329	0.11298
MIR3605,PHC2	19.2101	20.774	0.112914
[truncated: 6,000 more rows]

## Sheet: IgECLIL33_vs_IgECLIL33IL25TSLP
Table S3. mRNA expression of the genes in HSMCs that were stimulated with IgECL+IL-33 or IgECL+IL-33+IL-25+TSLP, related to Figure S2.
Sheet 3 IgECL+IL-33_vs_IgECL+IL-33+IL-25+TSLP
Gene	IgECL+IL-33 (RPKM)	IgECL+IL-33+IL-25+TSLP (RPKM)	Log2 fold change(IgECL+IL-33+IL-25+TSLP/IgECL+IL-33)
RF02198,RF02199,RF02200,RF02201,TTC28-AS1	1.68282	18.6422	3.46962
AC103591.3	1.985	12.6805	2.6754
IGFL2-AS1	0.106724	0.585182	2.455
TRBV26OR9-2	0.199174	0.731381	1.87659
MT1XP1	2.56916	8.66297	1.75356
AL590135.1	11.1228	31.9853	1.52389
SYTL4	3.73447	10.5539	1.4988
AC244669.1	2.01606	5.62923	1.4814
HSPE1P4	2.46483	6.46414	1.39097
COX7CP1	7.32785	18.1082	1.30518
SLAMF1	4.57832	11.3077	1.30442
SNRPEP4	4.33891	10.1253	1.22256
AMOTL2,RPL39P5	1.35111	2.91535	1.10952
ARHGAP33	2.98179	5.98488	1.00514
EED,MIR6755	9.93655	19.1373	0.94557
RF02196	25.0693	48.2513	0.944646
AL161787.1	2.17064	4.14545	0.933408
WDR59	4.48847	8.52271	0.925088
RHOH	19.8946	37.7012	0.922234
MTCO1P40	5.11896	9.57001	0.90267
NCEH1	3.17329	5.73741	0.85442
OSM	233.683	421.829	0.852105
ZHX3	2.4163	4.33272	0.842473
AC018638.2	6.75914	12.0996	0.840048
AC005912.1	6.62004	11.7119	0.823063
SOCS2	58.7143	103.084	0.812037
MIIP	33.7457	56.8752	0.753096
HBEGF	10.1429	17.0588	0.750046
LYPLA1	33.2142	55.0687	0.729432
AC007032.1	6.63385	10.9577	0.724027
IL1RN	148.009	243.731	0.719605
AC092069.1	6.37338	10.4813	0.717687
EMP1	179.106	289.986	0.69517
IL24	7.6316	12.3463	0.694021
ETS2	28.025	45.2073	0.689841
SNX10	3.66244	5.90229	0.68847
AP001972.1	1.46147	2.3315	0.673838
AC005339.1	2.75392	4.38918	0.672465
SLC30A2	0.586577	0.934443	0.671786
TNFRSF10D	3.2225	5.12309	0.668834
HRH1	6.4978	10.268	0.660132
ERI1	15.7051	24.5852	0.646557
AC007308.1	3.16878	4.90111	0.629181
TM4SF1	8.35015	12.8179	0.618286
PDE6B	1.44964	2.21775	0.613402
AL121899.1,AL121899.2,TGM3	2.30104	3.51463	0.611087
IL2RA	19.7325	30.1071	0.60953
CISH	3.03074	4.61962	0.608104
SVOPL	0.92767	1.40922	0.603213
AC087521.4	36.8842	55.965	0.601522
CCR4	0.27684	0.416848	0.590469
IVNS1ABP	109.929	165.29	0.588427
ATG4C	1.4974	2.24733	0.585752
AC068234.1,EFCAB13,ITGB3	33.4912	50.0662	0.580055
TTC9C	5.14548	7.6523	0.572588
AF127577.1	7.37101	10.9319	0.56861
RBM17	82.8334	122.38	0.563083
AL355816.2	9.78034	14.3822	0.556328
MYRIP	10.3851	15.2699	0.556176
TMEM173	39.081	57.4268	0.555257
CD200R1	2.53316	3.722	0.55514
MIR7110,PDIA5,SEC22A	7.91046	11.5746	0.549129
MRPL48	10.5889	15.4261	0.542821
MCM4	1.92857	2.80956	0.542813
AC243829.4	80.4113	117.069	0.541889
NT5DC2	11.6752	16.9649	0.539106
WDR12	5.7793	8.37636	0.535429
C15orf40	4.09062	5.92857	0.535365
LINC01010	5.98445	8.64579	0.530779
ERHP1	5.05614	7.27517	0.524945
IL5	35.8619	51.5079	0.522342
IGFBP3	8.77866	12.5921	0.520446
AC112491.1,LINC02067	20.332	29.1314	0.518823
CCL3	455.282	651.866	0.517815
AC015912.1	10.6103	15.1685	0.515613
SDCBPP3	8.51809	12.1728	0.515059
GATA2-AS1	17.8936	25.5623	0.514574
GDE1	9.87637	14.0895	0.512568
LYPLAL1	5.57152	7.94098	0.511246
TNFRSF8	16.2019	23.0822	0.510618
TM7SF2,VPS51	52.5689	74.7346	0.507567
NUDT9	8.62888	12.2215	0.502176
PDIA3P2	43.3245	61.0859	0.495656
BTBD7	7.3109	10.2975	0.494173
AC015912.3	55.9193	78.5909	0.491016
HS3ST1	1.69203	2.37629	0.489956
RPS26P13	9.98241	14.0087	0.488863
LCP2	82.0032	114.952	0.487279
AP001029.2	2.98079	4.17731	0.486879
GAB3	8.80761	12.3403	0.486555
LIG3	11.1719	15.6107	0.482661
IL1A	29.5871	41.283	0.48058
ZNF224	2.01309	2.80743	0.479838
EIF1P7	16.596	23.1376	0.479404
EPAS1	47.0987	65.4105	0.473835
CISD1	17.587	24.4185	0.473465
AP001020.2,YES1	19.6354	27.2553	0.47308
THOC3	8.9949	12.4852	0.47304
RCC1,SNHG3,SNORA73A	6.92332	9.5833	0.469059
UTRN	4.7943	6.63493	0.468761
SMARCAL1	3.54403	4.89883	0.467046
CCL4	6400.79	8843.46	0.466361
AC022509.2,AC055720.2,ITPR2	9.29331	12.8297	0.465223
AC120498.10	6.96889	9.61489	0.464341
ENSAP2	7.56177	10.4078	0.460869
ACAP1	5.12453	7.05195	0.460603
ATE1	4.6875	6.43902	0.458022
COG4	5.5353	7.60194	0.457706
HSPE1P2	5.38812	7.39844	0.457439
AC246787.1	10.7407	14.7099	0.453699
GTF2IRD2B	6.63534	9.07463	0.451668
AC087163.3,ATPAF2	8.46033	11.5196	0.445305
AL008729.2	5.37041	7.30189	0.443238
UBL5P2	7.77448	10.5661	0.442625
AC092143.2	2.4334	3.30419	0.441323
SDHAF3	9.26141	12.5567	0.439154
AL008729.1,TBC1D7	11.712	15.8726	0.438551
RPL37AP1	17.7701	24.0644	0.437449
IPO13	5.80697	7.8545	0.435734
AP000763.2	352.14	476.273	0.43564
ARL4A	11.8067	15.9315	0.432276
AL162424.1	15.0829	20.3207	0.430036
AC005696.2	7.65253	10.3036	0.42914
MMP3	15.0392	20.2356	0.428168
DARS	18.0652	24.27	0.425961
TRAPPC10	9.29211	12.4815	0.425713
MIR4763,MIRLET7A3,MIRLET7B,MIRLET7BHG,PRR34-AS1	16.919	22.7221	0.425452
FAM162A	15.096	20.2386	0.422943
RPL35P2	31.0775	41.6632	0.422903
IFT57	12.0197	16.1119	0.422726
PIGK	9.7995	13.1327	0.422384
RFESD	3.22596	4.32236	0.422091
CCRL2	26.4717	35.4319	0.420598
ITK	23.8533	31.8665	0.417852
SLC7A11	7.81577	10.4308	0.41639
ZFYVE19	3.08769	4.11468	0.414252
TES	12.3231	16.4169	0.413817
TCHP	3.15435	4.20011	0.413084
GAPDHP1	22.7244	30.2324	0.411853
KDM4A-AS1	4.32485	5.74578	0.409853
CCL23	0.770879	1.0227	0.407807
AC027309.2	66.6999	88.4785	0.407642
LIPE-AS1	8.19123	10.8599	0.406859
SOCS1	7.10374	9.41708	0.406701
KATNBL1	7.46089	9.8886	0.406419
C1GALT1	7.11893	9.42554	0.404915
TXNIP	32.6229	43.1443	0.403285
PLPP1,RNF138P1	6.55666	8.66715	0.402597
TFPT	12.6965	16.7726	0.401675
AC004453.1	37.9712	50.0906	0.399634
SPATS2L	29.3955	38.7321	0.397934
GAB2	10.5792	13.9286	0.39682
INHBA	1060.99	1395.57	0.395443
GTF3C3	6.23949	8.19545	0.393395
CD47	29.7562	39.0798	0.393233
RAB9A	19.2372	25.2372	0.391653
MLH3	4.4355	5.81181	0.389891
LINC01050	9.02443	11.8167	0.388919
TGM2	16.0557	20.9879	0.386472
RHBDF2	3.55537	4.64751	0.386458
GTF2E2	6.62436	8.65866	0.386363
DANCR,LINC01618,RASL11B	12.6951	16.5935	0.386346
LRRC40	9.04371	11.8202	0.386268
AC007566.1,GATAD1	5.23067	6.83633	0.386226
MCUB	15.5576	20.329	0.38592
AL137186.2,IL15RA	16.7727	21.9155	0.385837
CTNS	67.5343	88.2162	0.385423
AC104389.4,AC104389.5,HBE1,HBG1,HBG2,HNRNPA1P53,OR51B5,TRIM5	12.724	16.5986	0.383509
USP34	14.9865	19.5361	0.382479
ADARB1	8.83416	11.5009	0.380582
SUMO2P1	9.33472	12.1506	0.380349
OARD1,UNC5CL	8.70695	11.3314	0.380087
ZNF639	4.68736	6.09801	0.379563
TPI1P1	14.0468	18.272	0.379393
CD69	209.32	272.254	0.379243
MED27	10.2564	13.3361	0.378812
FEM1B	18.1224	23.5244	0.376384
LANCL2	4.89279	6.34908	0.37589
LY96	7.84165	10.1726	0.375459
AC008554.1,AC010636.2,ZNF626	1.93341	2.50746	0.375079
AKR1C1	8.81265	11.4274	0.374849
RSAD2	3.60239	4.67064	0.374666
CAPN10,GPR35	5.97989	7.74489	0.373126
HPF1	4.38874	5.67834	0.371662
MYSM1	4.40085	5.69151	0.371029
ADAMTS3	8.31302	10.743	0.369952
CSF3	17.3794	22.4464	0.369106
LINC00900	2.45639	3.17202	0.368862
SIPA1L1	4.77416	6.16251	0.368271
LPP	5.0832	6.55934	0.367814
SSX5	3.20313	4.13317	0.367766
SP4	2.65541	3.4258	0.367506
AC092597.1	11.4562	14.7745	0.366981
AL009174.1	6.44102	8.2945	0.364866
AC012146.1	12.2594	15.7871	0.364858
DOLPP1	4.72522	6.08282	0.364359
ANXA2P2	17.223	22.1655	0.363979
AC099795.1,SLC2A1	39.2671	50.5003	0.362971
RNF220	20.3884	26.1995	0.361791
AC004542.1	8.59604	11.0383	0.360774
C6orf226	9.38025	12.0401	0.360149
CALM2P2	4.73341	6.07506	0.360019
AC016747.4,C2orf74,KIAA1841	5.76287	7.3938	0.359529
OVOL2,SNX5	37.3954	47.9754	0.359434
NUDT2	9.50875	12.1985	0.359376
IL31	5.59326	7.1731	0.358907
JKAMP	11.1927	14.3518	0.358674
COMMD2	7.82133	10.0269	0.35839
RNF123	9.79445	12.5545	0.358168
LSM14B	7.41625	9.5059	0.358133
AC009022.1,NPIPB14P,PDXDC2P	6.71163	8.60189	0.35799
HIBCH	8.95043	11.4695	0.357774
NPIPB4,SMG1P4	6.55028	8.39123	0.357326
ST6GALNAC4	9.11689	11.6787	0.357266
PHF12	3.08008	3.94502	0.357065
MLLT10	5.06966	6.4808	0.354283
TBC1D31	20.4938	26.182	0.353388
NEK7	21.1992	27.0817	0.353308
ANKRD42,AP000873.1	7.31867	9.34719	0.352951
AL033397.1,GCLC	3.55949	4.5448	0.352546
STK26	26.4283	33.724	0.351692
AL627389.1,JPX,RF02124,RPSAP14	11.2884	14.4021	0.351438
STRIP2	36.4677	46.5047	0.350757
RNF19B	29.2346	37.2719	0.350412
CA12	20.6497	26.3234	0.350225
LEMD2	11.1464	14.2032	0.349638
CYB561	17.7455	22.5937	0.348467
CXCL3	155.895	198.383	0.347714
MIR210HG	4.8648	6.18593	0.34661
CEACAM1	16.28	20.6959	0.346244
PPP4R1	13.2393	16.828	0.346037
BBX	5.29666	6.72236	0.343885
MIR4700,UNC119B	5.03188	6.38627	0.343876
LRRC8A	13.4561	17.0762	0.343727
AC022968.1	19.9035	25.2487	0.343187
PPIAP11	11.7998	14.9554	0.341904
BCL7A	10.7827	13.6659	0.341862
MGAT5	24.9264	31.5853	0.341579
ZNF516	6.11275	7.74572	0.341578
AC004771.4	12.2117	15.4707	0.341274
MBD2	20.9024	26.4775	0.341098
ALAS1	120.876	153.051	0.340485
TXN	215.738	272.838	0.338764
ROM1	8.20536	10.3759	0.338598
EIF1AXP1	11.0018	13.9114	0.338528
BANF1P3	19.183	24.2366	0.337359
AC012321.1,NFAT5	36.6123	46.241	0.336844
GRAP2	18.6738	23.5592	0.335275
AC068338.1	5.88037	7.41864	0.335248
ACTL6A	12.0323	15.1777	0.335041
HOMEZ,PPP1R3E	3.20015	4.036	0.334787
RRAS2	27.8875	35.1509	0.333943
CCL26	67.6522	85.2646	0.33381
INTS10	8.10941	10.2162	0.33319
AC021739.2	9.5183	11.9876	0.332767
AK5	6.61667	8.33315	0.332757
RNF20	4.50124	5.6689	0.332746
OGFOD1	20.9575	26.3792	0.331934
TNFAIP1	9.4652	11.9135	0.331892
MT1G	7.40358	9.31855	0.331882
MRPS18C	11.4286	14.3697	0.330381
PDE4DIP	10.6759	13.4206	0.330091
AL445423.2,HLX,MARC1	9.78953	12.3004	0.329394
TP53BP2	38.7416	48.678	0.329386
AC009245.1	15.0354	18.8915	0.329374
AC002996.1,ACAD10,ALDH2	8.84196	11.1069	0.329018
GDPD5	4.53252	5.693	0.328876
CAPN7	7.72406	9.69868	0.328429
RPS3AP5	11.1532	14.0044	0.328422
IFI6	13.6376	17.1224	0.328295
HERPUD2	10.0622	12.6212	0.326903
TMEM268	4.69624	5.88961	0.326666
RPS3AP47	9.83774	12.3374	0.32664
CMBL	4.06478	5.09648	0.326324
PCBD1	34.4164	43.1129	0.325023
LSM8	7.48467	9.36706	0.323658
TYW1	25.0885	31.3961	0.323559
NARF,NARF-IT1	17.5947	22.0146	0.32332
TCF3	19.8733	24.8635	0.323198
AL136380.1	180.218	225.385	0.322648
HSBP1L1	5.46691	6.83568	0.322359
RRNAD1	7.19347	8.99391	0.322261
UPRT	7.11953	8.89995	0.322015
TOR1AIP2	11.5733	14.4673	0.321995
ARFGEF1	8.36653	10.4537	0.321312
ZNF671	2.1227	2.65045	0.320337
ARL14EP	8.4936	10.6051	0.32031
HMOX1	143.371	178.845	0.318957
AC016888.1	21.5041	26.8159	0.318477
TXNL4B	9.41459	11.7326	0.317553
RPS2P46	18.9106	23.5503	0.31655
KBTBD8	21.3349	26.5559	0.315817
WWOX	6.43182	7.99843	0.31449
CYSTM1	189.533	235.564	0.31367
POGLUT1	4.51969	5.61612	0.31335
XPO6	19.2105	23.8604	0.312723
RPL23AP82	9.31733	11.5722	0.312675
PSIP1	3.71688	4.61505	0.312254
ZNF175	1.89643	2.35223	0.310743
ASXL1	10.2607	12.7231	0.310321
RPL12P4	10.127	12.5557	0.310136
AC093616.1,AC133644.3,CYTOR,MIR4435-1,PLGLB2	72.9303	90.3778	0.30945
MAOA	22.3472	27.6879	0.309162
FOXN2	3.57859	4.4335	0.309055
ITGA5	33.2425	41.175	0.30874
AP000580.1,RSF1	13.7695	17.0546	0.308685
AL133355.1,STN1	5.12154	6.3418	0.308315
PTBP3	22.8513	28.2793	0.30747
TPT1P9	54.6272	67.5646	0.306648
ATXN3	7.89082	9.75689	0.306246
TGFBR2	27.5939	34.1063	0.305689
KDM6A	10.1357	12.5265	0.305538
AC010226.1	7.05831	8.71859	0.304772
CCDC25	12.3518	15.252	0.304277
ATIC	15.01	18.5259	0.30362
FNBP1	11.1399	13.7484	0.303527
SNX4	16.1091	19.8773	0.303246
PANK3,SLC2A3P1	14.0662	17.3447	0.302262
RO60	15.7813	19.4582	0.302162
AL929472.2	5.01137	6.17865	0.302087
AL136988.1	12.8004	15.7791	0.301826
KLF6	191.938	236.599	0.301804
TLE3	19.0906	23.5295	0.301608
ITGAV	84.7527	104.428	0.301177
SLC11A2	36.9922	45.5724	0.300939
ZNF267	10.9421	13.4635	0.299164
ZNF148	3.35918	4.13306	0.299101
LAMA4	9.00349	11.0732	0.298516
CDK2AP1	40.8396	50.1986	0.297678
GADD45G	10.6346	13.0713	0.297637
MBNL2	11.2136	13.7808	0.29741
PORCN	29.9237	36.7581	0.296774
HDHD5	5.92051	7.27016	0.296266
PFKFB2	4.22261	5.18375	0.295861
FAM111A	4.21278	5.17134	0.295766
LRRFIP2	31.1376	38.2187	0.295621
AC005921.2	5.6537	6.93753	0.295227
AL139095.2	11.8041	14.4736	0.294136
RPL37P2	17.3654	21.2881	0.293832
USP48	11.0314	13.5198	0.293458
C2CD5	3.85752	4.72677	0.293181
NKAP	5.88514	7.20974	0.29287
UPF3A	18.5369	22.7067	0.292718
TPK1	7.39	9.05196	0.292656
ANKZF1	2.97122	3.63937	0.292633
TMEM87B	14.1981	17.3833	0.292004
STARD3NL	55.2496	67.6368	0.291844
AC006538.1	16.3875	20.0487	0.290913
CHD6	5.25503	6.42832	0.290743
MORC2	4.32547	5.29097	0.290675
FKBP15	4.86895	5.95407	0.290265
SNRPE	30.0437	36.7389	0.290246
ATF4P3	20.7235	25.3345	0.289836
SIPA1	9.70966	11.8698	0.289803
CTSC	81.2884	99.3622	0.289648
RBM18	9.53853	11.6546	0.289061
KHDC4	5.2126	6.36853	0.288957
OSBPL5	3.8343	4.6823	0.288254
AL356489.2	0.886937	1.08246	0.28741
SPSB2	2.07112	2.5276	0.287357
AL627309.7	7.28793	8.89258	0.287093
SNHG7,SNORA17A,SNORA17B	6.64467	8.10708	0.286985
IDNK	3.50549	4.27604	0.286659
AL928654.2	10.9479	13.3541	0.286629
PPIAP22	44.0633	53.7474	0.286617
MAPKAP1	32.0244	39.0475	0.286059
MIF-AS1	26.5901	32.4212	0.286048
CHAC1	27.2799	33.2615	0.286015
SOCS3	43.7244	53.2778	0.285096
PGS1	5.28723	6.44241	0.285088
PPIF	15.6558	19.0696	0.284577
STXBP6	10.9002	13.2755	0.284412
AC116366.3,C5orf56,RAD50	5.5226	6.72603	0.284408
CEP250	3.2151	3.9157	0.284407
RASSF2	28.6542	34.8835	0.283798
AC129492.8	4.46977	5.44146	0.283793
AP003307.1	5.13323	6.24845	0.283631
PIP5K1A	20.6124	25.0899	0.283594
KLHL24	3.43705	4.18181	0.282957
AC129102.1	6.05687	7.36392	0.281902
BROX	6.74332	8.19744	0.281714
MXI1	3.62004	4.40058	0.281688
HDAC5	7.04406	8.56118	0.281402
GTF2F2	7.49103	9.10419	0.281367
TMEM159	5.67739	6.8966	0.280657
CEMIP	14.7593	17.9223	0.280131
FYTTD1	18.1347	22.0203	0.280081
TIMM9	16.6738	20.2395	0.279591
SLC38A10	17.6145	21.3787	0.279411
AC092017.2	11.4537	13.9011	0.279385
CDC6	12.2852	14.9057	0.278943
EXOC6	3.74085	4.5377	0.278595
TSEN54	3.13624	3.8033	0.278216
BLMH	7.96689	9.6579	0.277693
PPP1R14BP3	9.83154	11.9157	0.277374
CLCN3P1,LDHAP4	14.7653	17.8946	0.277314
CSF1	1780.74	2157.41	0.276823
OPA1	23.7759	28.7964	0.276389
SIRT3	6.44792	7.80304	0.275202
MEX3C	41.3861	50.0813	0.275126
FAHD2A	6.68225	8.08559	0.275019
WDR37	9.60204	11.6172	0.27485
FGL2	228.449	276.374	0.27475
FAM104A	14.7279	17.8151	0.274549
RPRD1B	6.55873	7.93294	0.274439
AL049840.3	5.33762	6.45522	0.27427
MINDY3	7.29937	8.82674	0.274109
ARHGAP17	9.77497	11.8046	0.272185
COG3	18.5174	22.361	0.272103
BCL10	8.94841	10.8053	0.272036
CARD8	10.7765	13.0124	0.271998
RPL17P36	8.0378	9.70512	0.271945
CLK1	44.8056	54.0973	0.271878
RPS15AP1	16.6215	20.0663	0.271724
THSD1,VPS36	8.10108	9.77581	0.271102
EML4	9.09992	10.981	0.271084
ALG12	5.78636	6.98247	0.271081
GFI1	11.7941	14.2237	0.270231
RPS19BP1	58.7209	70.8115	0.27011
YWHAZP4	8.68414	10.4664	0.26931
TWSG1	18.4641	22.2521	0.269219
ZADH2	4.89159	5.89215	0.268491
MAP4K3	14.5914	17.5752	0.268423
CMTR2	7.98835	9.61981	0.268111
RALA	11.0549	13.3106	0.26789
TRAF3IP3	7.20359	8.66963	0.267254
CTSL	202.102	243.181	0.266947
PWP1	17.3425	20.8594	0.266386
RPS11P5	12.935	15.5547	0.266071
FBXO3	6.40195	7.69629	0.265652
SLC2A14	59.5169	71.5489	0.26563
AC145207.3	177.605	213.477	0.265408
OTULIN	8.84459	10.6308	0.265383
GYS1	8.04506	9.6681	0.265129
ATP5F1E	21.4443	25.7705	0.265126
DNAJB9	184.623	221.791	0.264619
PDLIM1P4,ST3GAL6	18.5098	22.2333	0.264433
CWC27	6.63257	7.96667	0.264409
RPL7P23	14.1726	17.0163	0.263813
MED14	6.46742	7.76461	0.263723
PLCG1,RPL23AP81	4.8835	5.86203	0.263485
SMYD5	7.21914	8.66436	0.263266
MED21	16.8667	20.2394	0.262989
SERPINE1	276.252	331.482	0.262946
HGS	47.3068	56.7638	0.262924
RPL10P9	31.5263	37.8098	0.262204
AL451123.1	24.0188	28.7977	0.26179
B4GALT3	17.2082	20.6319	0.26178
PYGL	28.6203	34.3049	0.261376
HEATR5B	5.13207	6.14751	0.260461
DNPH1	35.3955	42.3917	0.260216
AC084337.2,DNHD1,TIMM10B	26.5823	31.8331	0.260062
SECISBP2L	9.70702	11.6233	0.259919
FASLG	24.6891	29.5566	0.259606
APRT	68.5016	81.9788	0.259113
SMC1A	11.0567	13.2318	0.259088
SERINC5	4.67739	5.59672	0.258878
OXR1	5.17191	6.18821	0.258825
BTBD6	18.6377	22.2959	0.258555
MRPS11	14.6041	17.468	0.258341
PCID2	8.62242	10.3095	0.25781
LUCAT1	66.4128	79.4037	0.257745
TSC22D2	89.9107	107.465	0.257302
BCL2A1	94.0313	112.385	0.257237
MROH7,MROH7-TTC4,TTC4	13.934	16.653	0.257173
CARHSP1	9.59752	11.4696	0.257082
CSNK1E,TPTEP2,TPTEP2-CSNK1E	22.1095	26.4206	0.256997
AC135457.1	26.9508	32.1923	0.256388
TRAPPC6B	9.00487	10.756	0.256364
AIDA	14.3285	17.1131	0.256214
AAMP	35.3557	42.2245	0.256138
NSMAF	14.1422	16.8892	0.256094
AL590714.1	5.91981	7.06768	0.255686
RTCA	24.3205	29.0313	0.255436
HTT	7.03301	8.3934	0.255113
BOLA1	2.70157	3.22406	0.255081
ZDHHC2	10.9497	13.0499	0.253147
GALNT12	15.0216	17.8933	0.252381
MUS81	17.5119	20.8517	0.251829
SNRK	6.20105	7.37899	0.250911
AC013489.3	6.21943	7.40028	0.250797
SP1	7.40211	8.80375	0.250182
HSPA4L	7.55021	8.978	0.249877
TMEM161A	9.87915	11.7465	0.249772
DERL2	56.3269	66.9713	0.249719
ZBTB38	82.2167	97.7506	0.249674
TMEM69	5.35841	6.36951	0.249377
XXYLT1	5.44133	6.46538	0.248776
BET1	13.0545	15.51	0.248651
FAM72A	9.01516	10.7069	0.248116
ITGA4	11.0072	13.0699	0.247801
PPP3CC	10.5031	12.4706	0.247716
PDHA1	41.5244	49.3026	0.247704
ZCRB1	23.8375	28.2903	0.247075
HDAC3	14.5483	17.263	0.246833
FLNB	28.0727	33.3095	0.246766
METTL21A	7.41872	8.80158	0.246592
RGCC	297.42	352.802	0.246357
BX679664.3	27.3346	32.4206	0.246183
RFXANK	21.147	25.0799	0.246079
APPL2	3.11291	3.69119	0.245822
CSRP1	83.4138	98.8766	0.245343
MIR155,MIR155HG	63.472	75.225	0.245092
AL121899.4	7.8013	9.24519	0.244988
CCL3L1	1208.04	1431.42	0.244779
TAF6	8.79026	10.4117	0.244228
FARP2	8.8999	10.5409	0.244137
TMEM248	68.9914	81.7058	0.244022
PTPN1	241.347	285.813	0.243963
PPP1R15A	412.549	488.548	0.243935
DIS3	13.5683	16.0663	0.243798
DENND2D	6.38711	7.56133	0.243477
MOB2	13.416	15.879	0.243165
RPL10AP6	25.8684	30.6083	0.242732
C1QTNF1	14.9413	17.6775	0.242609
AFF1	8.35452	9.88411	0.242554
AC060766.1,AC060766.5,AC060766.7	1.30601	1.5448	0.242254
DNAJC15	7.44537	8.80513	0.242001
UQCRFS1P1	11.0534	13.072	0.24199
AC006059.2,AC006059.3,AC099329.1,CCDC13,HHATL,HIGD1A	71.5097	84.5541	0.241736
LINC01278	5.95411	7.03998	0.241685
TMEM39A	34.947	41.3167	0.241556
AL450405.1	42.458	50.1906	0.241381
EPG5	8.29663	9.80288	0.24068
FBXO38	5.40776	6.38939	0.240647
PPP1R2	34.9674	41.3038	0.240264
PLEKHF1	7.49028	8.84734	0.240224
TRAF3IP2	69.6762	82.2811	0.239895
DHX29	4.41041	5.20783	0.23977
NTMT1	15.2514	18.0013	0.239159
APOL2	5.48323	6.4703	0.238807
OR56B1,TRIM22	11.4244	13.4804	0.238745
TMEM273	98.255	115.935	0.238713
PHACTR1	12.1276	14.3087	0.238599
YEATS4	8.26719	9.7539	0.238582
AL136084.2	12.1028	14.2787	0.238524
AC242426.2,CHD1L,PDIA3P1	17.8085	21.0081	0.23838
AC099508.1	1.10789	1.30671	0.238124
ABHD5	16.6905	19.6816	0.23782
SLC24A3	19.0442	22.4521	0.237499
IL13RA1	8.51513	10.0381	0.237386
MRPL11	11.7065	13.7984	0.237191
RPS29P5	97.2379	114.607	0.237105
SMIM3	21.0133	24.7631	0.236889
RGS2	596.114	702.459	0.236826
ADAP1,COX19	46.517	54.8141	0.236789
LIMA1	8.76749	10.3283	0.236367
ARID3B	20.0265	23.5776	0.235507
PRMT5	13.6982	16.1202	0.234883
AL162417.1,GBGT1,RALGDS	19.9324	23.453	0.234657
RGS1	148.91	175.184	0.23443
WDR7,WDR7-OT1	6.71964	7.90116	0.233681
AC006011.1,POLR2D	17.0994	20.1041	0.233544
AC113189.2,AC113189.4,CHRNB1,FGF11,SPEM1	4.29614	5.04886	0.232917
AC125611.3	196.285	230.66	0.232818
AP000350.4,MIF,SLC2A11	621.961	730.726	0.232506
AC003072.1,DUSP18	17.3714	20.4041	0.232145
AC253536.1,AC253536.5,AC253536.7,DDT	44.706	52.5078	0.232063
COMMD10	12.701	14.9174	0.232054
AL031729.1	11.8705	13.9412	0.231974
ST6GAL1	4.79833	5.63506	0.231899
COX7B	52.3861	61.5121	0.231686
HK1	56.0225	65.7811	0.231667
ATF7IP	7.55	8.8647	0.231595
SMG1	10.9574	12.8599	0.230974
TUBAP2	9.12432	10.7053	0.230536
RNF34	9.48894	11.1294	0.230057
BNIP3	12.4161	14.5551	0.229313
PPP1R10	20.215	23.6975	0.229309
PPIE	11.7592	13.7845	0.229257
VTA1	14.0515	16.4639	0.228582
2021-03-09	2.26751	2.65665	0.228499
PBDC1	25.8593	30.2886	0.228092
ATP6V1H	15.8084	18.5144	0.227956
PFAS	4.48156	5.24818	0.227816
DAGLB,KDELR2	83.6283	97.9308	0.227771
TTC7B	72.8884	85.3393	0.227521
PICALM	145.711	170.592	0.22744
TMEM14A	10.8465	12.6982	0.227394
PAIP1	22.2832	26.0809	0.227037
ZNF524	7.18482	8.40872	0.226934
LOX	8.71882	10.2037	0.226888
ALKBH3,SEC14L1P1	8.81012	10.3079	0.226517
ST3GAL4	31.8574	37.2728	0.226495
RPL21P28	26.6524	31.1786	0.226291
AC011479.4	50.1859	58.687	0.225759
GK	18.8271	22.0115	0.225447
INSIG2	6.15405	7.19447	0.225352
AL136295.17	12.1407	14.1923	0.225257
RNF166	11.7875	13.7771	0.225014
SLC25A26	10.7529	12.5676	0.224983
AC141586.3	7.27163	8.49283	0.223967
AL035461.3,CRLS1,MCM8	20.6115	24.0724	0.22393
SERPINB10,SERPINB2	18.0074	21.0303	0.22388
RPL34P18	24.0773	28.1187	0.223856
RCAN1	35.1621	41.0605	0.22373
CDK5	14.818	17.3029	0.223663
HEBP1	7.75997	9.06082	0.223591
SLC20A2	8.83087	10.3098	0.223389
PSMD5	9.32435	10.8858	0.223372
SH3GLB1	71.5205	83.4971	0.223369
UBXN11	21.5229	25.1248	0.22324
C2CD2L	10.7324	12.5251	0.222849
AC027319.1	16.27	18.9853	0.222669
HDHD3	17.4531	20.3619	0.222389
NSUN4	13.0495	15.2241	0.222362
SRM	48.9231	57.0674	0.222151
RPL23P8	27.3227	31.8676	0.22199
AQP10	4.16618	4.85915	0.221979
AC026403.1	49.8453	58.1299	0.221823
AL117336.1	15.7529	18.3702	0.22175
SLC35C1	4.74306	5.53088	0.221691
AP000692.1,CHAF1B,MORC3	7.01704	8.18176	0.221549
SNAPC3	6.99392	8.15447	0.22149
RCL1	8.69487	10.1362	0.221281
ANKRD12,AP005263.1,NDUFV2	56.6894	66.0854	0.221253
KRCC1	4.23269	4.92979	0.219951
NUCB2	60.1892	70.1016	0.219943
MEI1	15.7901	18.3883	0.219768
AL450384.2,NSUN6	5.04914	5.87928	0.219602
NCS1	41.252	48.025	0.219322
HOMER2	12.8165	14.9189	0.219139
CETN2	12.8281	14.9271	0.218626
RPL18AP3	37.1516	43.2233	0.218385
LSM12	14.7963	17.2081	0.217851
AC115223.1	20.1224	23.4023	0.217848
STC1	6.20237	7.21305	0.21779
CEBPB-AS1	9.34407	10.8662	0.217725
TDP2	9.28693	10.7981	0.217504
HBS1L	35.9506	41.7928	0.217239
AC108488.1,AC108488.2,RNASEH1	12.8975	14.9893	0.216842
SAMSN1	89.249	103.715	0.216717
RPL9P32	21.5275	25.0153	0.21663
GZMB	813.467	945.214	0.216557
FMNL2	18.1147	21.0446	0.216289
USE1	14.5654	16.9187	0.216073
YIPF5	23.1827	26.9176	0.215501
KIF21A	15.0605	17.4868	0.215497
AC109597.2	1.68821	1.96018	0.215492
PRKAG2	16.8295	19.5391	0.215372
CHCHD2P9	9.10077	10.5651	0.215246
AL356235.1,ATP7A,PGK1	223.022	258.893	0.21517
CCDC32	10.8672	12.6143	0.21508
UBC	609.585	707.514	0.214931
MTLN	66.6842	77.3803	0.214621
SOS2	6.37048	7.39213	0.214588
NAMPT	522.479	606.25	0.21454
GDI2	59.3731	68.8924	0.214535
IL20RB,NCK1	11.6591	13.5277	0.21446
TUSC1	6.71132	7.78682	0.214438
ADAMTS1	24.842	28.8208	0.214329
CD33	17.296	20.064	0.214171
AL159978.1	13.0803	15.1726	0.214073
RPS7P11	13.262	15.382	0.213945
CCDC6	8.38934	9.72937	0.213789
SHE	1.83645	2.12974	0.213758
RHEBP1,SHLD2P1	8.74544	10.1414	0.213654
PHTF2	40.8572	47.3763	0.213575
AC009506.2,BAZ2B	11.3576	13.1691	0.213499
EPB41L2	26.3599	30.5623	0.213408
AC006064.4,IFFO1	539.9	625.932	0.213314
CCNQ	9.58536	11.1113	0.213123
PCOLCE	19.3805	22.4653	0.213093
FBN1	11.4724	13.2981	0.213053
PTPRJ	5.89642	6.83367	0.212821
PRKAG1	21.5562	24.9787	0.212596
MYDGF	152.512	176.705	0.21242
AL391650.1	13.6533	15.8191	0.212418
BANP	6.5437	7.58149	0.212375
MCF2L2	56.5181	65.4813	0.21237
PTEN	23.632	27.3785	0.212302
GCA	5.13502	5.94868	0.2122
AC091607.2	10.5235	12.1895	0.212024
LMAN1	43.6183	50.5207	0.211941
ETV3	15.6496	18.1243	0.211799
VEGFC	10.2394	11.8583	0.211766
AC005726.2	7.75886	8.98487	0.211653
GCNT1	1.10663	1.28122	0.211345
SPTLC1	20.3637	23.5739	0.211191
AC114491.1	12.4647	14.4267	0.210893
FBXL15	7.11907	8.23958	0.210882
GNPAT	10.6526	12.3286	0.210803
TFCP2	5.82112	6.73631	0.210662
SRGAP2	26.9933	31.2336	0.210498
ZNHIT3	12.2602	14.1841	0.210292
RPS3AP26	37.3486	43.2088	0.210271
AC020914.1	45.9034	53.0795	0.209554
AC006449.7	13.5519	15.6665	0.209188
AHI1	8.49149	9.81635	0.209169
C21orf59-TCP10L,CFAP298,LINC00846,TCP10L	14.9174	17.2394	0.208713
YIPF2	25.9119	29.9422	0.208565
CDYL	3.75553	4.33929	0.208442
AC091042.1	103.612	119.709	0.208341
RGS12	18.0616	20.8672	0.208311
IKBKG	6.88453	7.95197	0.207954
SLC50A1	33.5952	38.8028	0.207906
BOLA2,BOLA2-SMG1P6,SMG1P6	9.40068	10.8547	0.207483
C14orf119	28.2612	32.6181	0.20685
RPS7P1	14.44	16.6658	0.20682
AC008894.3	17.7749	20.5117	0.206606
MTND3P25,MTND4LP30,MTND4P12	92.9286	107.229	0.206501
CALM1	472.886	545.519	0.206137
HS6ST1P1	1.20814	1.39334	0.20576
SH3BGR,WRB,WRB-SH3BGR	7.62237	8.79012	0.205643
GNAQ	8.5603	9.87033	0.205437
JAGN1	11.3155	13.0451	0.205208
MXD3,RAB24	30.1662	34.7754	0.205134
BCYRN1	246.853	284.548	0.20502
MOB3B	10.0976	11.6373	0.204744
TRIO	41.2202	47.5046	0.204716
PPOX	3.63892	4.19337	0.2046
AP000944.2,CDC42EP2,POLA2	2.92025	3.36461	0.204347
AL391839.2	11.5565	13.3098	0.203784
MAP7D3	8.04495	9.26479	0.203675
ATF3	47.0043	54.1297	0.203628
P2RX6,THAP7-AS1	2.39165	2.75416	0.203606
DPH7	5.2561	6.05262	0.203567
AC130304.1	6.82733	7.85968	0.203149
AC073611.2	16.6954	19.2181	0.203015
DNMT1,S1PR2	11.4339	13.1596	0.202798
SUCLA2	12.4305	14.3063	0.202766
CCDC71L	313.627	360.917	0.202617
FAM102B	9.1189	10.4933	0.202537
DAP	90.1253	103.691	0.202287
AC027644.4,KCTD7,RABGEF1	48.7915	56.1267	0.202057
ACKR3	29.143	33.5238	0.202036
AC004156.1	13.6953	15.7539	0.202028
LINC00910,RNU2-4P	6.624	7.61877	0.201855
DAPK2	6.48744	7.46083	0.201687
TBC1D2	3.99615	4.59485	0.201407
CPM,PRELID2P1	52.5067	60.3656	0.201225
NIPSNAP3A	21.2368	24.4069	0.200723
RPL24P8	14.7728	16.977	0.200638
FLI1	17.2104	19.7777	0.200594
ZNF654	7.65834	8.79886	0.200285
AL162258.1,AL162258.2,S100A13	28.696	32.967	0.200173
AL590764.2,CXorf65,IL2RG	92.4875	106.243	0.200037
LPCAT4	4.34444	4.99021	0.19993
LARP1B	10.6866	12.2749	0.199908
AC083809.1	13.7237	15.7611	0.199699
OSTC	97.7862	112.273	0.199308
CIR1	6.21181	7.13206	0.199305
PFKFB3	49.748	57.1175	0.199294
CEP131	3.30931	3.7989	0.199051
SMIM4	28.7155	32.9613	0.198943
PRXL2C	10.0776	11.5676	0.198937
AC022007.1,EMC3	62.4067	71.6283	0.198829
AC138649.1,NIPA1	22.2686	25.5584	0.198787
GLTP	9.77878	11.2213	0.198513
PSMD12	26.936	30.9063	0.198365
EDEM3	6.19709	7.11018	0.198295
DOCK7	6.88436	7.89824	0.198209
DTX3L	2.83411	3.25126	0.198103
RPL9P25,TIPIN	11.9491	13.7053	0.197832
PMVK	20.2155	23.1863	0.197811
BFAR	26.5211	30.4184	0.197804
MT1M	8.01943	9.19698	0.197661
RPS29P16	68.0361	78.0091	0.197342
HARBI1	8.09406	9.2797	0.197215
AL135925.1	34.7883	39.8794	0.197042
PLCXD1	2.45352	2.81244	0.196969
RAB30	7.4383	8.52487	0.196705
C11orf49	12.1722	13.9497	0.196644
AL807752.6,FUT7,NPDC1	13.7067	15.7062	0.196453
COMMD5	11.0689	12.6834	0.19643
AC025423.2,MDM2	69.7606	79.9237	0.196211
TMF1	26.9433	30.8646	0.196027
IPO11,KIF2A,LRRC70	18.4483	21.1292	0.19575
FHL2	14.7366	16.8772	0.195672
MTMR9	17.1798	19.67	0.195284
GPX7	4.22404	4.83588	0.195155
PLXNA3	11.9816	13.7138	0.194808
CDK2	5.13145	5.87323	0.194788
CIAPIN1	10.3576	11.8542	0.194709
RABEP2	9.48836	10.8587	0.194621
AC016831.1,AC016831.7,LINC-PINT,MIR29A,MIR29B1	21.2424	24.31	0.194603
AL591895.1,TMEM63A	15.1108	17.2906	0.194408
PSMA5	27.5301	31.4947	0.194099
CDC34	18.0317	20.6196	0.193481
AC004918.1,KIAA1147	5.24871	6.00054	0.193129
DNAJB6	68.429	78.2214	0.192955
SH3D19	72.5403	82.9158	0.192864
AC040162.3,EDC4,NRN1L	12.7347	14.5541	0.192661
EPS15	12.2664	14.0182	0.192589
LMBR1L	16.7472	19.1376	0.19249
NSMCE4A	6.48891	7.41497	0.192465
RTRAF	72.2139	82.5074	0.192247
TMEM216	5.1861	5.92444	0.192029
LARP4	8.0676	9.21558	0.191935
RHBDD3	12.2043	13.9399	0.191831
BBIP1	10.6925	12.2129	0.191807
C19orf53	74.0748	84.6069	0.191792
AC025164.1	68.7035	78.4697	0.191752
AC099336.2	41.2395	47.0973	0.191618
AC002398.2,AD000671.1,LIN37,PSENEN	36.2356	41.3783	0.191467
TMED5	53.5148	61.1068	0.191395
NCOA7	42.4462	48.4637	0.191269
FNIP2	28.8014	32.8844	0.191264
DEGS1	61.6339	70.3668	0.191171
LRMP	5.66049	6.4612	0.190875
ABCD1	4.45835	5.08883	0.190824
ARL13B	19.0112	21.6917	0.190294
CSNK2A2	16.8362	19.21	0.190291
SMOX	140.313	160.07	0.190054
FAM110A	5.54455	6.3252	0.190041
REV1	5.41793	6.18045	0.18997
IER3-AS1	455.857	519.96	0.189819
NEDD1	5.47302	6.24159	0.189576
FOXJ3	4.93775	5.62953	0.189161
LEMD3	9.38689	10.7007	0.188986
TBC1D4	5.95106	6.78269	0.188711
C6orf47-AS1	6.76015	7.70471	0.188685
MRPL52	38.2638	43.606	0.188547
ENPP3	110.015	125.367	0.188457
CENPX	16.0825	18.326	0.1884
SEC11C	72.1787	82.2413	0.18829
DESI2	6.84504	7.79929	0.188284
HNRNPA1P48	11.8494	13.4992	0.18806
MKNK2	19.8862	22.6516	0.187845
RF02271,TCERG1	13.1303	14.9559	0.187815
MYL6,MYL6B	1121.58	1277.49	0.187779
SEMA6A	17.7545	20.2167	0.187363
DNAJC9-AS1	7.58767	8.63908	0.187221
IER3	1314.99	1497.2	0.187215
HNRNPA1P7	11.1183	12.6581	0.187125
ABCF3	14.1963	16.1617	0.187064
YAF2	10.9955	12.5162	0.186883
B3GALT2	10.6582	12.1313	0.18677
RAB7B	2.49811	2.84338	0.18677
ANAPC5	26.0339	29.631	0.186716
PPP1R35	20.7269	23.5892	0.186622
NBPF1	4.82549	5.49163	0.186559
TPI1	519.156	590.645	0.186123
AC013717.1,PPM1B,SLC3A1	22.2472	25.3102	0.186095
TUT7	12.4661	14.1819	0.186041
ATG101	55.2256	62.8184	0.18585
CLPB	8.35893	9.50495	0.185361
CRISPLD2	7.7853	8.85199	0.185249
PPIP5K2	12.4232	14.125	0.185214
BSPRY	14.0871	16.0154	0.185085
AC069503.2,PSMD9,WDR66	52.0263	59.146	0.185039
REPS1	33.8097	38.4321	0.184875
PRADC1	15.4767	17.5916	0.184789
HPRT1	29.6924	33.7406	0.184392
ZFP36	21.4613	24.3864	0.184339
GIPC1	29.5149	33.5355	0.184246
RPL13AP20	10.9261	12.414	0.18419
TMEM184C	9.85033	11.1878	0.183682
LSM5	13.0096	14.776	0.183679
AC239811.1,NBPF14	12.1874	13.8416	0.18362
TRADD	10.0388	11.4001	0.18346
AC108747.1,IL1RAP	21.231	24.1088	0.183388
PDPK1	7.90274	8.97367	0.183345
AL355310.1,AMPD2,GNAI3,MIR197	10.5307	11.9557	0.183097
BGLAP,PMF1,PMF1-BGLAP	32.8248	37.2578	0.182756
AC004707.1	71.144	80.7462	0.182652
PNMA1	32.5022	36.8883	0.182626
WWP1	5.7302	6.50337	0.182602
AC125807.1	21.1881	24.0455	0.182513
TPT1P6	7.96257	9.03539	0.182353
SNX11	10.2864	11.6721	0.182326
ZDHHC8	14.4035	16.3395	0.181944
EBPL	12.7417	14.4533	0.181841
EIF4A1P10	20.6372	23.4091	0.181822
S100A11	887.981	1007.24	0.181807
DNTTIP1	13.9815	15.8585	0.181737
AIFM2	5.70623	6.47149	0.18156
ACOT13	5.93222	6.72771	0.181543
WRAP73	5.02807	5.70182	0.181418
SUOX	2.50817	2.84423	0.181403
CPTP	6.42881	7.28949	0.181266
STK24	55.5191	62.9503	0.181229
NFIL3	225.537	255.708	0.181133
MIR4785,RBMS1	22.0261	24.9655	0.180722
GLT8D1	14.3046	16.2135	0.180716
YJU2	11.4159	12.9387	0.180648
ZNF226	5.88216	6.6667	0.180627
HNRNPA1P10	12.2488	13.8814	0.180513
AMIGO3,GMPPB	35.3559	40.0657	0.180417
NAPB	10.442	11.8328	0.180393
MYL5	6.18876	7.01251	0.180281
CDV3	103.482	117.253	0.180245
VAPB	10.8933	12.3426	0.180205
AC026461.1,DPPA2P4,MT1X	129.936	147.222	0.180192
NOA1	4.94363	5.60065	0.180024
SNX21	2.80183	3.17406	0.17996
RAI1	8.50696	9.63665	0.179888
TMEM79	16.5657	18.7622	0.17963
NOCT	13.616	15.421	0.179593
DIMT1	14.5712	16.5026	0.179574
TGFBI	18.9179	21.4252	0.179557
AC091180.3	27.9504	31.6541	0.179523
UBA3	15.5927	17.6588	0.179517
ATP5MPL	44.0662	49.8984	0.179321
NBAS	8.33654	9.43984	0.179314
MTHFD1	56.6299	64.0877	0.178484
LINC00888,SNORA63E	6.44129	7.28904	0.178379
POLE4	17.5033	19.8042	0.178179
TRMT112	113.023	127.874	0.178107
STYXL1	9.89918	11.1989	0.177976
DDIT4	181.45	205.261	0.177887
PDE6D	12.5632	14.2101	0.177713
ATP6V1A	48.9918	55.3983	0.177301
ANO6	9.5173	10.7609	0.177174
AP001469.3,MCM3AP	17.4582	19.7392	0.177159
NDUFB3	71.6787	81.0359	0.177017
MT1E	67.5404	76.3519	0.176913
DPM2	20.5547	23.2359	0.176887
RYBP	27.2773	30.8268	0.176484
ZMAT5	8.24464	9.31637	0.176311
SPTLC2	8.25549	9.32823	0.17625
AC131235.1	14.1772	16.0175	0.176076
NTPCR	10.2122	11.5337	0.175562
SEPT7P2	6.14435	6.93899	0.175465
SAMD9L	45.2731	51.1274	0.175443
METRN	12.9307	14.6012	0.175287
HECA	12.7324	14.3766	0.175218
SETDB1	6.04615	6.82676	0.175184
PELI1	60.9496	68.8035	0.174865
CXCL2	143.978	162.53	0.174858
STAT5A	26.5811	30.0058	0.174841
KCNK6	4.49479	5.07384	0.174824
ATRIP,TREX1	3.37504	3.80977	0.174799
DENND5A	42.1899	47.6232	0.174767
TMEM175	12.1153	13.6742	0.174626
AL136454.1	21.6594	24.4426	0.174404
ITPK1	23.8633	26.9292	0.174378
SERPINH1	38.7262	43.7014	0.17437
FP565260.1,FP565260.2,GATD3B	7.64538	8.62653	0.174192
CCL20	12.1776	13.7403	0.174184
VPS8	9.51816	10.7365	0.173769
TNFSF10	35.8361	40.4175	0.173566
TTC39B	9.53509	10.753	0.173421
IFNGR1	30.1607	34.008	0.173204
FAM199X	7.05478	7.95421	0.173118
AGA	11.9446	13.4666	0.173027
SLC2A3	613.509	691.619	0.172893
YBEY	4.92512	5.55216	0.17289
GSK3B	10.6664	12.0241	0.172856
AC104532.1,CAPS,VMAC	3.27382	3.69046	0.172826
ARHGAP6,RF02271	8.98984	10.133	0.172694
FAM214A	3.04332	3.43014	0.172621
R3HCC1	5.20903	5.87085	0.172555
CREB1	14.4699	16.3083	0.172551
TM2D3	29.0968	32.7931	0.172532
TMEM108	8.27588	9.32711	0.172517
SLC27A4	5.28358	5.95386	0.17231
COPS3	32.276	36.3697	0.172275
AC130343.1	1.58796	1.78935	0.172261
TXNDC11	17.787	20.0408	0.172117
CXCL8	5533.21	6233.68	0.171967
GADD45A	147.103	165.705	0.17179
NT5E	29.7998	33.5617	0.171513
SCLY,UBE2F,UBE2F-SCLY	28.5375	32.1389	0.171462
VTI1A	8.2077	9.2429	0.171368
GALNT10,MFAP3	13.5622	15.2675	0.170873
WDR70	8.86267	9.97658	0.170804
GLMP	45.0706	50.7347	0.170786
AC087164.1	7.16096	8.06083	0.170775
MMADHC	55.1516	62.0784	0.170689
GFM2	6.60759	7.43716	0.170628
TOLLIP	32.107	36.1342	0.170477
PTOV1-AS2	6.25635	7.04057	0.170371
PIP4P1	16.795	18.8995	0.170316
AC017083.2	20.7701	23.3698	0.170137
BASP1	412.251	463.848	0.170129
TNC	104.077	117.102	0.170114
MTCO1P12	174.827	196.706	0.170113
AC135050.7	10.4779	11.7866	0.169798
RAB10	53.7153	60.4026	0.169278
PIK3CA	20.8611	23.456	0.169142
LSM14A	46.4902	52.2675	0.168988
TIMM21	6.76968	7.61032	0.168869
SLC38A2	148.242	166.636	0.168746
SAR1B	20.9464	23.545	0.168718
YME1L1	54.7212	61.5058	0.168623
RBM26	5.58155	6.27354	0.168614
PPP1R3B	1.68921	1.89832	0.168375
CCN1	18.3853	20.661	0.168357
UBAP1	42.8257	48.1265	0.168355
BZW1P2	20.2332	22.7344	0.168152
CDK5RAP2	5.24182	5.88935	0.168041
HNRNPUP1	11.6914	13.1356	0.168034
ENTPD4,LOXL2	16.5627	18.608	0.167985
CEBPD	32.6713	36.6962	0.167607
FBXO16,ZNF395	4.97302	5.58547	0.167556
CCL5	10.0983	11.3418	0.167537
AL359922.1,CDKN2B-AS1,ERVFRD-3,MTAP,RF01909,RF02045,UBA52P6	4.62014	5.18864	0.16742
TIAM1	5.35997	6.0195	0.167419
TP53BP1	11.9578	13.428	0.167292
STX12	8.15168	9.15327	0.16719
AL161421.1	7.48998	8.41007	0.167156
RNF14	17.9416	20.1453	0.167135
AC058822.1,FIP1L1,PDGFRA	35.3793	39.7186	0.166909
SEC23A	19.5226	21.9154	0.1668
USP33	7.73654	8.68459	0.166769
MTCO2P12	149.911	168.281	0.166766
C1orf122	45.2727	50.8173	0.166678
LDHA	490.116	550.098	0.166565
AC092809.3	27.4467	30.8053	0.166546
HIPK1	30.6515	34.3988	0.166401
CIB1	57.5056	64.529	0.166245
FRMD8	10.8346	12.1574	0.166189
NUTF2	66.7396	74.8747	0.165935
DDIT4-AS1	104.103	116.765	0.165596
SLC30A6	4.57587	5.13232	0.165565
SMG5	27.8268	31.2048	0.165293
CCNT1	12.6579	14.1922	0.16506
ANO10	13.7004	15.3598	0.164941
C17orf67,MIR3614,TRIM25	48.264	54.0975	0.164614
PTGS2	3430.88	3845.46	0.164578
TAB3	7.54566	8.45665	0.164439
ISG20L2	37.2083	41.6934	0.164195
AC078909.1	2.89236	3.24083	0.164116
AC018362.1,AC018362.3,LRRC57	39.6384	44.4134	0.164096
ARL6IP5	154.96	173.613	0.163979
FTX,MIR374B,MIR421	6.17573	6.91797	0.163739
CNIH4	32.9795	36.9389	0.163571
TPGS1	18.7364	20.9855	0.163549
HMGB1P5	7.91425	8.86377	0.163468
ARSB	7.07724	7.9244	0.163115
NUDT16P1	5.27062	5.90145	0.163097
TRIM26	9.50484	10.6414	0.162954
UBBP4	14.7851	16.5523	0.162888
MYO1D	72.1649	80.7795	0.162692
AC116533.1	78.0786	87.3955	0.162632
AC021660.3,CLDND1,CPOX	82.2835	92.0951	0.162521
WNK1	26.6457	29.8229	0.162518
PSKH1	3.89813	4.36127	0.161966
BTG1,LINC01619	337.479	377.513	0.161729
TBXAS1	45.0211	50.3579	0.161617
TUBA1A	913.165	1021.34	0.161516
POLB	10.9345	12.2289	0.161407
MAGOHB	10.8853	12.1717	0.16115
TSPAN3	72.6835	81.261	0.160935
RRAGD	14.5097	16.2218	0.160916
PLSCR1	19.4153	21.7044	0.160794
TEPSIN	8.60616	9.62049	0.160741
COX6C	90.7547	101.451	0.160739
RPS13P2	13.7412	15.3605	0.160717
SUPV3L1	12.5937	14.0759	0.160525
COLQ,EAF1-AS1,METTL6	15.9225	17.7958	0.16047
AC004687.2,RNF43,SUPT4H1	50.8856	56.8594	0.160141
AC113554.1,ACE,ACE3P	7.47065	8.34688	0.160003
AUH	10.7761	12.0361	0.159533
GPRC5C	89.9629	100.463	0.159262
RPL15P2	13.6974	15.2941	0.159073
BCL2	3.68952	4.11923	0.158942
AC078927.1,LLPH,TMBIM4	124.733	139.249	0.158824
MRPL17	29.6233	33.0704	0.158808
HMG20A	11.1746	12.4744	0.158747
RAF1	20.9839	23.423	0.158643
ZMAT3	6.89989	7.70189	0.158639
ATF1	8.47378	9.45835	0.158583
ARMC1	8.14447	9.0906	0.158555
SAMD1	7.75525	8.65598	0.158524
CDC27	19.7417	22.0341	0.158492
MARK3	30.8906	34.4768	0.158458
ELMO1	12.0693	13.4698	0.158386
LDLRAP1	2.55687	2.85311	0.158157
AC107075.1	7.05662	7.87383	0.158088
INIP	14.381	16.0446	0.157924
ADGRL1	7.73474	8.62922	0.157877
MOB1A	64.6677	72.1459	0.157872
NSUN5P2	7.66142	8.547	0.157806
AL645941.3	18.8141	20.9872	0.157695
AC004057.1	54.5395	60.8374	0.157657
WDR33	8.70512	9.70866	0.157408
GMPR2	15.4005	17.1728	0.157148
DHRS13,FLOT2	24.7499	27.5963	0.157052
MRPL18	32.6468	36.3959	0.156834
AL096870.1	37.832	42.174	0.156747
RAC1P2	9.95792	11.099	0.156513
APEX2	5.16009	5.75076	0.156356
PAM	34.4704	38.4097	0.156113
AP001000.1	10.3245	11.5043	0.156101
PRICKLE3	8.58968	9.57058	0.156002
FBXO30	9.48268	10.5655	0.155994
SDC2	8.53752	9.51189	0.155915
EIF2S1	110.885	123.536	0.155867
SUMO1	36.9274	41.1402	0.155857
AC017002.1,AC017002.6,ANAPC1,MIR4435-2HG	76.7715	85.5189	0.155672
CLASP1	6.18074	6.88372	0.155409
ABRACL	83.9913	93.5399	0.155342
GAPDH	1764.5	1964.68	0.155035
INTS6	8.2714	9.20877	0.154877
ADNP2	10.8378	12.0656	0.154828
AP000317.1,AP000317.2,MRPS6,SLC5A3	189.445	210.906	0.154821
AC009630.3	17.4672	19.4451	0.154758
TMEM41B	17.3848	19.352	0.154656
EIF2S2	50.6054	56.3254	0.154494
C20orf203,COMMD7,FO393400.1	26.7043	29.7206	0.154391
AC120057.3	7.17769	7.98836	0.15438
LAMTOR3	32.367	36.0216	0.154339
AF201337.1	7.25216	8.07097	0.154331
TMED3	32.2102	35.8388	0.154005
AC008763.3,MCEMP1,TRAPPC5	47.2691	52.593	0.153973
EIF5AP4	27.3765	30.4574	0.153855
HAVCR2,MED7	44.5999	49.6062	0.15348
FDXR	9.19332	10.2239	0.153288
GALNT2	25.7898	28.6768	0.153083
UBTD1	12.3548	13.7371	0.153006
EEF1A1P4	13.559	15.0759	0.152993
AL669918.1,HLA-DOB,TAP2	13.4379	14.9403	0.152901
SCAMP3	40.8277	45.3915	0.152874
MICU2	21.9471	24.3965	0.152644
TBC1D2B	5.38439	5.98489	0.152542
PLCB3	5.76705	6.41005	0.152502
FCHSD1	6.75338	7.50591	0.152417
TRMT1	23.5513	26.174	0.152328
ZC3H13	9.2421	10.2702	0.152172
SLC25A38	13.3548	14.8397	0.152104
RANBP9	20.7097	23.0076	0.151804
SUB1P3	7.57607	8.41661	0.15179
BAZ1A	11.2779	12.529	0.151773
AP001453.5,FKBP2	126.248	140.253	0.151771
ME2	15.8024	17.5547	0.151714
IL11	23.9252	26.578	0.151702
NAMPTP1	17.5402	19.4844	0.151654
AC141586.1	10.6649	11.8464	0.151578
PIGC	10.6312	11.8084	0.151509
SHROOM1	5.87527	6.52539	0.151409
DCAF12	8.30813	9.2271	0.151354
DYNC1LI1	11.5408	12.8171	0.151327
ATP13A2	17.0886	18.9769	0.15121
MRPL54	56.2054	62.4152	0.151189
SPINT1	7.02095	7.79634	0.151131
NCKAP1	16.4816	18.2986	0.150877
TEX2	4.6806	5.19636	0.150808
AKIP1	16.2367	18.0246	0.150709
PPP3CA	16.7254	18.5663	0.150646
HOTAIRM1,RF01975,RF01976	13.9514	15.4866	0.150611
FAM20C	16.8246	18.6757	0.15059
DUSP11	10.6878	11.8629	0.150492
DROSHA	7.51852	8.34512	0.150484
ANGPTL4	662.28	735.081	0.150462
LENG1	6.86522	7.61978	0.150443
AL161909.1	40.4942	44.9439	0.15041
SNRPGP10	17.3055	19.2066	0.150372
UBE2B	75.5757	83.8773	0.150358
PSTPIP2	20.6136	22.8777	0.150346
ZNF444	9.88768	10.9726	0.150201
TMX1	20.6479	22.9115	0.150077
NR2C2AP	6.65	7.37858	0.149989
DCUN1D4	10.2302	11.3503	0.149896
BCAR3	9.00004	9.98474	0.149793
PIAS3	4.54916	5.04684	0.14978
ZNF697	23.4588	26.0248	0.149758
AL592435.1,RGS5	7.67129	8.50911	0.149539
RGS19	10.5801	11.7354	0.149514
RALB	76.2558	84.5729	0.149348
FAUP1	9.24895	10.2566	0.149191
ZDHHC16	13.762	15.2609	0.14915
MRPL32	35.7847	39.6815	0.149124
CCDC69	18.4315	20.4377	0.149059
GPR107	10.1049	11.204	0.148959
SRP54	31.9928	35.4681	0.148775
ALKBH7	36.6907	40.6704	0.148565
AC004151.1	12.4309	13.7789	0.14853
AC074032.1,COX14	50.9969	56.5224	0.148413
ARFIP1	7.48543	8.29612	0.148352
TAOK3	29.4228	32.6074	0.148265
RPL35P5	10.3536	11.474	0.148236
AC092073.1,GPI,PDCD2L	116.696	129.319	0.148179
NMRAL1	3.59977	3.98899	0.148119
ARF4	142.125	157.481	0.148017
ASB1	5.54428	6.14318	0.147986
RAC1	89.0513	98.6704	0.147981
SRSF11	62.8513	69.6346	0.147862
TRIM65	1.7616	1.9517	0.147845
TBRG1	29.2841	32.4435	0.147812
RASSF7	3.34852	3.70956	0.147724
HSD17B7	28.692	31.7826	0.147589
PPIL1	9.36932	10.3783	0.147554
CKAP2	1.01116	1.11988	0.147333
CYLD	78.0869	86.4799	0.147284
CCDC82	10.2854	11.3904	0.147221
FZR1	9.10185	10.0795	0.147192
AC116913.1,SNAPC5	11.8133	13.082	0.147171
MGST1	18.7594	20.7729	0.147089
PPM1A	18.6612	20.6593	0.14675
STOML1	3.09204	3.42299	0.146698
WDR20	17.4772	19.3455	0.146524
ZNF217	1.96137	2.17048	0.146152
EIF4G3	13.8944	15.375	0.146083
AC135048.1,FBXL19,ORAI3	19.8016	21.9114	0.146065
EIF4E2	37.7544	41.7722	0.145898
IL33	10.9142	12.0755	0.145877
HCFC2	6.32002	6.99231	0.14584
C5orf51	9.13222	10.1032	0.145775
TNFAIP8	93.2742	103.19	0.145753
ACAT1	18.3185	20.263	0.145546
RPL7AP6	21.3504	23.6156	0.145477
HAGH	28.3087	31.3099	0.145373
RNF40	24.4464	27.033	0.1451
CACYBP	32.4507	35.8811	0.144975
ZEB2	64.1457	70.9077	0.14459
PLLP	20.5431	22.7085	0.144579
AC115618.1	3.122	3.45059	0.144373
SBDS	143.646	158.762	0.144348
PCGF3	14.6679	16.2113	0.144337
TIMM10	31.0293	34.2909	0.144195
REST	8.30353	9.17468	0.143933
UFSP2	7.32617	8.09392	0.143779
AC010642.2	14.8279	16.3795	0.143577
HMSD,SERPINB8	10.5135	11.6136	0.143572
COX7A2L	43.7178	48.2863	0.143393
UXT	66.0797	72.9805	0.143304
UTP23	16.3159	18.0194	0.143272
SCYL2	26.3264	29.0731	0.143175
BCAP29,WBP1LP2	43.6175	48.1674	0.14315
AC008894.2	29.1967	32.2416	0.143118
CHORDC1	30.2768	33.4315	0.142995
PEX5	14.4286	15.9288	0.142706
MSL2	5.9048	6.51849	0.14265
2021-09-06	19.6327	21.6718	0.14256
AC007182.2	10.4744	11.5611	0.142411
ADAM9	15.2374	16.8179	0.142381
SP110	3.79282	4.18601	0.142305
NDUFA1	159.147	175.636	0.142229
KLHL2	9.60959	10.604	0.142062
S1PR1	24.1514	26.6481	0.141926
MTRF1L	9.49676	10.4777	0.141815
MMP1	494.413	545.353	0.141474
DNM1L	17.1421	18.9078	0.141438
MICALL2	16.2773	17.9505	0.141163
MAP2K7	7.84544	8.65122	0.141049
GLRX	24.4668	26.978	0.140958
AC090527.2,BLOC1S6,SQOR	55.8021	61.5288	0.140942
TSEN34	11.9546	13.1812	0.140916
AC007878.1,ZNF638	12.7829	14.0939	0.140856
UBXN6	37.5664	41.4111	0.140575
ELP5	16.2614	17.9246	0.140489
PGM3	17.5351	19.3272	0.140387
AC025682.1	9.57444	10.5525	0.140325
MIS12	16.3018	17.966	0.140238
BLOC1S5,BLOC1S5-TXNDC5,EEF1E1,EEF1E1-BLOC1S5,TXNDC5	67.5904	74.4865	0.140161
STT3A	73.3854	80.8725	0.140156
SLC35D1	4.12454	4.54512	0.140085
IAH1	33.9896	37.4554	0.14008
PCGF1	10.2881	11.3371	0.140075
F3	14.2089	15.6572	0.140031
DTYMK	11.028	12.1518	0.139999
TMED10	159.751	176.019	0.139906
NRAS	20.722	22.8314	0.139856
RPL39,SNORA69	567.96	625.758	0.139816
DUSP14	295.886	325.996	0.139813
HIPK2	13.3038	14.6574	0.139791
C19orf24	53.3863	58.8178	0.139783
SLC19A2	22.0407	24.2804	0.139622
DAPK1	23.1939	25.5485	0.139493
CD302,LY75,LY75-CD302	6.4776	7.13505	0.139464
DGCR6L	12.366	13.6209	0.139443
MCTP1	28.8183	31.7426	0.139435
SH2B1	9.98976	11.0031	0.139388
GTF2A2	52.2933	57.5973	0.139375
HM13,MCTS2P	118.242	130.198	0.138965
FAM47E,FAM47E-STBD1,STBD1	15.893	17.4982	0.138815
RF00091,UBA6-AS1	10.0151	11.0264	0.138785
AC064799.1	14.8102	16.3047	0.138697
RUNX1	31.2863	34.443	0.13868
AC108676.1,ATP13A3	134.451	148.01	0.138614
RAB34	22.6062	24.8849	0.138552
MAD2L2	17.6527	19.432	0.138546
AC243960.2	8.91454	9.81279	0.138503
RGS16	25.8457	28.4485	0.138428
RNF181	86.301	94.9732	0.138143
ALDOC	26.1504	28.7752	0.137993
RMDN3	14.7871	16.2711	0.137973
MIR4523,TAOK1	6.42242	7.06675	0.13793
ARHGAP21	20.0858	22.1009	0.137929
AC005253.2	11.7352	12.9115	0.137814
CAPNS1	370.665	407.786	0.137696
CUTC,ENTPD7	10.305	11.3365	0.137631
RIOK3	33.4671	36.8157	0.137578
TANC1	14.8038	16.284	0.137488
UBE2E3	23.9888	26.3835	0.137275
GATA2	258.214	283.961	0.137126
CRYZ	28.6166	31.4694	0.137097
LAPTM4B	17.4474	19.1855	0.137004
UQCRQ	124.015	136.363	0.136938
RPL3P2	10.4239	11.4612	0.136863
AMFR	30.9443	34.0201	0.136714
COQ10B	35.8921	39.4592	0.136695
MRPL24	41.521	45.6436	0.136571
WSB1	42.2991	46.4902	0.1363
PCIF1	11.8104	12.9806	0.136299
NMT1	34.5103	37.9293	0.136286
ELK4	3.89288	4.27823	0.136176
ARMC10	11.3071	12.4249	0.136005
RPL13AP5	48.4087	53.1894	0.135872
TPD52L2	45.3604	49.8347	0.135717
ZNF362	2.96697	3.25955	0.135682
UBE2M	56.8384	62.442	0.135651
ATF4	496.51	545.406	0.135508
MRPL49	26.9325	29.5845	0.135493
FNDC10	10.9698	12.0487	0.13534
HAS1	5.09265	5.59336	0.135299
FBXO22	7.61332	8.3616	0.135253
AC090360.1,RBFA,RBFADN	9.20542	10.1088	0.135056
RIPK2	92.0216	101.052	0.135053
SH3BP5	7.8509	8.62086	0.134974
UQCRC2	50.88	55.8694	0.13496
AL627402.1	14.2468	15.6425	0.134833
TTC3	18.6538	20.4808	0.134803
HOMER1	4.37397	4.80226	0.13477
DCPS	6.08905	6.6852	0.134754
AC021016.3	6.34582	6.96707	0.134745
GMPPA	20.3439	22.3314	0.134477
HSPH1	57.5731	63.1919	0.134345
TASOR	7.39458	8.11605	0.13431
FIBP	33.2503	36.4879	0.134051
HSPA13	41.6124	45.6625	0.133996
YWHAZP3	13.8079	15.1505	0.133871
TWF1	18.8306	20.6613	0.133852
YKT6	58.7476	64.4495	0.133639
FPR3	1.27164	1.39501	0.133585
CHI3L1	8.22554	9.02266	0.133442
UBE2K	30.1061	33.0209	0.133324
AL021707.3,AL021707.5	42.4125	46.5135	0.13316
HSP90AB3P	9.49171	10.4084	0.133008
MRPL13	10.2355	11.2239	0.132992
SLC7A6OS	6.00523	6.58441	0.132835
IKBIP	15.7877	17.3094	0.132755
BORCS8,BORCS8-MEF2B,MEF2B	11.217	12.2975	0.132678
PRDM8	10.7274	11.7606	0.132661
MYL12A	336.007	368.369	0.13266
CREB5	19.8314	21.7376	0.132406
TIMM44	22.9405	25.1428	0.132248
TSG101,YWHABP2	23.7152	25.9877	0.132017
ACD	11.7996	12.9269	0.131638
BX640514.2	3.87448	4.24447	0.131582
IMPDH1	16.9037	18.5179	0.131581
NUDT5	12.6869	13.8977	0.131507
EEF2K	1.91126	2.09362	0.131476
UBE2D4	6.12533	6.70971	0.131463
LRIF1	12.2002	13.3628	0.131318
CEBPB	641.311	702.414	0.131297
CCDC30,PPCS	23.5186	25.7592	0.131286
AC005324.3,CDRT1,TRIM16	4.01632	4.39883	0.131246
EMC2	18.3501	20.0965	0.131156
PIK3CB	17.7855	19.4781	0.131151
UBA2	45.7404	50.0928	0.131134
SESN2	51.8857	56.8195	0.131049
SEC61B	276.783	303.1	0.131039
AC124319.1,AC124319.5	11.3272	12.4042	0.131037
ALDH3A2	5.85417	6.4102	0.130905
WSB2	47.6886	52.217	0.130875
C4orf3	52.7075	57.7109	0.130836
YRDC	29.967	32.8112	0.130814
SEC61A1	138.425	151.549	0.13068
CHD1	26.7926	29.3325	0.130665
SIK3	7.62902	8.3522	0.130659
IBTK	13.979	15.3035	0.1306
EXOC1	6.591	7.21548	0.130598
JMJD8	34.6532	37.9355	0.13056
EPHX1	16.2116	17.7458	0.130451
BGN	15.0852	16.5127	0.130442
SGK1	1357.76	1486.24	0.130439
USP53	52.5441	57.5156	0.130425
PHYKPL	12.1082	13.2525	0.13028
RGS14	7.04388	7.70812	0.130009
SURF4	123.954	135.642	0.129999
NCLN	20.6888	22.6386	0.129935
PRKCE	14.5679	15.9376	0.129641
DR1	36.1031	39.4965	0.129602
AL590385.2,FCGR2A,FCGR2C	57.5443	62.9442	0.1294
SLC52A2	43.7305	47.8283	0.129225
AC087190.3,C16orf72	24.4253	26.7127	0.12915
PDPR	4.21124	4.60538	0.129075
GPAT4	38.5349	42.1407	0.129049
AL359762.3,CTBS,GNG5	124.766	136.436	0.129
IER5	42.2888	46.2438	0.128984
NPTN	27.8119	30.4113	0.128905
PSMD8	121.636	133.001	0.128867
AL160269.1,HSD17B3,SLC35D2	7.68389	8.40151	0.128812
AC244090.1	5.03062	5.5	0.128695
NAE1	8.75328	9.56948	0.128617
MUC20,MUC20-OT1,SDHAP2,SMBD1P	14.704	16.075	0.12861
AC021078.1,CSNK1A1	119.503	130.641	0.128561
CRYZL1	6.91263	7.55685	0.12855
RSRC2	38.2692	41.8343	0.128503
UGGT1	9.97578	10.9045	0.128422
CEP63	7.17946	7.84782	0.128417
MTATP6P1,MTATP8P1,MTCO3P12	880.042	961.851	0.128241
AC090004.1,AC093495.1,TMEM43	42.1535	46.0636	0.127975
GPR65	3.35389	3.66491	0.127942
KIAA0040	2.34184	2.55898	0.127926
ENOPH1	26.9611	29.4576	0.127761
ICMT	13.7797	15.0549	0.127689
BAZ2A	21.7085	23.712	0.127357
MTX2	7.94987	8.6834	0.127329
EIF2B2	35.1637	38.4074	0.127297
PRDM4	8.11832	8.86613	0.127123
AC068790.8,AC068790.9,RFLNA,ZNF664	11.0589	12.0774	0.127102
ROCK1	20.5872	22.4827	0.127068
NDUFS6	42.9593	46.9142	0.127054
PIEZO1	12.5999	13.7598	0.127047
C1GALT1C1	6.76962	7.39258	0.127003
BST2	194.637	212.539	0.126942
RPLP0P6	37.9327	41.4209	0.126917
ARL1	34.4443	37.6101	0.126855
MEN1	3.40785	3.72103	0.12684
SNRNP25	7.5257	8.21682	0.126754
RPN1	182.116	198.84	0.12675
DUSP1	46.6766	50.9623	0.126731
RETREG2	20.3794	22.2489	0.126622
ANPEP	142.598	155.679	0.126621
ORMDL1	30.6649	33.475	0.126496
FEM1C	11.4992	12.552	0.126384
GEMIN7,MARK4,PPP1R37	20.2903	22.1456	0.12623
SPART	36.0074	39.2886	0.125817
ORMDL2	26.8608	29.3077	0.125777
HSPE1,HSPE1-MOB4,MOB4	169.209	184.609	0.125667
GMFG	67.7551	73.9213	0.125661
NPEPPS	29.165	31.8131	0.125383
THYN1	9.32706	10.1736	0.125336
AGAP2	4.00349	4.36673	0.125295
HCG25	5.63944	6.15096	0.12526
TMEM126A	29.7825	32.4835	0.125242
NABP1,RF02271	98.9621	107.923	0.125054
COMMD9	20.2176	22.0476	0.12501
MPC1	29.691	32.3784	0.125006
AC007283.1,CFLAR	186.758	203.655	0.124957
AL161665.1	6.45601	7.03945	0.12482
KLHL6	8.93772	9.74543	0.124819
GARS	130.805	142.625	0.124809
LLGL2	4.17639	4.55373	0.124792
DIPK2A	5.90489	6.43838	0.124788
WDR18	23.0125	25.0901	0.1247
AL354702.1	9.38737	10.2345	0.124648
PIP4K2C	6.19506	6.75325	0.124464
SLC30A9	13.1999	14.388	0.124339
ATP8B2	17.5711	19.1488	0.124049
KMT2D	9.15591	9.97752	0.123978
ATP11B	18.432	20.0845	0.12387
C19orf12	8.66772	9.44452	0.123825
AC093535.2,GRAMD2B	12.4083	13.5176	0.123534
GTPBP8	6.38043	6.95033	0.123428
TSC22D3	44.1984	48.1431	0.123335
IMPDH1P10	36.8121	40.0969	0.123311
WDR75	10.8732	11.843	0.123258
ARHGAP5	14.2905	15.5637	0.123129
MFSD10	27.845	30.3239	0.123037
AC126283.2,CFI,PLA2G12A	6.40412	6.97424	0.123036
PDS5A	17.7564	19.3353	0.122898
NPM3	18.4693	20.11	0.122784
NME1,NME1-NME2,NME2	333.995	363.649	0.12272
MIR1914,UCKL1	11.1079	12.093	0.122586
ARL15	4.37068	4.75828	0.122582
AC138894.1,CLN3,NPIPB7	28.0836	30.573	0.12253
ZNF12	9.63076	10.4841	0.122481
METTL7A	16.1705	17.6025	0.122416
PIKFYVE	105.219	114.536	0.122406
KCTD10	28.1744	30.6675	0.122326
ALG9,AP001781.2,FDXACB1	6.46164	7.03293	0.122225
ZC3H7A	14.9325	16.2516	0.122126
BCS1L	10.3793	11.2948	0.12195
NUDT21	43.8523	47.7127	0.121721
PRDX4	64.1574	69.8035	0.121684
AC069287.2	15.2359	16.5762	0.121639
BZW1	335.74	365.272	0.121627
ARL10	10.1216	11.0111	0.121521
HNRNPH3	86.5256	94.1293	0.121517
GTF3C6	34.0139	37.0021	0.121483
AC113404.3	27.6936	30.1253	0.121423
PHF21A	10.1199	11.0077	0.121318
ARID5A	18.0328	19.6143	0.121282
PPIB	336.665	366.19	0.121279
ATP1B3	140.212	152.504	0.121237
DYRK2	51.2412	55.7313	0.121184
MIR1236,NELFE	41.4304	45.0605	0.121174
SSR2	177.701	193.264	0.121121
AC125494.1	8.72078	9.48449	0.121113
S100A10	715.017	777.582	0.121017
USP20	3.75017	4.07813	0.120952
SIN3B	7.54043	8.19792	0.120611
TRIAP1	10.4342	11.3435	0.120546
SEC31A,THAP9-AS1	99.0037	107.628	0.120499
AC091544.6,FAM174B,H2AFVP1	5.03915	5.47788	0.120437
TUBE1	12.2734	13.3417	0.120408
RRM1	7.23721	7.86709	0.120396
AC116353.4,AC116353.5,APBB3,MIR6831,SRA1	70.6501	76.7903	0.120232
ECHDC1	15.8303	17.2059	0.120215
AC005786.3	9.91863	10.7804	0.120198
AC009163.2,AC025287.1,ADAT1,CHST5,TMEM231	7.88838	8.57297	0.120066
GLRX3	48.6917	52.9163	0.120036
DECR1	40.1007	43.5739	0.119837
AL139300.1,AL139300.2,APOPT1,KLC1	86.9187	94.4368	0.119683
AREG	299.198	325.063	0.119619
ZNHIT1	65.7402	71.4228	0.119609
SNAPC2	27.8398	30.2429	0.119448
CLINT1	38.7038	42.0408	0.119315
RNF139	21.4024	23.2458	0.119197
TXNL1	32.8547	35.6821	0.119101
CHCHD2	259.917	282.265	0.118999
EHMT2	4.15147	4.50841	0.118996
IFRD1,LSMEM1	34.8818	37.8771	0.118851
CLPX	5.96623	6.47849	0.118838
MRPS7	18.7268	20.3341	0.118797
SGMS1	23.4698	25.4817	0.118656
CDK2AP2	40.2108	43.6572	0.118637
AC073612.1,THAP2,TMEM19	18.2584	19.8215	0.118506
NDRG3	10.7755	11.6978	0.118482
NPRL2	7.63199	8.28507	0.118455
C16orf91	26.12	28.3532	0.118357
ANXA5	210.328	228.303	0.118309
DIS3L	3.55022	3.85223	0.117785
USP12	36.8598	39.9941	0.117739
RRP12	58.7296	63.7224	0.117713
IGFBP4	54.961	59.6312	0.117659
GCN1	11.4007	12.3692	0.11763
RPS27AP16	72.6068	78.7709	0.117558
SEM1	92.8221	100.7	0.117523
ELP3	7.31711	7.93796	0.117494
CRADD	7.91144	8.58248	0.117454
GEM	197.162	213.864	0.117312
IL17RA	6.84483	7.42463	0.117304
STAG2	19.3582	20.9975	0.117273
AC139887.2	9.70218	10.5233	0.117206
ACOT8	9.54526	10.353	0.117192
OSBPL8	57.5499	62.4108	0.116982
UGDH	18.3315	19.8765	0.116739
PTTG1	10.3039	11.1721	0.11671
NCAPD3	7.50164	8.13354	0.116677
AL590133.2	52.4975	56.9167	0.116603
YBX1P10	18.119	19.6428	0.116497
SNX20	1.27705	1.38441	0.116456
EXOSC5	10.9381	11.8571	0.116389
AC007731.4,KLHL22,KRT18P5,SCARF2	4.09165	4.43524	0.116329
CSRNP1	149.483	162.032	0.116297
AC074143.1	13.5245	14.6593	0.116241
CMAS	12.7935	13.8666	0.116203
AGO3	16.3414	17.7112	0.11613
ARL2BP	30.0815	32.6021	0.116088
ABCC4	32.0506	34.7359	0.116076
SIGMAR1	27.3804	29.674	0.116056
TRAPPC6A	18.3301	19.8626	0.11584
KANSL3	25.0311	27.1231	0.1158
LRRC42	11.7244	12.7017	0.115508
MTSS1	96.2535	104.274	0.115469
FBXO33	6.2367	6.7558	0.115344
AC026464.2,CYB5B	138.108	149.603	0.115342
YIPF6	13.4108	14.5251	0.115153
BLCAP	10.6609	11.5464	0.115114
GTDC1	16.4315	17.7961	0.115097
AC093673.1	9.74593	10.5544	0.114973
BX255925.3	3.96525	4.29342	0.114715
CCDC107	6.96972	7.54636	0.11468
SSR3	85.2108	92.2592	0.114656
UBE2H	76.85	83.2047	0.11462
TNIP2	22.283	24.1247	0.114568
GTF2IRD1P1	9.85868	10.6735	0.114567
DLGAP4	20.7531	22.4681	0.114551
AP001453.4,PPP1R14B	159.904	173.114	0.114516
NUTM2B-AS1	34.8388	37.7143	0.114417
AC098614.3	7.75547	8.39531	0.114369
AL662884.1,PBX2	18.7286	20.2724	0.114274
AFF4	30.2325	32.7242	0.114258
SLC39A7	69.9197	75.6777	0.114169
APOL1	9.91557	10.7317	0.114111
ASB8	7.11927	7.70523	0.114109
SLC35F5	17.8523	19.3204	0.114015
SETD3	21.5867	23.3603	0.113916
MIR922,RUBCN	3.83907	4.15449	0.113915
TUBA1C	272.034	294.373	0.113858
CCL4L2	5683.15	6149.82	0.113853
CXCL1	17.4491	18.8812	0.113798
IL1R1	9.3055	10.0691	0.113779
PSEN1	23.5164	25.4442	0.11367
IL6	228.989	247.759	0.113659
UBA6	27.2628	29.497	0.113634
ARL5B	32.8506	35.5424	0.113621
AL138478.1	7.62111	8.24463	0.113454
CRYZL2P,CRYZL2P-SEC16B,SEC16B	3.67228	3.97272	0.113451
MAP2K2	57.4765	62.1755	0.113374
PSMB5	34.2921	37.0925	0.113251
SELENOS	84.4286	91.3233	0.113251
TRIM7	3.86057	4.17578	0.113232
CALB2	514.478	556.414	0.113049
AC112504.2,GRK7,RNF7	45.6525	49.3629	0.112733
PTDSS1	28.5482	30.8671	0.11267
ST8SIA4	5.85328	6.32853	0.112625
RPL4P4	21.6903	23.4493	0.112495
RCHY1	11.8675	12.8299	0.112494
LTO1	13.4986	14.593	0.112467
GCSAML	487.28	526.783	0.112458
AL035078.4,PAUPAR,RCN1	30.469	32.9372	0.112376
GSE1	18.0762	19.5394	0.112295
COA6	17.5603	18.9806	0.112208
AC087393.2	9.69707	10.4807	0.112114
HCP5,MICA	10.439	11.2822	0.112065
TWIST1	49.4741	53.4693	0.112037
CAPN12	12.9612	14.0078	0.112031
GALNT4,POC1B,POC1B-GALNT4	13.3277	14.4038	0.112022
METTL9	46.6775	50.4427	0.111918
LGALS8	14.1194	15.2579	0.111878
ANKRD27	10.8828	11.7598	0.111814
HCFC1	9.0343	9.76067	0.111567
SSNA1	38.7169	41.8296	0.111561
PTMAP5	9.87514	10.6681	0.11143
PPIAP31	35.6977	38.5629	0.111382
KIF1BP	10.0182	10.8215	0.111277
MAPKAPK3	51.764	55.9145	0.111273
ZNF146	23.4639	25.3438	0.11119
CCDC167	15.6739	16.9284	0.111081
LRRC75A	18.2495	19.7098	0.111056
SLK	19.1508	20.6822	0.110985
KPNA3	7.44674	8.04198	0.110942
FOXJ2	12.4085	13.3999	0.110894
EFTUD2	18.9298	20.442	0.110877
ARPC2	371.311	400.957	0.110819
KLF16	37.9514	40.9803	0.110777
MIB2	23.6202	25.5053	0.110776
MIR6743,RIC8A	41.4255	44.7276	0.110646
CCDC90B	17.3302	18.7113	0.110621
ENO1	702.818	758.823	0.110612
NCOR2	46.5773	50.287	0.110558
NUDC	35.4729	38.2967	0.110503
DMAC1	10.4798	11.3139	0.110485
AL365205.1,PRICKLE4,TOMM6	144.269	155.75	0.110471
OR14L1P	5.5097	5.94781	0.110385
ARL8B	151.845	163.911	0.110313
RAB29	8.12884	8.77423	0.110223
CHCHD1	20.1028	21.6986	0.110206
MTMR12	4.89537	5.28391	0.110188
IFT20	12.4139	13.3991	0.11018
NDUFS2	24.317	26.2467	0.110171
DDB2	25.1283	27.122	0.11015
TTC33	13.2012	14.2478	0.11007
FAM210B	9.08515	9.80513	0.110026
RAP1B	265.994	287.072	0.110019
CREB3L2	59.6225	64.3434	0.109935
HIST1H2BK	21.3314	23.0203	0.109928
2021-03-05	10.686	11.5314	0.109846
COPS7B	7.03783	7.59387	0.109705
TMEM50B	5.29146	5.70905	0.109585
NAP1L4	31.7942	34.3018	0.109521
MFHAS1	7.41882	8.00378	0.109492
AP1G1	26.1182	28.1771	0.109468
TMUB2	14.8116	15.9791	0.109459
B3GALT6	14.3682	15.5007	0.109454
STRAP	79.8776	86.1701	0.109396
THBD	13.4193	14.4764	0.109393
ALOX5	29.2486	31.5491	0.109231
RF02271,SRSF4	40.3684	43.5422	0.109188
BAG5	7.39759	7.97898	0.109149
MT1F	27.8969	30.087	0.109035
PDZD11	16.3298	17.6113	0.108994
KHSRP,MIR3940	72.2923	77.9471	0.108653
SART3	12.6858	13.6779	0.108632
POLR2L	100.454	108.3	0.108498
AP3M1	13.562	14.6193	0.108304
TDG	20.8419	22.4658	0.108244
ERCC3	7.57194	8.16162	0.108193
RCN2	10.5321	11.3521	0.108166
AL591806.3,F11R,TSTD1	57.6472	62.135	0.108156
AL139099.1	51.9877	56.0345	0.108145
SAMD9	8.95491	9.65125	0.108037
ABL2	79.2306	85.3899	0.108008
NUP58	19.3592	20.8638	0.107983
AC026202.2,AC026202.3	23.0108	24.7986	0.107948
SELENOF	121.716	131.165	0.107864
MTDH	49.6829	53.5375	0.1078
BCL7B	51.5017	55.4942	0.107717
GPR153	7.05794	7.60491	0.107684
CNOT7	27.8775	30.0372	0.107649
PPM1M	20.44	22.0225	0.107583
SAMD4A	10.006	10.779	0.107358
UBE2I	52.9617	57.0506	0.107293
UBE2V2	26.9477	29.0272	0.107243
LIMD1	4.3983	4.73751	0.107183
AL162377.3,DHRS12,TMEM272	3.6334	3.9135	0.107139
OCIAD1	58.8759	63.4043	0.106903
RBBP6	24.1935	26.0535	0.106858
AC100774.1,UBE3A	21.1885	22.8164	0.10679
STT3B	55.6279	59.9002	0.106752
NUDT4	24.6627	26.5536	0.106577
CCAR1,SNORD98	17.5548	18.9003	0.106544
PDCL	5.54194	5.96616	0.106412
ATP5ME	156.319	168.284	0.106405
ECPAS	10.9334	11.7702	0.106397
SCAP	14.2731	15.365	0.106349
MBNL1	52.812	56.8467	0.106211
AC079250.1	23.5765	25.3771	0.106178
MAK16	11.3148	12.1774	0.105995
FAM149B1	5.00456	5.38593	0.105952
CNIH1	164.335	176.857	0.105944
AC092338.1,RRN3P3	22.4437	24.1533	0.10591
ACADM,RABGGTB,SNORD45A,SNORD45B,SNORD45C	63.587	68.4295	0.105887
AL050343.1,OSBPL9	21.4856	23.1203	0.10579
ZNF579	9.03049	9.71701	0.105708
AC069281.2,LRCH4,SAP25	24.432	26.2883	0.105649
PATL1	16.5184	17.7727	0.105589
TIPRL	18.1566	19.5349	0.10556
TRIP12	50.5588	54.3947	0.105504
LSM6	18.5853	19.9952	0.105492
NORAD	56.9307	61.2432	0.105343
MFF	24.3221	26.1642	0.105326
PLOD1	38.0454	40.925	0.10526
AL021997.3,PGBD1,ZSCAN26	2.47222	2.65928	0.105229
SMDT1	61.0643	65.6815	0.105158
RANBP1,SNORA77B	57.9163	62.2915	0.105066
DDX10	6.96352	7.48899	0.104954
MRRF	10.0557	10.8138	0.10486
PIN1	48.1527	51.78	0.104778
STAU1	36.5832	39.3353	0.104643
RPN2	123.585	132.882	0.104642
CSGALNACT2	23.467	25.2317	0.104604
RPL22P1	17.8245	19.1645	0.104575
THAP11	5.10868	5.49251	0.104515
ADAMTSL4-AS1,MCL1	604.81	650.208	0.104419
FKBP4	22.1159	23.7753	0.10438
COPS8	32.3156	34.7285	0.103889
DTL	17.5438	18.8519	0.103749
ACOT7	25.5695	27.476	0.103748
RGS10	112.676	121.062	0.103566
RN7SL431P,TPM3	377.181	405.249	0.103552
ATP6V1C2	27.1407	29.1593	0.103498
AC011511.5	65.8449	70.7403	0.103461
NCAPH2,U62317.2	18.1041	19.4484	0.103335
AKIRIN1	50.1997	53.9252	0.103281
SIGLEC6	94.8678	101.908	0.103277
FOPNL	11.4718	12.3224	0.103191
C6orf120	6.94855	7.46363	0.103166
SFXN1	6.62463	7.11542	0.103109
GSTM1,GSTM2,GSTM4	5.86946	6.30397	0.103033
PNP	51.3955	55.1953	0.102903
HSPD1	95.9481	103.033	0.10278
AC025165.2	69.5225	74.6546	0.102751
TRA2B	159.758	171.54	0.102657
MTHFD2	164.57	176.685	0.102478
AP001893.1,RPUSD4	8.88113	9.53407	0.102349
TMEM167B	35.588	38.2029	0.102291
ARF5,FSCN3	87.0861	93.4747	0.102133
MRI1	5.61983	6.03185	0.102074
MAEA	12.9061	13.8522	0.102062
FCF1	19.3926	20.8136	0.10202
GNE	9.22515	9.90096	0.101996
DCTN3	58.3008	62.5701	0.101958
PNRC2	40.8506	43.8416	0.101943
FAM222B	9.4379	10.1289	0.10194
ARMC6	8.87459	9.52421	0.101919
LMO2	2.43254	2.61055	0.10189
SNHG12,SNORA16A,SNORA44,SNORA61	10.2463	10.9951	0.101758
INF2	17.3208	18.5864	0.101742
ELOC	41.2343	44.2457	0.101692
GON4L	10.8026	11.5915	0.101689
PFN1P1	41.9964	45.0628	0.101671
AP5Z1	18.6863	20.0503	0.101643
TAB1	2.01952	2.16684	0.10158
C1orf43	113.924	122.228	0.101503
KTN1	44.6762	47.929	0.101392
AC011479.1,C19orf33,SPINT2	58.6412	62.9053	0.101267
ATG7	12.9046	13.8429	0.101261
HNRNPR	50.3834	54.045	0.101213
ADM	34.7696	37.2947	0.101144
PPP2R3B	15.4697	16.5924	0.101077
AC093155.3,HS2ST1,LINC01140	37.3358	40.0435	0.101008
GNA15	49.158	52.7209	0.100949
TMED9	262.517	281.537	0.100914
HRAS	22.0014	23.5952	0.100898
TAF8	3.55832	3.81602	0.100872
PIGBOS1,RAB27A	18.6829	20.0354	0.100833
SELENOKP1	5.34095	5.72754	0.100819
AC104472.3,C3orf33,SLC33A1	13.3083	14.271	0.10076
AC073508.2,KRT222,SMARCE1	25.922	27.7959	0.100695
KLC2	6.70333	7.18739	0.10059
LTB4R,LTB4R2,NOP9	12.3713	13.2631	0.100421
UNC13B	7.51076	8.05176	0.100345
BTN2A1	13.38	14.342	0.100168
SMIM30	21.5567	23.1046	0.100044
CYTH4	61.0586	65.4388	0.0999518
ARFGAP3,PACSIN2	93.4321	100.131	0.0998985
AC090984.1	6.93633	7.43365	0.0998982
GTF2H4,VARS2	9.47729	10.1561	0.0998
SAP30	9.39415	10.0668	0.0997706
FERMT3	111.621	119.613	0.0997657
CDKN1B	19.4757	20.8697	0.0997347
ARHGAP27	5.82533	6.24178	0.0996177
SRP9	82.3632	88.251	0.0996127
SLC25A39	59.5607	63.8142	0.0995168
ERN1	33.089	35.4507	0.0994624
GTF3C5	7.94317	8.50913	0.0992968
USP3	8.93925	9.57557	0.0992046
CCNA1	12.3649	13.2436	0.0990448
PPP2R2D	18.6064	19.9286	0.0990414
CCDC92	20.2893	21.7301	0.0989757
CD2AP	8.01705	8.585	0.0987467
ECHDC2	13.3132	14.2562	0.0987321
KATNA1	7.49408	8.02484	0.0987212
EIF1AD	17.3525	18.5813	0.0987079
CBWD1	12.1023	12.9587	0.0986397
SCCPDH	11.1045	11.8887	0.0984465
TICAM2,TMED7,TMED7-TICAM2	48.2037	51.6009	0.0982523
RAB1A	133.323	142.715	0.0982113
B3GNT5	204.441	218.836	0.0981655
SMG9	12.4466	13.3229	0.0981564
EEF1A1P22	8.22576	8.80419	0.0980413
RIOK2	14.5584	15.5821	0.0980379
LRMDA	21.6909	23.2145	0.0979363
SPRYD3	21.9028	23.439	0.0977957
AC073861.1	72.6636	77.76	0.0977954
SLC41A1	6.2937	6.73456	0.0976753
PSPC1	13.6332	14.5876	0.0976183
FEZ2	13.809	14.7744	0.0974907
NFKBIE	27.5283	29.4526	0.0974795
HUWE1	45.9219	49.1264	0.0973162
FOXO3	5.58626	5.97573	0.0972322
TAF2	9.88476	10.5739	0.0972297
LMAN2	185.565	198.5	0.0972144
AC005775.1	8.47455	9.06447	0.0970859
AC008878.3,AC119396.1,ARHGEF18	4.61486	4.93593	0.0970351
SPG21	20.3155	21.7275	0.0969413
NOTCH2	20.5729	22.0024	0.0969157
CXCL12	12.8163	13.7064	0.0968699
GFER	24.3787	26.0703	0.096786
FRAT2	1.04038	1.11249	0.0966818
RPL13P12	129.7	138.685	0.0966333
NDUFA5	34.0519	36.4097	0.0965876
MAP1LC3B	61.7933	66.0593	0.0963113
BRD8	4.91233	5.25125	0.0962534
HEXD	6.3728	6.81211	0.0961743
LRRC59	89.8864	96.0819	0.0961618
PAN2	6.58625	7.03993	0.0961038
STX7	8.39693	8.97504	0.0960564
EXOSC10	12.5762	13.4412	0.0959659
SLC39A13	16.8547	18.0139	0.0959596
NHP2	83.7779	89.5364	0.0959046
TNS3	13.1736	14.079	0.0958952
AHSA1	62.3456	66.6273	0.0958257
DOHH	11.5602	12.3536	0.0957652
TNFAIP8L1	4.28642	4.58057	0.0957539
AC021483.1,MTHFS,ST20,ST20-MTHFS	21.8161	23.3132	0.0957538
BRD9,ZDHHC11	8.72376	9.32229	0.0957343
PHACTR4	10.4214	11.1364	0.0957338
ENO3	11.2921	12.0665	0.0956935
AMHR2	3.44112	3.67693	0.0956235
MRPL40	11.7778	12.5848	0.0956122
ROMO1	133.297	142.423	0.0955378
NOL11	10.3698	11.0796	0.0955177
SCAND1	38.6782	41.3254	0.0955081
TCTA	17.3221	18.5069	0.0954494
TAF11	12.5056	13.3609	0.0954429
CHID1	19.3409	20.6632	0.0954088
CEBPG	22.6118	24.1571	0.0953714
HLTF	4.22902	4.51799	0.0953577
DYM	22.0651	23.5716	0.0952834
CERS5	14.3565	15.3365	0.0952652
BMPR2	11.9445	12.7594	0.095214
CCDC86	12.2432	13.0784	0.0952054
ALG2	33.5717	35.8598	0.0951218
MSANTD3,MSANTD3-TMEFF1,TMEFF1	9.1921	9.81842	0.0950964
SLC25A11	29.1204	31.1044	0.0950885
COL15A1	17.8125	19.0216	0.0947486
TTC17	15.4532	16.5009	0.0946391
PRRC2B	23.9568	25.5799	0.0945754
CYBC1	26.6853	28.4908	0.0944509
UBE2E1	35.1365	37.5126	0.0944048
CCT4	51.6528	55.1373	0.0941821
ETHE1	26.2586	28.0247	0.0939089
AL391056.2	29.4176	31.3955	0.0938782
RPS7	364.921	389.429	0.0937761
CARD9,DNLZ	7.08155	7.55676	0.0937026
LIF	3451.12	3682.56	0.0936444
CSNK2A1	38.683	41.2766	0.0936245
FAM204A	29.2771	31.2388	0.0935664
MAP1LC3A	28.9894	30.9315	0.0935513
QSOX1	29.0904	31.0389	0.0935343
GART	16.8918	18.0232	0.0935321
TNIK	51.5828	55.037	0.0935117
TOX4	45.972	49.0469	0.0934065
EXT2	24.9995	26.6702	0.0933294
DHRS7B	10.8233	11.5462	0.0932777
RPS6KC1	5.56795	5.93887	0.0930422
SUFU	1.34868	1.43848	0.0929971
UBA5	26.2869	28.0342	0.0928439
SPPL2A	44.5251	47.4829	0.0927892
BPNT1	5.14446	5.48573	0.092664
PPP1R15B	54.7533	58.3819	0.0925752
RAPGEF2	88.3675	94.2167	0.0924669
ZNHIT2	4.87434	5.19652	0.0923389
PSMB2	33.9566	36.1987	0.0922459
UBQLN1	42.9577	45.7935	0.0922261
RAP1GDS1	10.358	11.0414	0.0921776
EPB41L4A	11.8807	12.6642	0.0921361
DRG2	9.82716	10.4746	0.0920487
CNEP1R1	5.38043	5.73465	0.091984
AP001324.1	38.2038	40.718	0.0919506
SLC36A1	3.06885	3.27071	0.0919057
ALKBH5	21.4571	22.8684	0.0919003
LAMTOR2	52.8438	56.3189	0.0918849
AL451085.2	8.39114	8.94257	0.0918227
UFM1	97.1547	103.538	0.0918047
AL358472.6,AL358472.7,JTB,RAB13,SLC39A1	179.819	191.63	0.091778
AC098588.1,AC098588.2,ANAPC10,GYPA	8.30209	8.84698	0.0917105
MEDAG	33.5685	35.77	0.091642
P4HB	506.023	539.198	0.0916122
UBXN4	34.5562	36.8199	0.0915411
NBEAL1,RPL12P16	19.8095	21.106	0.0914607
FAM102A	25.6956	27.377	0.091443
ERGIC1	26.4831	28.2141	0.0913443
COMMD8	10.2089	10.8761	0.0913339
CMTM6	74.2423	79.0916	0.0912831
BIRC6	9.41502	10.0297	0.0912424
SSU72	50.4504	53.7401	0.0911333
EPN3,SPATA20	11.9651	12.7451	0.0911102
DNAJC21	25.8534	27.5385	0.091096
TBC1D15	12.5016	13.3164	0.0910914
PSME4	32.816	34.9545	0.0910788
REEP5	55.6771	59.303	0.091021
AAMDC	10.9621	11.6757	0.0909848
EIF4EBP1	34.8555	37.124	0.0909658
PRMT2	47.1662	50.2336	0.0908993
ADAM10	43.4359	46.259	0.0908461
FRG1	15.6864	16.7055	0.0908089
ADRM1	64.9078	69.1227	0.0907677
SEC61G	193.242	205.789	0.0907572
PAXX	22.0005	23.4285	0.0907283
NUP88	17.0052	18.1087	0.090707
DCTD	34.8018	37.0593	0.0906737
SPRY2	216.331	230.363	0.0906686
SLC35A2	19.062	20.2982	0.0906523
MPHOSPH6	7.76965	8.27346	0.0906412
GOLM1	11.0797	11.7973	0.0905379
PPP2R5B	25.1748	26.8032	0.0904249
AC093503.3	13.7104	14.5968	0.0903815
PDE8A	6.65091	7.0809	0.090381
FMN1	3.54594	3.7749	0.0902703
PRKDC	10.8675	11.5688	0.0902191
ZMYND11	12.4486	13.2519	0.0902157
RNF41	18.5162	19.7108	0.0901983
AC009163.4,CFDP1,TMEM170A	33.7203	35.8954	0.0901816
NUP43	4.63285	4.93167	0.0901763
MRPL1	7.27678	7.74532	0.0900247
C5orf15	23.0087	24.4884	0.089919
AL359632.1	4.03913	4.29868	0.0898491
CSF2RB	12.1774	12.9598	0.0898373
BLOC1S4	7.16416	7.62356	0.0896673
LRRC47	6.30605	6.71027	0.0896342
SNX19	10.1101	10.7574	0.0895322
TBL3	6.79918	7.23412	0.0894568
RPL26L1	16.7952	17.8692	0.0894261
MYL12B	196.138	208.654	0.0892435
TOR1B	9.90678	10.5379	0.0890993
AC010323.1,CD320,NDUFA7	38.0803	40.5054	0.0890694
SUCLG1	22.5211	23.9528	0.088917
DNM2,MIR638	55.3599	58.8789	0.0889094
ICA1	5.24141	5.57455	0.0889004
RIOK1	13.5699	14.4323	0.0888911
DNAJC9,MRPS16	31.6803	33.6906	0.0887601
SPCS2P4	11.5879	12.3217	0.0885822
ACIN1	43.3822	46.1292	0.0885771
CACNA2D1	8.4318	8.96528	0.088508
TMEM167A	25.6083	27.2247	0.0883047
TMEM218	10.6387	11.3096	0.088226
UBE2J1	22.0335	23.4229	0.088221
RPS24P8	59.1789	62.9082	0.0881652
STXBP3	15.6139	16.5971	0.0881002
AC073254.1	2.37394	2.52335	0.0880569
DAP3	36.4083	38.6996	0.0880513
PPIAP29	17.7032	18.8166	0.0879958
FICD	15.0354	15.9804	0.0879403
VBP1	22.1127	23.5008	0.0878347
AKIRIN2	25.1398	26.7179	0.0878334
AC093423.3,LRRC8C,LRRC8D	14.5588	15.4722	0.0877869
PEX10	12.5383	13.3247	0.0877613
SGPL1	21.0676	22.3885	0.0877319
AC025423.4	26.5882	28.2551	0.0877252
SELENOP	6.44193	6.84543	0.0876482
DNAJC3	22.0471	23.428	0.0876449
APH1A	54.9353	58.3695	0.0874812
PRPF3	10.4931	11.1487	0.0874345
SHOC2	24.2488	25.7616	0.0873088
NOMO2	17.3672	18.4497	0.0872322
RPP30	8.09041	8.59465	0.0872261
ANKRD52	4.72146	5.01552	0.0871662
EEF1AKNMT	8.89178	9.4453	0.0871244
PPP1R16A	6.16463	6.54681	0.0867778
RPL7P1	26.1734	27.7955	0.08675
PRRC2C	27.0828	28.7599	0.0866818
CD55	202.783	215.32	0.0865456
YWHAE	180.808	191.986	0.0865426
DCTN4	22.8093	24.2194	0.086541
PFN1	1037.76	1101.88	0.0864943
ALYREF	63.4931	67.4146	0.0864613
MFSD5	11.2587	11.9539	0.0864411
TRABD	19.4174	20.6155	0.0863794
SRP14	223.413	237.196	0.0863665
MITD1	7.30161	7.75126	0.0862162
AC008443.1,TRIM52-AS1	12.1227	12.8677	0.0860432
HYPK,SERF2	701.354	744.446	0.0860244
CCT7	95.9939	101.884	0.0859129
AC011603.2	1788.7	1898.41	0.0858802
PPP6R2	15.6843	16.646	0.0858544
DFFA	7.24302	7.68554	0.0855553
MTND2P28	52.6292	55.8437	0.0855311
[truncated: 6,002 more rows]
