# Supplementary material for: IL-33 priming and antigenic stimulation synergistically promote the transcription of proinflammatory cytokine and chemokine genes in human skin mast cells
Source: BMC Genomics. 2023 Oct 6;24:592. doi: 10.1186/s12864-023-09702-w (PMC10557204; doi:10.1186/s12864-023-09702-w)
Supplement: Supplementary file 4 — Additional file 4: Table S4. Increased ATAC-seq narrow peaks in response to the combined IL-33 and IgECL stimulation, related to Fig. 6. [file 12864_2023_9702_MOESM4_ESM.xls]

## Sheet: IgECL+IL-33_VS_IgECL
Table S4. Increased ATAC-seq narrow peaks in response to the combined IL-33 and IgECL stimulation, related to Figure 6.
Sheet 1 IgECL+IL-33 relative to IgECL
seqnames	start	end	width	strand	Conc_IgECL	Conc_IgECL and IL-33	p.value	FDR
CM000666.2	2745996	2746760	765	*	5.54	8.39	1.69e-21	5.2e-16
CM000676.2	35397236	35401390	4155	*	7.14	9.47	1.04e-17	1.61e-12
CM000673.2	86214689	86215242	554	*	3.25	6.83	3.42e-16	2.63e-11
CM000684.2	17781501	17782061	561	*	4.05	7.13	3.92e-15	2.41e-10
CM000678.2	23999587	24000004	418	*	3.14	6.68	7.73e-15	3.96e-10
CM000668.2	53568806	53569288	483	*	4.03	6.91	2.13e-14	9.38e-10
CM000664.2	223889173	223889654	482	*	3.66	6.99	3.22e-14	1.14e-09
CM000664.2	189819223	189819695	473	*	3.83	6.86	3.35e-14	1.14e-09
CM000669.2	106345463	106346115	653	*	4.31	6.99	8.77e-14	2.45e-09
CM000681.2	42121320	42122131	812	*	4.76	7.35	1.74e-13	4.47e-09
CM000669.2	92641799	92642552	754	*	5.59	7.88	2.58e-13	6.1e-09
CM000674.2	14220885	14221491	607	*	5.21	7.41	3.23e-13	7.1e-09
CM000673.2	44601200	44602256	1057	*	5.39	7.91	4.46e-13	9.15e-09
CM000663.2	172874852	172875348	497	*	3.76	6.75	7.72e-13	1.25e-08
CM000671.2	131729019	131729734	716	*	3.73	6.77	2.32e-12	3.4e-08
CM000671.2	120925671	120926753	1083	*	6.34	8.07	3.65e-12	4.88e-08
CM000673.2	115924685	115925954	1270	*	7.12	9.01	5.21e-12	6.67e-08
CM000668.2	3209271	3210178	908	*	4.87	7.17	5.42e-12	6.67e-08
CM000669.2	106424838	106425748	911	*	6.08	8.1	6.2e-12	7.24e-08
CM000673.2	64259600	64260497	898	*	5.07	7.55	6.35e-12	7.24e-08
CM000667.2	119397580	119398255	676	*	4.82	7.2	6.98e-12	7.67e-08
CM000671.2	73219862	73220677	816	*	5.63	7.64	9.14e-12	9.38e-08
CM000667.2	134554276	134555672	1397	*	6.42	8.27	1.02e-11	1.01e-07
CM000669.2	106371860	106372468	609	*	3.73	6.67	1.21e-11	1.16e-07
CM000676.2	21703922	21704341	420	*	4.42	7.04	2.26e-11	1.99e-07
CM000672.2	79331703	79332082	380	*	3.78	6.54	2.45e-11	2.09e-07
CM000670.2	58724329	58724924	596	*	4.6	7.07	2.51e-11	2.09e-07
CM000673.2	19027911	19028575	665	*	5.14	7.21	4.06e-11	3.28e-07
CM000670.2	128103412	128103854	443	*	4.62	7.04	4.31e-11	3.4e-07
CM000667.2	169703022	169703529	508	*	3.69	6.58	6e-11	4.38e-07
CM000669.2	76008856	76009475	620	*	4.13	6.85	6.13e-11	4.38e-07
CM000669.2	139681868	139682711	844	*	5.28	7.32	9.2e-11	6.29e-07
CM000663.2	192654552	192655097	546	*	5.54	7.51	9.46e-11	6.33e-07
CM000678.2	27449884	27450424	541	*	4.14	6.74	1.35e-10	8.83e-07
CM000665.2	150599489	150600249	761	*	6.17	8.02	1.5e-10	9.63e-07
CM000672.2	59880682	59881414	733	*	5.64	7.49	1.68e-10	1.05e-06
CM000663.2	12054198	12054526	329	*	2.1	5.94	2.23e-10	1.37e-06
CM000667.2	17257828	17258214	387	*	3.37	6.43	2.26e-10	1.37e-06
CM000663.2	161494242	161494678	437	*	1.89	5.93	2.37e-10	1.4e-06
CM000672.2	110324784	110325319	536	*	3.97	6.71	2.68e-10	1.55e-06
CM000683.2	38839721	38840297	577	*	5.01	7.19	3.1e-10	1.77e-06
CM000664.2	237752731	237753164	434	*	4.32	6.97	4.24e-10	2.37e-06
CM000668.2	135647526	135647926	401	*	3.95	6.57	4.63e-10	2.54e-06
CM000663.2	100622036	100622540	505	*	5.36	7.3	5.44e-10	2.94e-06
CM000676.2	92676961	92677653	693	*	6.26	7.91	6.22e-10	3.25e-06
CM000683.2	38959020	38959525	506	*	4.87	7.02	7.42e-10	3.74e-06
CM000672.2	119496321	119496718	398	*	2.93	6.06	8.9e-10	4.34e-06
CM000673.2	2142860	2143241	382	*	4.13	6.55	1e-09	4.81e-06
CM000669.2	50292275	50292679	405	*	0.91	5.89	1.09e-09	5.14e-06
CM000682.2	33773725	33774013	289	*	0.91	5.77	1.21e-09	5.62e-06
CM000663.2	27136230	27136591	362	*	2.88	6.11	1.24e-09	5.7e-06
CM000669.2	94620705	94621303	599	*	5.81	7.59	1.3e-09	5.88e-06
CM000663.2	48201966	48202729	764	*	5.71	7.65	1.33e-09	5.91e-06
CM000663.2	157106364	157107009	646	*	5.15	7.21	1.42e-09	6.23e-06
CM000673.2	35029956	35030406	451	*	4.29	6.67	1.58e-09	6.76e-06
CM000663.2	157154863	157155568	706	*	4.68	7.1	1.69e-09	7.11e-06
CM000671.2	93146447	93147083	637	*	4.79	6.85	1.75e-09	7.26e-06
CM000673.2	131606793	131607249	457	*	3.12	6.11	1.79e-09	7.34e-06
CM000673.2	75338556	75339294	739	*	4.87	7.07	1.98e-09	8.02e-06
CM000664.2	216222636	216223567	932	*	5.18	7.11	2.8e-09	1.12e-05
CM000666.2	102619780	102620701	922	*	5.59	7.47	3.18e-09	1.24e-05
CM000663.2	55338218	55338877	660	*	4.63	6.78	3.36e-09	1.29e-05
CM000664.2	127401433	127402229	797	*	5.45	7.29	3.73e-09	1.42e-05
CM000668.2	37324139	37324561	423	*	4.68	6.75	4.19e-09	1.55e-05
CM000667.2	57276371	57276738	368	*	3.61	6.23	4.5e-09	1.65e-05
CM000664.2	201532674	201533098	425	*	4.91	6.89	5.1e-09	1.85e-05
CM000665.2	4425573	4426343	771	*	4.73	6.99	5.53e-09	1.98e-05
CM000663.2	192812893	192814159	1267	*	5.84	7.49	5.59e-09	1.98e-05
CM000668.2	147268213	147268679	467	*	4.23	6.56	5.68e-09	1.99e-05
CM000667.2	115321370	115321637	268	*	4.09	6.43	5.81e-09	2.01e-05
CM000672.2	97882216	97883264	1049	*	6.52	7.99	6.57e-09	2.22e-05
CM000677.2	52077005	52077461	457	*	5.18	7.03	6.67e-09	2.23e-05
CM000668.2	43465933	43466456	524	*	4.15	6.69	6.88e-09	2.28e-05
CM000669.2	55534239	55535094	856	*	6.26	7.77	8.07e-09	2.64e-05
CM000666.2	6925335	6925888	554	*	6.13	7.68	8.39e-09	2.72e-05
CM000677.2	85318381	85318785	405	*	2.91	5.94	8.86e-09	2.84e-05
CM000674.2	92529899	92530380	482	*	5.47	7.29	9.53e-09	3.02e-05
CM000671.2	112028767	112029141	375	*	1.86	5.76	1.1e-08	3.43e-05
CM000667.2	95973821	95974353	533	*	5.46	7.61	1.33e-08	4.08e-05
CM000676.2	92568437	92569295	859	*	6.25	8.07	1.42e-08	4.32e-05
CM000672.2	73803806	73804325	520	*	3.22	6.21	1.44e-08	4.35e-05
CM000668.2	38131632	38131990	359	*	2.63	5.95	1.51e-08	4.47e-05
CM000666.2	102564363	102564705	343	*	2.77	5.95	1.69e-08	4.9e-05
CM000673.2	86116420	86116730	311	*	1.58	5.65	1.73e-08	4.98e-05
CM000665.2	112770070	112770527	458	*	4.51	6.91	1.82e-08	5.13e-05
CM000671.2	105510053	105510449	397	*	4.26	6.47	1.95e-08	5.41e-05
CM000674.2	89494794	89495252	459	*	5.29	7.06	1.95e-08	5.41e-05
CM000672.2	30497643	30498027	385	*	3.86	6.4	2.14e-08	5.89e-05
CM000663.2	91124607	91125311	705	*	5.04	7.07	2.19e-08	5.96e-05
CM000673.2	116852517	116852995	479	*	4.34	6.52	2.32e-08	6.22e-05
CM000677.2	75700078	75701206	1129	*	5.43	7.59	2.35e-08	6.24e-05
CM000665.2	46990304	46991174	871	*	5.7	7.56	2.58e-08	6.79e-05
CM000668.2	159701446	159702148	703	*	5.17	7.11	2.68e-08	6.97e-05
CM000668.2	193963	194397	435	*	4.2	6.61	2.7e-08	6.97e-05
CM000666.2	159190518	159191134	617	*	4.42	6.78	2.81e-08	7.2e-05
CM000663.2	110487633	110488172	540	*	4.59	6.7	2.9e-08	7.38e-05
CM000670.2	109195439	109195887	449	*	4.46	6.56	3.16e-08	7.96e-05
CM000678.2	56614642	56614990	349	*	3.3	6.1	3.4e-08	8.43e-05
CM000676.2	89276327	89277037	711	*	6.06	7.66	3.64e-08	8.89e-05
CM000663.2	230077005	230077728	724	*	4.94	7.12	3.77e-08	9.14e-05
CM000663.2	89724653	89725473	821	*	6.22	7.77	4.13e-08	9.94e-05
CM000679.2	40096062	40096553	492	*	5.45	7.14	4.43e-08	0.000106
CM000673.2	131609226	131609843	618	*	5.63	7.51	4.61e-08	0.000109
CM000669.2	49639729	49640226	498	*	4.89	6.77	4.64e-08	0.000109
CM000664.2	10035819	10036949	1131	*	6.78	8.29	4.72e-08	0.00011
CM000668.2	108598194	108598670	477	*	5.19	7.16	4.95e-08	0.000114
CM000673.2	62551645	62552177	533	*	3.7	6.38	5.01e-08	0.000114
CM000674.2	52021549	52021792	244	*	1.38	5.56	5.96e-08	0.000133
CM000674.2	117986485	117986946	462	*	3.44	6.2	6.47e-08	0.000143
CM000680.2	61952237	61952565	329	*	3.24	6.12	6.62e-08	0.000145
CM000667.2	62538547	62538960	414	*	4.98	6.83	6.66e-08	0.000145
CM000667.2	151270621	151270971	351	*	3.32	6.11	6.96e-08	0.000151
CM000682.2	31717142	31717800	659	*	4.48	6.97	7.05e-08	0.000152
CM000672.2	69065504	69066414	911	*	5.65	7.53	7.15e-08	0.000152
CM000669.2	135980645	135981273	629	*	6.19	7.78	7.16e-08	0.000152
CM000675.2	51619627	51619871	245	*	2.12	5.6	7.29e-08	0.000153
CM000670.2	29004496	29004973	478	*	4.01	6.68	7.38e-08	0.000153
CM000663.2	15966084	15966610	527	*	4.05	6.57	7.41e-08	0.000153
CM000663.2	167797073	167797434	362	*	4.9	6.76	7.44e-08	0.000153
CM000672.2	17238258	17239611	1354	*	5.63	7.48	7.82e-08	0.000159
CM000682.2	34062628	34063170	543	*	4.53	6.65	8.11e-08	0.000164
CM000670.2	100502142	100503094	953	*	6.54	8.06	8.46e-08	0.000169
CM000677.2	89821203	89821651	449	*	5.03	6.92	9.3e-08	0.000183
CM000668.2	122797889	122798704	816	*	5.79	7.46	9.42e-08	0.000185
CM000675.2	45374923	45375291	369	*	3.78	6.14	9.79e-08	0.000191
CM000678.2	58366215	58366616	402	*	4.75	6.71	1.01e-07	0.000195
CM000668.2	17957295	17957997	703	*	5.8	7.64	1.21e-07	0.000229
CM000673.2	3836909	3837648	740	*	5.06	6.98	1.27e-07	0.000238
CM000685.2	48558277	48558639	363	*	4.65	6.59	1.28e-07	0.000238
CM000678.2	69889363	69889921	559	*	4.46	6.59	1.29e-07	0.00024
CM000667.2	115487773	115488141	369	*	2.71	5.72	1.31e-07	0.000241
CM000677.2	89823314	89823791	478	*	3.91	6.23	1.42e-07	0.00026
CM000670.2	103079991	103080389	399	*	2.72	5.74	1.49e-07	0.000271
CM000672.2	80472303	80472624	322	*	3.29	5.9	1.55e-07	0.000281
CM000664.2	65299206	65299753	548	*	4.97	7.2	1.61e-07	0.000289
CM000664.2	60806834	60807825	992	*	6.35	8.08	1.63e-07	0.00029
CM000665.2	52313739	52314195	457	*	4.59	6.82	1.66e-07	0.000294
CM000667.2	43281860	43282617	758	*	5.25	7.32	1.68e-07	0.000295
CM000672.2	104301996	104302624	629	*	4.89	7.09	1.75e-07	0.000307
CM000663.2	224489114	224489387	274	*	2.64	5.69	1.77e-07	0.000307
CM000673.2	35036696	35037111	416	*	3.6	6.33	1.87e-07	0.000323
CM000679.2	65164040	65164585	546	*	4.29	6.53	2.01e-07	0.000342
CM000669.2	542879	543614	736	*	5.32	7.19	2.15e-07	0.000363
CM000663.2	12157388	12157660	273	*	2.93	5.75	2.32e-07	0.00039
CM000665.2	10205280	10206046	767	*	5.89	7.37	2.33e-07	0.00039
CM000668.2	116314905	116315263	359	*	3.98	6.23	2.36e-07	0.000393
CM000667.2	132094760	132095989	1230	*	6.43	8.19	2.42e-07	0.0004
CM000667.2	36739722	36740895	1174	*	6.16	7.8	2.45e-07	0.0004
CM000679.2	4573668	4574021	354	*	3.48	6.16	2.45e-07	0.0004
CM000673.2	45093220	45093819	600	*	6.03	7.61	2.67e-07	0.000435
CM000674.2	46478735	46479175	441	*	3.68	6.06	2.72e-07	0.00044
CM000665.2	173932548	173932973	426	*	5.32	7.14	2.76e-07	0.000445
CM000663.2	248926620	248927188	569	*	4.8	6.76	2.81e-07	0.00045
CM000665.2	11288684	11289574	891	*	5.97	7.6	2.92e-07	0.000466
CM000667.2	170597048	170597597	550	*	5.88	7.35	3.22e-07	0.00051
CM000677.2	89782431	89782727	297	*	3.71	6.11	3.24e-07	0.000512
CM000667.2	160467324	160468462	1139	*	7.39	8.66	3.42e-07	0.000536
CM000665.2	49421193	49421751	559	*	3.71	6.19	3.44e-07	0.000537
CM000674.2	9644906	9645540	635	*	4.6	6.59	3.46e-07	0.000537
CM000664.2	207231196	207231910	715	*	5.56	7.12	3.47e-07	0.000537
CM000664.2	62383798	62384336	539	*	5.42	7.23	3.58e-07	0.000551
CM000671.2	111870751	111871210	460	*	4.92	6.94	3.66e-07	0.00056
CM000666.2	73744577	73745742	1166	*	4.33	6.59	4.23e-07	0.000645
CM000665.2	126954373	126954871	499	*	5.42	7.15	4.35e-07	0.000656
CM000672.2	70833216	70833545	330	*	3.52	6.1	4.45e-07	0.000667
CM000669.2	50352147	50352684	538	*	5.46	7.15	4.48e-07	0.00067
CM000668.2	490322	490947	626	*	4.53	6.55	4.98e-07	0.00073
CM000670.2	47944545	47944929	385	*	3.84	6.23	5.15e-07	0.000751
CM000678.2	81866671	81867349	679	*	6.14	7.57	5.55e-07	0.000806
CM000676.2	35368577	35369200	624	*	5.52	7.25	5.75e-07	0.000831
CM000664.2	64862620	64863037	418	*	3.94	6.15	5.81e-07	0.000835
CM000684.2	29821254	29821773	520	*	5.26	6.99	6.25e-07	0.000895
CM000679.2	40273701	40274139	439	*	3.73	6.14	6.44e-07	0.000918
CM000677.2	63481075	63481447	373	*	3.46	5.96	6.76e-07	0.000958
CM000665.2	112097410	112097753	344	*	4.49	6.55	6.79e-07	0.000958
CM000671.2	112211265	112211676	412	*	3.85	6.23	6.96e-07	0.000978
CM000667.2	171961083	171961440	358	*	3.89	6.28	7.27e-07	0.00102
CM000667.2	134543782	134544369	588	*	4.01	6.34	7.38e-07	0.00103
CM000676.2	53331293	53331868	576	*	5.44	7.19	8.39e-07	0.00115
CM000664.2	110804873	110805302	430	*	4.29	6.34	8.67e-07	0.00118
CM000682.2	62501617	62502656	1040	*	6.51	8.17	8.92e-07	0.00121
CM000664.2	152445736	152446252	517	*	5.5	7.45	9e-07	0.00121
CM000680.2	44887054	44887720	667	*	5.42	7.2	9.14e-07	0.00123
CM000663.2	117061938	117062238	301	*	3.68	6.01	9.33e-07	0.00124
CM000664.2	201128982	201129605	624	*	4.14	6.34	9.34e-07	0.00124
CM000680.2	38940571	38941315	745	*	6.29	7.79	9.59e-07	0.00126
CM000668.2	36118507	36118985	479	*	5.61	7.34	9.65e-07	0.00126
CM000673.2	95143125	95143706	582	*	4.34	6.4	9.69e-07	0.00126
CM000679.2	81256717	81256964	248	*	2.25	5.45	1.04e-06	0.00134
CM000667.2	151079662	151080220	559	*	4.56	6.63	1.07e-06	0.00137
CM000668.2	43723070	43723525	456	*	4.32	6.54	1.09e-06	0.00139
CM000674.2	120119511	120119898	388	*	3.94	6.43	1.1e-06	0.00139
CM000683.2	41222060	41222760	701	*	5.37	7.13	1.12e-06	0.00142
CM000669.2	30239048	30239478	431	*	4.29	6.49	1.14e-06	0.00143
CM000669.2	117110500	117111167	668	*	5.28	7.2	1.15e-06	0.00144
CM000664.2	217864945	217865455	511	*	4.93	6.72	1.15e-06	0.00144
CM000679.2	42289136	42290295	1160	*	5.1	6.96	1.18e-06	0.00147
CM000667.2	39015817	39016263	447	*	4.29	6.3	1.21e-06	0.00148
CM000665.2	69113533	69113984	452	*	3.39	6.09	1.23e-06	0.00151
CM000671.2	120919231	120919798	568	*	4.97	6.74	1.25e-06	0.00152
CM000668.2	25053817	25054365	549	*	5.17	6.91	1.28e-06	0.00156
CM000665.2	112858378	112858951	574	*	4.68	6.48	1.44e-06	0.00174
CM000671.2	6955345	6955990	646	*	5.37	7.06	1.47e-06	0.00178
CM000671.2	134374234	134375024	791	*	5.47	7.3	1.49e-06	0.00179
CM000671.2	35500197	35500459	263	*	1.86	5.29	1.54e-06	0.00183
CM000671.2	5586996	5587392	397	*	5.25	6.94	1.54e-06	0.00183
CM000672.2	11232147	11232648	502	*	5.1	6.78	1.59e-06	0.00188
CM000663.2	160766898	160767340	443	*	3.1	5.7	1.61e-06	0.0019
CM000676.2	73463474	73463909	436	*	4.58	6.57	1.62e-06	0.0019
CM000668.2	112016171	112016754	584	*	4.13	6.55	1.64e-06	0.00192
CM000679.2	67440988	67441500	513	*	5.35	6.94	1.67e-06	0.00194
CM000674.2	47401143	47401761	619	*	5.94	7.72	1.7e-06	0.00196
CM000667.2	76270276	76270581	306	*	3.2	5.78	1.7e-06	0.00196
CM000664.2	161966022	161966344	323	*	3.56	6.09	1.71e-06	0.00196
CM000663.2	12039092	12039438	347	*	3.51	5.96	1.78e-06	0.00203
CM000673.2	64870374	64870937	564	*	5.79	7.34	1.79e-06	0.00203
CM000665.2	181009208	181009755	548	*	5.74	7.18	1.79e-06	0.00203
CM000674.2	108617334	108617646	313	*	2.74	5.65	1.82e-06	0.00206
CM000665.2	128585140	128585719	580	*	4.46	6.4	1.91e-06	0.00214
CM000665.2	177337822	177338212	391	*	3.47	5.83	1.94e-06	0.00217
CM000665.2	172591344	172592911	1568	*	6.96	8.24	2.03e-06	0.00226
CM000667.2	170316962	170317290	329	*	3.5	5.87	2.05e-06	0.00227
CM000665.2	71083732	71084173	442	*	3.55	6.03	2.07e-06	0.00228
CM000665.2	11238863	11239279	417	*	4.87	6.7	2.07e-06	0.00228
CM000667.2	151264081	151264488	408	*	4.58	6.41	2.12e-06	0.00232
CM000670.2	95089652	95090002	351	*	3.31	5.8	2.23e-06	0.00242
CM000667.2	65769541	65769846	306	*	3.2	5.75	2.23e-06	0.00242
CM000664.2	144358975	144359376	402	*	2.98	5.86	2.24e-06	0.00242
CM000672.2	102803204	102803586	383	*	3.7	5.95	2.29e-06	0.00247
CM000671.2	105155298	105155669	372	*	3.16	5.92	2.31e-06	0.00248
CM000664.2	223939481	223939834	354	*	4.21	6.32	2.33e-06	0.00249
CM000663.2	206672768	206673192	425	*	4.64	6.5	2.35e-06	0.00251
CM000676.2	65170449	65171277	829	*	5.81	7.27	2.45e-06	0.00261
CM000666.2	73740353	73741954	1602	*	6.41	8.04	2.49e-06	0.00264
CM000676.2	51201858	51202223	366	*	4.33	6.51	2.52e-06	0.00266
CM000667.2	134555909	134556543	635	*	4.44	6.69	2.58e-06	0.00271
CM000678.2	66927057	66927400	344	*	2.67	5.53	2.68e-06	0.00282
CM000663.2	67682660	67683045	386	*	3.49	5.83	2.7e-06	0.00283
CM000666.2	102522006	102522449	444	*	3.51	6.02	2.8e-06	0.00291
CM000674.2	49703557	49704178	622	*	6.09	7.71	2.83e-06	0.00291
CM000672.2	70821008	70821269	262	*	1.91	5.39	2.83e-06	0.00291
CM000676.2	92583066	92583356	291	*	2.97	5.78	2.84e-06	0.00291
CM000679.2	81422919	81423585	667	*	4.68	6.74	2.84e-06	0.00291
CM000667.2	145976290	145977130	841	*	7.16	8.33	2.85e-06	0.00292
CM000663.2	51303463	51304444	982	*	5.68	7.19	2.87e-06	0.00292
CM000665.2	4983749	4984598	850	*	5.82	7.25	2.93e-06	0.00296
CM000663.2	221824053	221824457	405	*	5.26	7.02	2.93e-06	0.00296
CM000665.2	50486221	50486561	341	*	4.21	6.35	2.97e-06	0.00299
CM000673.2	85780885	85781937	1053	*	6.33	7.81	3.08e-06	0.00309
CM000684.2	19576826	19577493	668	*	5.31	6.9	3.29e-06	0.00327
CM000675.2	46340951	46341736	786	*	6.42	7.78	3.3e-06	0.00327
CM000674.2	10540847	10541229	383	*	3.62	5.87	3.39e-06	0.00336
CM000676.2	95480137	95480529	393	*	4.33	6.26	3.44e-06	0.00339
CM000670.2	89826024	89826465	442	*	3.5	5.89	3.65e-06	0.00359
CM000681.2	14383997	14384733	737	*	5.29	7.06	3.86e-06	0.00375
CM000684.2	24574913	24575255	343	*	3.02	5.64	3.86e-06	0.00375
CM000667.2	111075480	111075733	254	*	2.59	5.46	3.88e-06	0.00375
CM000679.2	57463093	57463755	663	*	6.41	7.91	3.91e-06	0.00377
CM000663.2	212819692	212820154	463	*	3.85	6.43	3.93e-06	0.00378
CM000673.2	96338799	96339536	738	*	5.46	7.05	4.09e-06	0.00392
CM000680.2	35334414	35334900	487	*	4.4	6.47	4.13e-06	0.00393
CM000663.2	221998360	221999071	712	*	6.02	7.37	4.13e-06	0.00393
CM000676.2	35365172	35366782	1611	*	7.92	9.29	4.14e-06	0.00393
CM000668.2	43224152	43224853	702	*	5.74	7.45	4.22e-06	0.004
CM000667.2	95866573	95867041	469	*	4.08	6.16	4.27e-06	0.00403
CM000664.2	24563013	24563372	360	*	4.1	6.1	4.4e-06	0.00414
CM000664.2	96528004	96528559	556	*	4.51	6.3	4.43e-06	0.00416
CM000679.2	59357835	59358266	432	*	5.3	6.84	4.46e-06	0.00416
CM000669.2	17187181	17187427	247	*	3.06	5.6	4.46e-06	0.00416
CM000664.2	86609697	86610075	379	*	3.18	5.97	4.47e-06	0.00416
CM000674.2	45232988	45233379	392	*	4.33	6.22	4.55e-06	0.00422
CM000673.2	2741056	2741823	768	*	4.89	6.63	4.64e-06	0.00429
CM000674.2	124921088	124921897	810	*	5.89	7.38	4.65e-06	0.00429
CM000663.2	21294408	21295288	881	*	5	7.02	4.72e-06	0.00433
CM000684.2	25747336	25747898	563	*	5.66	7.03	4.75e-06	0.00435
CM000668.2	38619421	38619800	380	*	3.61	5.99	4.9e-06	0.00448
CM000682.2	62368972	62370489	1518	*	6.56	8.15	4.95e-06	0.0045
CM000673.2	33731737	33732426	690	*	5.75	7.4	4.95e-06	0.0045
CM000675.2	46530239	46530951	713	*	5.48	7.21	5.06e-06	0.00458
CM000667.2	145941605	145942049	445	*	5.44	6.95	5.45e-06	0.00487
CM000668.2	136146061	136146573	513	*	5.1	6.69	5.79e-06	0.00516
CM000665.2	130857453	130858027	575	*	4.29	6.27	5.82e-06	0.00517
CM000670.2	55988969	55989191	223	*	2.25	5.31	5.87e-06	0.00521
CM000664.2	37570761	37571533	773	*	6.65	8.13	5.96e-06	0.00527
CM000663.2	40015230	40015525	296	*	3.39	5.71	6e-06	0.00529
CM000663.2	235011704	235012340	637	*	6.42	7.68	6.26e-06	0.0055
CM000667.2	35838734	35839108	375	*	4.07	6.19	6.47e-06	0.00565
CM000674.2	62783871	62784379	509	*	4.08	6.24	6.73e-06	0.00587
CM000665.2	46017766	46018054	289	*	3.31	5.73	6.98e-06	0.00607
CM000676.2	67373419	67373678	260	*	3.33	5.86	7.04e-06	0.0061
CM000677.2	90852512	90853218	707	*	5.98	7.36	7.42e-06	0.00641
CM000669.2	92904358	92904798	441	*	5.54	6.99	7.44e-06	0.00641
CM000676.2	68232545	68233317	773	*	6.08	7.64	7.49e-06	0.00644
CM000665.2	32388597	32389071	475	*	5.42	7.06	7.67e-06	0.00657
CM000677.2	67128010	67128299	290	*	3.45	5.75	7.69e-06	0.00657
CM000665.2	188583811	188584390	580	*	5.02	6.67	7.78e-06	0.00663
CM000663.2	18951785	18952314	530	*	3.92	6.03	7.84e-06	0.00667
CM000670.2	102924844	102925609	766	*	5.41	7.23	8.01e-06	0.00679
CM000672.2	62811138	62811951	814	*	6.54	7.93	8.05e-06	0.00681
CM000663.2	221439816	221440550	735	*	6.41	7.64	8.17e-06	0.00689
CM000673.2	10454898	10456475	1578	*	7.29	8.75	8.2e-06	0.00689
CM000679.2	58527753	58528276	524	*	4.79	6.61	8.48e-06	0.00709
CM000673.2	119509854	119510616	763	*	5.48	7.18	8.6e-06	0.00717
CM000663.2	100443769	100444371	603	*	5.1	6.68	8.73e-06	0.00726
CM000663.2	32984483	32984964	482	*	4.23	6.45	8.78e-06	0.00728
CM000666.2	75172577	75172937	361	*	4.19	6.13	8.81e-06	0.00729
CM000663.2	230205776	230206444	669	*	5.63	7.25	9.71e-06	0.00801
CM000666.2	102627749	102628191	443	*	6.13	7.41	1e-05	0.00824
CM000668.2	37033246	37033566	321	*	3.92	6.05	1.02e-05	0.00834
CM000672.2	71600743	71601183	441	*	4.42	6.35	1.02e-05	0.00836
CM000670.2	23074622	23075154	533	*	4.99	6.64	1.03e-05	0.0084
CM000678.2	67917905	67918219	315	*	4.38	6.22	1.03e-05	0.00842
CM000667.2	76546646	76547156	511	*	5.22	6.73	1.07e-05	0.00865
CM000669.2	39686293	39686559	267	*	2.49	5.49	1.09e-05	0.00879
CM000669.2	102875760	102876173	414	*	5.65	7.06	1.09e-05	0.00879
CM000674.2	51024614	51025290	677	*	5.61	7.08	1.1e-05	0.00882
CM000672.2	16646586	16646995	410	*	3.21	5.63	1.11e-05	0.00886
CM000671.2	105071106	105071507	402	*	5.06	6.62	1.11e-05	0.00886
CM000672.2	14605317	14605716	400	*	4.3	6.43	1.15e-05	0.00917
CM000681.2	2598977	2599663	687	*	5.51	7.25	1.18e-05	0.00935
CM000677.2	77890690	77891407	718	*	4.28	6.17	1.22e-05	0.00961
CM000664.2	105873529	105874166	638	*	5.99	7.3	1.22e-05	0.00963
CM000674.2	31736431	31736865	435	*	5.41	6.99	1.23e-05	0.00963
CM000664.2	60899511	60899894	384	*	3.32	5.78	1.23e-05	0.00963
CM000682.2	62616894	62617235	342	*	4.04	6.04	1.26e-05	0.00985
CM000672.2	110774000	110774538	539	*	6.12	7.44	1.27e-05	0.00986
CM000674.2	92551843	92552318	476	*	4.24	6.24	1.31e-05	0.0102
CM000683.2	33382818	33383610	793	*	6.93	8.32	1.32e-05	0.0102
CM000665.2	71109141	71109881	741	*	5.06	6.86	1.32e-05	0.0102
CM000672.2	91378004	91378414	411	*	3.94	6.01	1.33e-05	0.0102
CM000673.2	86175988	86176874	887	*	6.44	7.66	1.36e-05	0.0104
CM000681.2	18225863	18226499	637	*	5.71	7.2	1.36e-05	0.0104
CM000669.2	139931506	139931909	404	*	3.55	5.76	1.38e-05	0.0105
CM000667.2	172757720	172759090	1371	*	7.09	8.36	1.38e-05	0.0105
CM000663.2	39605827	39606263	437	*	4.42	6.27	1.41e-05	0.0107
CM000682.2	45347794	45348711	918	*	6.15	7.56	1.44e-05	0.0109
CM000667.2	76269641	76269857	217	*	2.35	5.27	1.45e-05	0.011
CM000665.2	101009429	101009800	372	*	4.24	6.33	1.46e-05	0.011
CM000676.2	55122715	55123454	740	*	4.95	6.55	1.47e-05	0.011
CM000664.2	196377334	196377778	445	*	4	6.23	1.47e-05	0.011
CM000681.2	42132257	42132699	443	*	4.09	6.19	1.48e-05	0.011
CM000663.2	160641584	160641928	345	*	3.23	5.58	1.48e-05	0.011
CM000679.2	45223559	45224089	531	*	4.35	6.21	1.48e-05	0.011
CM000678.2	48556644	48557302	659	*	5.11	6.69	1.49e-05	0.011
CM000670.2	26628641	26629044	404	*	5.29	6.76	1.51e-05	0.0112
CM000665.2	4889191	4889883	693	*	6.07	7.36	1.54e-05	0.0114
CM000667.2	131379724	131380034	311	*	3.14	5.58	1.57e-05	0.0115
CM000667.2	139746545	139748330	1786	*	7.28	8.56	1.58e-05	0.0115
CM000667.2	144189891	144190254	364	*	3.13	5.53	1.58e-05	0.0115
CM000677.2	90165578	90166037	460	*	4.89	6.64	1.62e-05	0.0118
CM000670.2	143454609	143454963	355	*	4.76	6.41	1.68e-05	0.0122
CM000667.2	145946109	145946964	856	*	7.1	8.31	1.69e-05	0.0122
CM000669.2	28211009	28211348	340	*	4.09	6.23	1.69e-05	0.0122
CM000674.2	92558579	92559412	834	*	6.46	8	1.7e-05	0.0122
CM000670.2	128341978	128342257	280	*	2.69	5.66	1.71e-05	0.0123
CM000667.2	149485750	149486568	819	*	5.71	7.16	1.73e-05	0.0124
CM000674.2	26369607	26370270	664	*	6.04	7.54	1.75e-05	0.0125
CM000663.2	161706091	161706446	356	*	4.37	6.14	1.76e-05	0.0126
CM000664.2	197969456	197969920	465	*	4.55	6.31	1.81e-05	0.0128
CM000671.2	34577727	34578609	883	*	5.84	7.25	1.86e-05	0.0132
CM000667.2	40410271	40410955	685	*	5.86	7.13	1.86e-05	0.0132
CM000665.2	45667943	45668392	450	*	5.62	7.09	1.91e-05	0.0135
CM000668.2	149485132	149485695	564	*	5.19	6.64	1.92e-05	0.0135
CM000663.2	169491793	169492351	559	*	5.46	6.89	1.96e-05	0.0137
CM000667.2	40428151	40428483	333	*	4.15	6	1.96e-05	0.0137
CM000665.2	129413508	129414496	989	*	6.84	8.19	1.97e-05	0.0138
CM000667.2	150066972	150067435	464	*	5.21	6.71	2.06e-05	0.0142
CM000676.2	52112390	52112809	420	*	4.85	6.46	2.07e-05	0.0143
CM000673.2	59200112	59200486	375	*	3.7	6.07	2.09e-05	0.0144
CM000676.2	35416101	35416485	385	*	3.03	5.66	2.14e-05	0.0147
CM000674.2	49626163	49626564	402	*	3.99	6.05	2.16e-05	0.0148
CM000667.2	67581038	67581617	580	*	4.77	6.75	2.17e-05	0.0149
CM000664.2	205712561	205712861	301	*	4.35	6.19	2.26e-05	0.0154
CM000678.2	50338439	50339463	1025	*	6.87	7.96	2.3e-05	0.0156
CM000669.2	128236889	128237364	476	*	5.08	6.55	2.3e-05	0.0156
CM000672.2	22630422	22630992	571	*	4.77	6.73	2.31e-05	0.0157
CM000664.2	223947507	223947846	340	*	4.23	6.19	2.32e-05	0.0157
CM000676.2	23606137	23606520	384	*	4.09	5.96	2.33e-05	0.0157
CM000677.2	38695437	38695908	472	*	4.69	6.47	2.34e-05	0.0158
CM000670.2	140790795	140791569	775	*	5.5	6.91	2.35e-05	0.0158
CM000676.2	80988732	80989056	325	*	4.34	6.1	2.37e-05	0.0159
CM000684.2	37248322	37248596	275	*	3.44	5.66	2.41e-05	0.0161
CM000675.2	33678919	33679674	756	*	5.68	7.07	2.45e-05	0.0163
CM000665.2	10191944	10192452	509	*	5.27	6.71	2.45e-05	0.0163
CM000668.2	506578	506848	271	*	2.81	5.41	2.49e-05	0.0165
CM000667.2	66892678	66893056	379	*	3.24	5.9	2.49e-05	0.0165
CM000667.2	108461423	108462043	621	*	6.19	7.39	2.5e-05	0.0166
CM000678.2	23856199	23856695	497	*	5.25	6.99	2.51e-05	0.0166
CM000674.2	31832894	31833264	371	*	4.3	6.13	2.56e-05	0.0169
CM000678.2	81908661	81909120	460	*	4.28	6.05	2.57e-05	0.0169
CM000667.2	32462477	32463097	621	*	6.9	8.22	2.58e-05	0.0169
CM000666.2	168569235	168569656	422	*	4.23	6.12	2.59e-05	0.017
CM000669.2	17438964	17439260	297	*	3.16	5.52	2.6e-05	0.017
CM000668.2	108589507	108589874	368	*	4.52	6.26	2.6e-05	0.017
CM000665.2	141273691	141274309	619	*	5.15	6.73	2.62e-05	0.017
CM000663.2	223700972	223701593	622	*	5.22	6.91	2.65e-05	0.0172
CM000670.2	22553623	22554395	773	*	6.1	7.4	2.68e-05	0.0173
CM000665.2	66472418	66472948	531	*	4.59	6.34	2.69e-05	0.0174
CM000666.2	73721811	73722293	483	*	5.4	6.98	2.7e-05	0.0174
CM000670.2	130220681	130221063	383	*	3.92	6.03	2.75e-05	0.0177
CM000665.2	87333245	87333790	546	*	6.43	7.58	2.76e-05	0.0177
CM000669.2	73891899	73892325	427	*	4.48	6.3	2.78e-05	0.0178
CM000677.2	45448051	45448465	415	*	4.84	6.7	2.82e-05	0.018
CM000667.2	35857780	35858212	433	*	5.36	6.75	2.87e-05	0.0183
CM000675.2	44758584	44759168	585	*	5.86	7.21	3.02e-05	0.0193
CM000665.2	148899109	148899474	366	*	4.23	6.13	3.04e-05	0.0193
CM000667.2	139745086	139745949	864	*	6.39	7.69	3.05e-05	0.0194
CM000679.2	30332107	30332495	389	*	4.38	6.13	3.06e-05	0.0194
CM000671.2	22052720	22052956	237	*	3.26	5.6	3.07e-05	0.0194
CM000664.2	203070678	203071579	902	*	6.25	7.44	3.17e-05	0.02
CM000663.2	184160962	184161803	842	*	6.91	8.11	3.19e-05	0.0201
CM000667.2	111997835	111998523	689	*	5.96	7.17	3.2e-05	0.0201
CM000667.2	17224891	17225304	414	*	4.53	6.27	3.21e-05	0.0201
CM000664.2	197952512	197953111	600	*	5.55	7.18	3.23e-05	0.0202
CM000673.2	96075507	96076059	553	*	5.18	6.76	3.28e-05	0.0204
CM000664.2	85831735	85832068	334	*	3.76	5.89	3.28e-05	0.0204
CM000680.2	54775637	54775966	330	*	3.7	5.74	3.32e-05	0.0206
CM000679.2	67390683	67391068	386	*	4.33	6.37	3.35e-05	0.0208
CM000667.2	95087988	95088325	338	*	3.81	5.78	3.38e-05	0.0209
CM000667.2	74315967	74316857	891	*	6.67	7.96	3.38e-05	0.0209
CM000673.2	115919192	115919727	536	*	5.11	6.67	3.41e-05	0.021
CM000668.2	146870813	146871034	222	*	2.65	5.32	3.46e-05	0.0212
CM000665.2	142041218	142041522	305	*	3.03	5.52	3.46e-05	0.0212
CM000663.2	32992404	32992793	390	*	4.03	6.2	3.5e-05	0.0214
CM000668.2	53493114	53493556	443	*	4.8	6.57	3.64e-05	0.0223
CM000667.2	151086860	151087333	474	*	5.29	6.67	3.65e-05	0.0223
CM000666.2	128862578	128863004	427	*	4.16	5.97	3.89e-05	0.0237
CM000679.2	48915890	48916134	245	*	2.53	5.24	4.03e-05	0.0245
CM000674.2	121782066	121782573	508	*	4.66	6.36	4.13e-05	0.025
CM000663.2	212928597	212929027	431	*	5.7	7.27	4.13e-05	0.025
CM000665.2	45551476	45551955	480	*	4.97	6.68	4.14e-05	0.025
CM000671.2	136766494	136766828	335	*	2.34	5.14	4.16e-05	0.0251
CM000683.2	25572885	25573341	457	*	4.67	6.43	4.2e-05	0.0253
CM000668.2	56729587	56730051	465	*	5.51	6.87	4.2e-05	0.0253
CM000685.2	47587010	47588052	1043	*	5.25	6.66	4.26e-05	0.0255
CM000667.2	150779980	150781106	1127	*	6.43	7.75	4.26e-05	0.0255
CM000670.2	29753291	29753908	618	*	4.6	6.47	4.26e-05	0.0255
CM000665.2	49462270	49462658	389	*	4.52	6.44	4.38e-05	0.0261
CM000675.2	27477194	27477691	498	*	4.51	6.27	4.42e-05	0.0262
CM000663.2	156926122	156926655	534	*	5.56	7.07	4.47e-05	0.0265
CM000674.2	48977277	48978983	1707	*	6.92	8.28	4.51e-05	0.0266
CM000676.2	103292900	103293207	308	*	4.59	6.49	4.51e-05	0.0266
CM000673.2	71946125	71946582	458	*	4.57	6.45	4.56e-05	0.0269
CM000681.2	18044896	18045357	462	*	4.64	6.51	4.72e-05	0.0277
CM000667.2	77880020	77880367	348	*	4.29	6.08	4.77e-05	0.028
CM000664.2	190718531	190719386	856	*	5.83	7.08	4.78e-05	0.028
CM000670.2	96673302	96673618	317	*	3.46	5.64	4.84e-05	0.0283
CM000685.2	109888893	109889815	923	*	5.96	7.19	4.84e-05	0.0283
CM000668.2	24974243	24974995	753	*	5.89	7.16	4.85e-05	0.0283
CM000674.2	14950525	14950824	300	*	3.67	5.72	4.94e-05	0.0287
CM000668.2	44066348	44067336	989	*	5.6	6.93	4.98e-05	0.0289
CM000671.2	99184070	99184906	837	*	6.63	7.7	5.09e-05	0.0294
CM000671.2	129777081	129777623	543	*	5.35	7.04	5.09e-05	0.0294
CM000681.2	55369976	55370900	925	*	5.34	6.82	5.09e-05	0.0294
CM000668.2	36755589	36756148	560	*	5.15	6.64	5.22e-05	0.0301
CM000679.2	7851207	7853628	2422	*	6.97	8.37	5.25e-05	0.0302
CM000664.2	205197775	205198382	608	*	5.33	6.78	5.36e-05	0.0308
CM000672.2	29658857	29659554	698	*	6.81	8.21	5.39e-05	0.0309
CM000671.2	113219909	113220306	398	*	4.56	6.18	5.45e-05	0.0312
CM000671.2	71858808	71859086	279	*	4.46	6.14	5.48e-05	0.0313
CM000674.2	108694820	108695266	447	*	3.83	5.78	5.53e-05	0.0315
CM000665.2	48595232	48596020	789	*	5.03	6.58	5.57e-05	0.0317
CM000670.2	27361699	27362529	831	*	6.77	7.83	5.64e-05	0.032
CM000674.2	54221734	54222166	433	*	3.53	5.8	5.76e-05	0.0327
CM000675.2	44312852	44313555	704	*	5.75	7.31	5.79e-05	0.0327
CM000682.2	48846773	48847223	451	*	4.31	6.12	5.8e-05	0.0327
CM000678.2	56610058	56610857	800	*	7	8.29	5.82e-05	0.0327
CM000682.2	48823943	48824231	289	*	4.14	6	5.88e-05	0.033
CM000663.2	45507301	45509150	1850	*	6.47	7.7	5.89e-05	0.033
CM000664.2	234289766	234290139	374	*	5.46	6.75	6.12e-05	0.0342
CM000672.2	74056105	74056703	599	*	4.85	6.43	6.18e-05	0.0345
CM000681.2	6740111	6740838	728	*	4.8	6.59	6.25e-05	0.0348
CM000663.2	117077241	117077684	444	*	6.28	7.44	6.27e-05	0.0348
CM000664.2	152319897	152320771	875	*	5.68	7.09	6.27e-05	0.0348
CM000674.2	53268102	53268659	558	*	6.3	7.6	6.37e-05	0.0352
CM000672.2	100506550	100506891	342	*	4.34	6.27	6.37e-05	0.0352
CM000665.2	170162009	170162408	400	*	5.13	6.56	6.39e-05	0.0352
CM000670.2	124629560	124630690	1131	*	6.93	8.14	6.4e-05	0.0352
CM000671.2	33763656	33764081	426	*	4.99	6.47	6.45e-05	0.0354
CM000668.2	137738192	137738531	340	*	4.87	6.44	6.51e-05	0.0356
CM000669.2	96303889	96304526	638	*	4.88	6.5	6.59e-05	0.036
CM000678.2	78884210	78884670	461	*	5.39	6.79	6.6e-05	0.036
CM000672.2	97596034	97596581	548	*	4.89	6.46	6.63e-05	0.036
CM000672.2	26781008	26781599	592	*	4.08	6.11	6.65e-05	0.0361
ML143372.1	313617	314305	689	*	2.73	5.4	6.91e-05	0.0374
CM000665.2	142263094	142263568	475	*	5.4	6.92	6.94e-05	0.0374
CM000666.2	79650777	79651047	271	*	3.36	5.71	7.15e-05	0.0385
CM000673.2	102580167	102580579	413	*	4.93	6.63	7.2e-05	0.0387
CM000668.2	195763	196365	603	*	5.21	6.85	7.38e-05	0.0395
CM000684.2	29842730	29843004	275	*	3.54	5.63	7.39e-05	0.0395
CM000682.2	35618932	35619931	1000	*	5.99	7.37	7.4e-05	0.0395
CM000679.2	65132128	65132444	317	*	3.47	5.86	7.46e-05	0.0397
CM000677.2	75067144	75067474	331	*	4.55	6.39	7.5e-05	0.0399
CM000665.2	9747272	9747622	351	*	5.7	6.94	7.53e-05	0.0399
CM000665.2	105997728	105998481	754	*	6.16	7.39	7.61e-05	0.0403
CM000682.2	47357130	47357514	385	*	4.62	6.18	7.63e-05	0.0404
CM000664.2	60818273	60818811	539	*	6.42	7.84	7.68e-05	0.0406
CM000671.2	124852858	124853500	643	*	6.32	7.54	7.77e-05	0.0409
CM000674.2	22658210	22658624	415	*	4.25	6.05	7.79e-05	0.0409
CM000679.2	34400416	34401126	711	*	6.23	7.39	7.88e-05	0.0413
CM000668.2	116267851	116268161	311	*	4.07	5.86	8.24e-05	0.0431
CM000665.2	98980899	98981502	604	*	6	7.31	8.32e-05	0.0435
CM000672.2	112981464	112981943	480	*	5.09	6.56	8.35e-05	0.0435
CM000666.2	726262	726972	711	*	5.97	7.42	8.42e-05	0.0438
CM000677.2	77993888	77994764	877	*	6.29	7.55	8.43e-05	0.0438
CM000666.2	74230578	74231569	992	*	7.09	8.21	8.53e-05	0.0442
CM000677.2	75776933	75777252	320	*	3.66	5.79	8.67e-05	0.0449
CM000664.2	231611782	231612879	1098	*	7.36	8.39	8.77e-05	0.0453
CM000672.2	79321155	79321523	369	*	4.99	6.48	8.84e-05	0.0456
CM000681.2	6661793	6662183	391	*	3.62	5.84	8.85e-05	0.0456
CM000676.2	81455374	81455690	317	*	3.76	5.82	8.88e-05	0.0456
CM000684.2	30644194	30644537	344	*	3.71	5.91	8.88e-05	0.0456
CM000679.2	49497006	49497973	968	*	5.51	6.91	9.16e-05	0.0468
CM000667.2	171984988	171985404	417	*	4.28	6.27	9.16e-05	0.0468
CM000663.2	236066769	236067225	457	*	4.27	6.2	9.46e-05	0.048
CM000665.2	10198763	10199489	727	*	6.28	7.54	9.55e-05	0.0483
CM000677.2	70486469	70487015	547	*	4.36	6.06	9.61e-05	0.0485
CM000673.2	17256439	17256763	325	*	4.47	6.16	9.61e-05	0.0485
CM000669.2	37704356	37704734	379	*	4.46	6.17	9.64e-05	0.0485
CM000679.2	67477813	67478031	219	*	2.66	5.25	9.66e-05	0.0486
CM000672.2	110353338	110354032	695	*	6.31	7.48	9.83e-05	0.0494

## Sheet: IgECL+IL-33_VS_IL-33
Table S4. Increased ATAC-seq narrow peaks in response to the combined IL-33 and IgECL stimulation, related to Figure 6.
Sheet 2 IgECL+IL-33 relative to IL-33
seqnames	start	end	width	strand	Conc_IL-33	Conc_IgECL+IL-33	p.value	FDR
J01415.2	0	16569	16570	*	17.79	19.92	2.92e-267	9.84e-262
CM000679.2	2040038	2043676	3639	*	5.71	9.78	3.94e-73	6.62e-68
CM000679.2	59842003	59844645	2643	*	5.36	9.61	6.89e-69	7.73e-64
CM000668.2	44237143	44238645	1503	*	6.89	9.82	7.05e-59	5.93e-54
CM000679.2	7854882	7858834	3953	*	7.15	9.97	4.19e-56	2.82e-51
CM000681.2	45455532	45456631	1100	*	5.27	8.92	7.81e-54	4.38e-49
CM000679.2	7841248	7845725	4478	*	8.01	10.82	4.87e-51	2.34e-46
CM000679.2	64974174	64976297	2124	*	7.41	9.93	1.63e-48	6.88e-44
CM000669.2	158818262	158819182	921	*	6.16	9.23	3.38e-47	1.26e-42
CM000663.2	628998	635004	6007	*	10.23	12.51	2.44e-46	8.22e-42
CM000668.2	134164475	134169440	4966	*	6.45	9.49	5.16e-44	1.58e-39
CM000679.2	2049347	2051921	2575	*	6.02	9.16	6.82e-44	1.91e-39
CM000679.2	83199474	83200800	1327	*	6.01	8.97	7.81e-44	2.02e-39
KQ090026.1	46756	47695	940	*	4.95	8.71	2.75e-43	6.61e-39
CM000664.2	68831638	68832843	1206	*	5.6	8.81	6.08e-43	1.37e-38
CM000676.2	35365172	35366782	1611	*	6.61	9.29	7.34e-41	1.54e-36
CM000679.2	74512059	74513283	1225	*	5.64	8.79	3.6e-39	7.13e-35
CM000673.2	67372438	67374846	2409	*	5.83	8.78	4.07e-39	7.62e-35
CM000681.2	2167347	2169676	2330	*	7.32	9.91	7.2e-39	1.28e-34
CM000668.2	158025964	158027247	1284	*	6.85	9.32	8.25e-39	1.39e-34
CM000663.2	156456403	156457824	1422	*	6.44	9.07	9.25e-39	1.48e-34
CM000667.2	132072904	132078941	6038	*	8.31	10.67	2.42e-38	3.7e-34
CM000664.2	28390014	28393647	3634	*	8.04	10.27	4.89e-38	7.16e-34
CM000681.2	58326605	58327924	1320	*	6.41	9.21	7.32e-38	1.03e-33
CM000667.2	132293173	132295716	2544	*	7.58	9.81	1.28e-37	1.72e-33
CM000669.2	44884467	44886237	1771	*	6.99	9.49	2.02e-37	2.62e-33
CM000669.2	104944759	104945687	929	*	6.6	9.15	2.24e-37	2.79e-33
CM000669.2	130912734	130913855	1122	*	5.71	8.66	3.62e-37	4.35e-33
CM000672.2	30433171	30435063	1893	*	7.66	9.84	6.63e-37	7.69e-33
CM000682.2	2206920	2208039	1120	*	5.81	8.74	7.38e-37	8.28e-33
CM000676.2	35397236	35401390	4155	*	6.91	9.47	1.43e-36	1.55e-32
CM000678.2	67857499	67858244	746	*	4.73	8.28	3.64e-36	3.83e-32
CM000679.2	2053346	2055388	2043	*	5.61	8.77	5.83e-36	5.94e-32
CM000681.2	36213859	36215493	1635	*	6.61	9.26	8.51e-36	8.43e-32
CM000678.2	87868226	87869877	1652	*	6.1	8.96	9.61e-36	9.24e-32
CM000663.2	7953840	7954701	862	*	5.96	8.75	2.39e-35	2.23e-31
CM000681.2	18280979	18283068	2090	*	7.15	9.68	3.2e-35	2.91e-31
CM000681.2	45667597	45668331	735	*	3.76	7.93	6.75e-35	5.98e-31
CM000665.2	4994283	4997098	2816	*	7.29	9.54	6.99e-35	6.04e-31
CM000664.2	60880584	60882003	1420	*	7.17	9.4	1.01e-34	8.47e-31
CM000681.2	33176272	33178046	1775	*	7.63	9.71	2.93e-34	2.41e-30
CM000663.2	154404852	154407973	3122	*	6.89	9.44	4.03e-34	3.23e-30
CM000684.2	41285417	41286996	1580	*	6.78	9.34	5.37e-34	4.2e-30
CM000663.2	109890096	109890884	789	*	4.45	8.09	6.6e-34	5.05e-30
CM000666.2	54394741	54395681	941	*	5.57	8.58	1.29e-33	9.62e-30
CM000665.2	114213357	114215106	1750	*	7.27	9.42	2e-33	1.46e-29
CM000673.2	65381762	65383064	1303	*	6.5	9.05	6.18e-33	4.43e-29
CM000678.2	20899781	20901924	2144	*	7.02	9.46	6.47e-33	4.53e-29
KI270830.1	15811	17637	1827	*	6.58	9.07	6.95e-33	4.77e-29
CM000669.2	130009858	130011108	1251	*	5.8	8.75	7.24e-33	4.87e-29
CM000665.2	101724293	101725557	1265	*	7.21	9.36	8.36e-33	5.52e-29
CM000679.2	2392250	2394246	1997	*	6.93	9.49	1.36e-32	8.81e-29
CM000663.2	150611448	150611997	550	*	3.15	7.76	1.47e-32	9.33e-29
CM000664.2	207394539	207395324	786	*	5.63	8.44	1.62e-32	1.01e-28
CM000669.2	151518999	151520929	1931	*	7.53	9.62	1.73e-32	1.06e-28
CM000684.2	30249781	30251334	1554	*	5.1	8.47	1.81e-32	1.09e-28
CM000667.2	150316903	150317833	931	*	5.75	8.63	1.92e-32	1.13e-28
CM000671.2	36257770	36259004	1235	*	7.16	9.7	2e-32	1.16e-28
CM000672.2	104328756	104330169	1414	*	6.53	9.18	2.26e-32	1.29e-28
CM000674.2	133079960	133081287	1328	*	7.12	9.43	2.29e-32	1.29e-28
CM000663.2	151310995	151312330	1336	*	5.63	8.74	2.56e-32	1.41e-28
CM000679.2	34257224	34258654	1431	*	3.44	7.76	2.91e-32	1.58e-28
CM000670.2	101158796	101159882	1087	*	6.52	9.02	3.54e-32	1.89e-28
CM000664.2	218286329	218288097	1769	*	7.22	9.73	3.84e-32	2.02e-28
CM000678.2	30064951	30066251	1301	*	6.97	9.44	4.02e-32	2.08e-28
CM000663.2	156816345	156817321	977	*	4.48	7.96	6.58e-32	3.35e-28
CM000673.2	64317384	64318804	1421	*	6.15	8.69	6.98e-32	3.5e-28
CM000665.2	183285751	183286494	744	*	5.65	8.66	7.28e-32	3.55e-28
CM000663.2	23958918	23960269	1352	*	6.73	9.16	7.29e-32	3.55e-28
CM000663.2	1200638	1202480	1843	*	6.18	8.93	8.39e-32	4.03e-28
CM000682.2	50109837	50111624	1788	*	4.89	8.17	9.15e-32	4.34e-28
CM000665.2	100260620	100261742	1123	*	7.01	9.25	9.66e-32	4.52e-28
CM000663.2	1207988	1209164	1177	*	6.2	8.75	1.09e-31	5.04e-28
CM000683.2	33542003	33543617	1615	*	6.8	9.21	1.27e-31	5.79e-28
CM000663.2	202348370	202349701	1332	*	6.6	9.04	1.39e-31	6.22e-28
CM000670.2	29990341	29991594	1254	*	7.22	9.33	1.52e-31	6.75e-28
CM000669.2	108246120	108246832	713	*	5.45	8.36	1.7e-31	7.43e-28
CM000679.2	75260788	75262224	1437	*	5.38	8.32	1.96e-31	8.39e-28
CM000669.2	100585724	100587157	1434	*	7.6	9.86	1.97e-31	8.39e-28
CM000681.2	18291463	18293860	2398	*	6.52	9.2	2.34e-31	9.85e-28
CM000674.2	57770998	57772942	1945	*	6.79	9.14	2.45e-31	1.02e-27
CM000679.2	81859994	81861626	1633	*	7.28	9.66	2.52e-31	1.03e-27
CM000674.2	122946673	122947896	1224	*	6.25	8.75	2.56e-31	1.04e-27
CM000679.2	7579098	7580241	1144	*	4.95	8.14	2.96e-31	1.19e-27
CM000664.2	60818273	60818811	539	*	4.18	7.84	3.16e-31	1.25e-27
CM000679.2	32443939	32445390	1452	*	6.42	9.03	3.66e-31	1.43e-27
CM000669.2	92527599	92529226	1628	*	7.4	9.54	3.78e-31	1.46e-27
CM000667.2	55868727	55869337	611	*	4.81	8.14	4.35e-31	1.66e-27
CM000684.2	38705268	38706609	1342	*	7.32	9.7	4.44e-31	1.68e-27
CM000677.2	72473605	72475569	1965	*	6.74	9.11	4.64e-31	1.72e-27
CM000674.2	111404550	111407108	2559	*	7.69	10.04	4.65e-31	1.72e-27
CM000681.2	10717298	10719282	1985	*	7.62	9.91	5.3e-31	1.94e-27
CM000679.2	19377545	19379139	1595	*	7.35	9.6	5.93e-31	2.15e-27
CM000678.2	19555105	19556005	901	*	6.62	9.05	6.23e-31	2.23e-27
CM000663.2	44807014	44808738	1725	*	7.24	9.39	6.48e-31	2.29e-27
CM000663.2	36385369	36387198	1830	*	7.48	9.7	7.66e-31	2.69e-27
CM000668.2	43170427	43172779	2353	*	7.24	9.51	1.16e-30	4.03e-27
CM000681.2	41225535	41226664	1130	*	3.26	7.67	1.23e-30	4.24e-27
CM000663.2	161132152	161133341	1190	*	6.43	8.91	1.38e-30	4.7e-27
CM000681.2	4228998	4229958	961	*	5.12	8.14	1.43e-30	4.81e-27
CM000664.2	207528727	207530899	2173	*	7.88	10.02	1.67e-30	5.58e-27
CM000671.2	129487794	129489727	1934	*	6.67	9.15	1.69e-30	5.59e-27
CM000679.2	17590950	17592602	1653	*	6.9	9.44	1.8e-30	5.89e-27
CM000664.2	219278913	219280153	1241	*	7.51	9.75	2.09e-30	6.7e-27
CM000679.2	76383106	76385624	2519	*	6.59	8.98	2.11e-30	6.7e-27
CM000679.2	44070486	44071380	895	*	5.63	8.47	2.11e-30	6.7e-27
CM000664.2	47904796	47907248	2453	*	7.98	10.02	2.23e-30	7e-27
CM000667.2	75336225	75337834	1610	*	7.64	9.73	2.31e-30	7.2e-27
CM000684.2	30195985	30197612	1628	*	5.41	8.34	2.55e-30	7.89e-27
CM000673.2	95788979	95791298	2320	*	7.86	9.98	2.66e-30	8.13e-27
CM000672.2	102132490	102134192	1703	*	6.93	9.29	2.72e-30	8.26e-27
CM000673.2	65539898	65541259	1362	*	6.57	9	2.81e-30	8.45e-27
CM000678.2	17590979	17592387	1409	*	6.71	9.01	2.85e-30	8.49e-27
CM000668.2	134288003	134289240	1238	*	5.2	8.32	3.27e-30	9.58e-27
CM000673.2	44572871	44574303	1433	*	5.62	8.53	3.27e-30	9.58e-27
CM000674.2	52050379	52051894	1516	*	6.49	9.21	3.53e-30	1.02e-26
CM000673.2	694725	696368	1644	*	7.63	9.97	3.59e-30	1.03e-26
CM000676.2	35121627	35122867	1241	*	5.96	8.64	3.65e-30	1.04e-26
CM000672.2	102393917	102396063	2147	*	7.51	9.51	3.73e-30	1.06e-26
CM000678.2	29612228	29614085	1858	*	5.82	8.63	3.85e-30	1.08e-26
CM000664.2	64988280	64990189	1910	*	7.44	9.55	4.21e-30	1.17e-26
CM000682.2	34708637	34710246	1610	*	5.96	8.69	4.26e-30	1.17e-26
CM000672.2	68074562	68075508	947	*	6.65	8.98	4.47e-30	1.22e-26
CM000676.2	23094429	23095934	1506	*	7.06	9.5	5.03e-30	1.37e-26
CM000679.2	47188747	47189729	983	*	6.18	8.79	5.37e-30	1.44e-26
CM000673.2	62771193	62771952	760	*	5.79	8.49	5.39e-30	1.44e-26
CM000663.2	155977068	155978994	1927	*	6.33	8.78	6.37e-30	1.69e-26
CM000674.2	108696275	108696843	569	*	4.21	7.78	7.59e-30	2e-26
CM000665.2	52536232	52537505	1274	*	6.52	9.02	7.68e-30	2e-26
CM000682.2	62652032	62652771	740	*	4.91	8.05	7.85e-30	2.03e-26
CM000677.2	89334190	89335667	1478	*	7.51	9.55	9.71e-30	2.5e-26
CM000663.2	16612560	16614097	1538	*	7.12	9.35	1.03e-29	2.62e-26
CM000663.2	156052934	156055663	2730	*	7.21	9.37	1.04e-29	2.63e-26
CM000663.2	155134935	155136729	1795	*	6.82	9.05	1.08e-29	2.72e-26
CM000675.2	49443396	49444981	1586	*	7.54	9.73	1.09e-29	2.72e-26
CM000675.2	30616927	30618474	1548	*	7.29	9.51	1.14e-29	2.82e-26
CM000664.2	97662476	97664649	2174	*	7.84	9.96	1.16e-29	2.85e-26
CM000663.2	27772770	27774001	1232	*	5.94	8.57	1.18e-29	2.89e-26
CM000673.2	44574465	44576090	1626	*	6.22	8.75	1.37e-29	3.32e-26
CM000680.2	3447925	3452536	4612	*	8.19	10.08	1.54e-29	3.7e-26
CM000678.2	30406916	30408005	1090	*	6.09	8.67	1.55e-29	3.7e-26
CM000665.2	129413508	129414496	989	*	5.17	8.19	1.72e-29	4.08e-26
CM000672.2	73167466	73168740	1275	*	5.49	8.53	1.74e-29	4.1e-26
CM000663.2	36223374	36225003	1630	*	6.91	9.26	2.07e-29	4.83e-26
CM000681.2	46637921	46639372	1452	*	5.99	8.61	2.09e-29	4.85e-26
CM000681.2	49766256	49767320	1065	*	7.24	9.53	2.27e-29	5.22e-26
CM000671.2	34988904	34990368	1465	*	6.72	9.21	2.38e-29	5.46e-26
CM000665.2	115146564	115148537	1974	*	8.54	10.61	2.43e-29	5.52e-26
CM000665.2	50450241	50451196	956	*	5.43	8.44	2.53e-29	5.71e-26
CM000673.2	47407441	47409129	1689	*	7.37	9.47	2.63e-29	5.91e-26
CM000672.2	71769269	71770625	1357	*	4.49	7.88	2.72e-29	6.05e-26
CM000675.2	51451462	51453978	2517	*	7.89	9.89	2.82e-29	6.24e-26
CM000673.2	122856414	122857121	708	*	6.03	8.69	2.89e-29	6.35e-26
CM000663.2	31296342	31297667	1326	*	6.4	8.89	3.5e-29	7.65e-26
CM000679.2	8221201	8223719	2519	*	6.92	9.11	3.69e-29	8.01e-26
CM000663.2	226939292	226940775	1484	*	7.23	9.38	3.74e-29	8.07e-26
CM000664.2	10332011	10333039	1029	*	5.34	8.26	3.79e-29	8.13e-26
CM000683.2	28992498	28993292	795	*	6.57	8.91	4.18e-29	8.9e-26
CM000673.2	33690232	33691094	863	*	5.72	8.57	4.35e-29	9.21e-26
CM000666.2	3384460	3386326	1867	*	6.87	9.16	4.45e-29	9.36e-26
CM000663.2	151057570	151058784	1215	*	5.9	8.57	4.63e-29	9.62e-26
CM000681.2	4057648	4059016	1369	*	6.03	8.87	4.63e-29	9.62e-26
CM000667.2	132263397	132264921	1525	*	6.38	8.88	4.7e-29	9.71e-26
CM000664.2	240250778	240252066	1289	*	6.29	8.87	4.95e-29	1.02e-25
CM000664.2	27369743	27371605	1863	*	7.15	9.45	5.25e-29	1.07e-25
CM000663.2	184386258	184388129	1872	*	6.91	9.16	5.43e-29	1.1e-25
CM000664.2	38074970	38077786	2817	*	7.84	9.8	5.45e-29	1.1e-25
CM000681.2	40605077	40606084	1008	*	6.01	8.64	6.48e-29	1.3e-25
CM000664.2	74457231	74458964	1734	*	7.5	9.68	6.72e-29	1.34e-25
CM000681.2	41327208	41328844	1637	*	6.93	9.09	6.86e-29	1.36e-25
CM000663.2	58545747	58547106	1360	*	7.4	9.37	6.92e-29	1.36e-25
CM000673.2	3796998	3798236	1239	*	7.44	9.69	7.1e-29	1.39e-25
CM000674.2	110280374	110282189	1816	*	6.8	9.11	7.43e-29	1.45e-25
CM000674.2	49741136	49742594	1459	*	7.22	9.56	8.11e-29	1.56e-25
CM000673.2	66335728	66337184	1457	*	6.09	8.74	8.14e-29	1.56e-25
CM000676.2	22929026	22930092	1067	*	6.37	8.8	8.16e-29	1.56e-25
CM000684.2	49934119	49936701	2583	*	7.19	9.26	8.34e-29	1.59e-25
CM000663.2	45521237	45522655	1419	*	6.28	8.69	8.39e-29	1.59e-25
CM000672.2	68900624	68901990	1367	*	6.99	9.34	8.62e-29	1.62e-25
CM000672.2	104120862	104122592	1731	*	7.3	9.34	9e-29	1.68e-25
CM000671.2	128067119	128069340	2222	*	7.44	9.76	9.67e-29	1.8e-25
CM000663.2	161706534	161707345	812	*	5.5	8.38	1.12e-28	2.08e-25
CM000665.2	48918273	48919548	1276	*	5.87	8.46	1.23e-28	2.26e-25
CM000664.2	65554632	65555495	864	*	6.23	8.66	1.3e-28	2.37e-25
CM000669.2	129438715	129439350	636	*	3.89	7.7	1.33e-28	2.41e-25
CM000663.2	21324140	21325091	952	*	5.46	8.43	1.33e-28	2.41e-25
CM000671.2	33289749	33291280	1532	*	6.79	9.38	1.38e-28	2.48e-25
CM000665.2	39150939	39154100	3162	*	7.92	9.9	1.57e-28	2.81e-25
CM000663.2	172532046	172534175	2130	*	8.03	10.16	1.64e-28	2.91e-25
CM000664.2	208315112	208315867	756	*	6.34	8.74	1.74e-28	3.07e-25
CM000673.2	70203036	70204745	1710	*	6.16	8.83	1.75e-28	3.08e-25
CM000671.2	98810800	98811605	806	*	5.33	8.33	1.77e-28	3.11e-25
CM000664.2	64749989	64752122	2134	*	8.55	10.63	1.94e-28	3.39e-25
CM000665.2	98971074	98971890	817	*	5.78	8.37	2.05e-28	3.56e-25
CM000681.2	3556848	3558377	1530	*	6.28	8.74	2.09e-28	3.62e-25
CM000679.2	45247332	45248421	1090	*	6.22	8.62	2.11e-28	3.63e-25
CM000665.2	142578296	142579332	1037	*	6.54	8.84	2.18e-28	3.73e-25
CM000668.2	155171063	155171804	742	*	5.34	8.2	2.22e-28	3.78e-25
CM000668.2	37257518	37258429	912	*	5.91	8.61	2.31e-28	3.89e-25
CM000674.2	48851850	48852821	972	*	5.54	8.34	2.31e-28	3.89e-25
CM000681.2	506528	508020	1493	*	6.77	9.08	2.38e-28	3.99e-25
CM000663.2	203006564	203007919	1356	*	5.54	8.39	2.65e-28	4.42e-25
CM000665.2	48634732	48636097	1366	*	6.25	8.79	2.73e-28	4.53e-25
CM000677.2	78872220	78873911	1692	*	6.63	9.22	2.78e-28	4.58e-25
CM000674.2	55973060	55974620	1561	*	7.8	10.03	2.82e-28	4.62e-25
CM000677.2	78756714	78757645	932	*	6.11	8.58	3.05e-28	4.98e-25
CM000667.2	132069779	132072378	2600	*	7.62	9.74	3.18e-28	5.16e-25
CM000679.2	34386470	34387558	1089	*	6.23	8.62	3.21e-28	5.19e-25
CM000676.2	22918442	22919849	1408	*	6.36	8.91	3.32e-28	5.35e-25
CM000674.2	6605294	6608736	3443	*	7.25	9.32	3.54e-28	5.67e-25
CM000663.2	154182064	154183543	1480	*	6.15	8.78	3.65e-28	5.83e-25
CM000678.2	67311407	67312425	1019	*	5.62	8.55	4.08e-28	6.47e-25
CM000681.2	17266862	17267618	757	*	5.97	8.49	4.15e-28	6.56e-25
CM000678.2	31032629	31034415	1787	*	6.26	8.85	4.4e-28	6.91e-25
CM000668.2	53358765	53360088	1324	*	7.12	9.2	4.49e-28	7.03e-25
CM000674.2	48716364	48717337	974	*	6.76	9.01	4.68e-28	7.29e-25
CM000679.2	82297413	82298834	1422	*	5.82	8.43	5.2e-28	8.07e-25
CM000678.2	58628936	58630683	1748	*	7.84	9.77	5.34e-28	8.25e-25
CM000673.2	3839200	3841940	2741	*	8.28	10.38	5.81e-28	8.93e-25
CM000673.2	64206463	64208632	2170	*	6.82	9.23	5.92e-28	9.06e-25
CM000679.2	2400972	2402371	1400	*	7.34	9.55	5.95e-28	9.06e-25
CM000678.2	30922163	30923744	1582	*	7.64	9.84	6.14e-28	9.3e-25
CM000663.2	39954861	39956246	1386	*	6.22	8.67	6.36e-28	9.6e-25
CM000681.2	45506391	45507899	1509	*	6.37	9.09	6.72e-28	1.01e-24
CM000666.2	2745996	2746760	765	*	5.81	8.39	7.38e-28	1.1e-24
CM000682.2	19565784	19566668	885	*	4.63	7.83	7.48e-28	1.11e-24
CM000663.2	154936511	154937841	1331	*	6.54	8.86	7.61e-28	1.13e-24
CM000681.2	57389544	57390408	865	*	5.84	8.43	7.65e-28	1.13e-24
CM000673.2	45846887	45848300	1414	*	7.39	9.46	8.16e-28	1.2e-24
CM000665.2	49500560	49501520	961	*	4.87	7.96	8.76e-28	1.28e-24
CM000679.2	28598905	28600075	1171	*	5.69	8.51	9.41e-28	1.37e-24
CM000679.2	4966653	4968397	1745	*	7.64	9.79	1.02e-27	1.47e-24
CM000678.2	30394488	30396097	1610	*	6.44	8.91	1.07e-27	1.55e-24
CM000672.2	32332218	32332764	547	*	5.41	8.23	1.17e-27	1.69e-24
CM000664.2	102227518	102228529	1012	*	6.34	8.76	1.25e-27	1.79e-24
CM000673.2	67504714	67506429	1716	*	6.64	9.17	1.42e-27	2.03e-24
CM000666.2	40055624	40058142	2519	*	7.45	9.5	1.52e-27	2.16e-24
CM000674.2	121214066	121215484	1419	*	5.57	8.35	1.67e-27	2.36e-24
CM000679.2	34254840	34256792	1953	*	4.68	8.03	1.69e-27	2.39e-24
CM000679.2	77139776	77141276	1501	*	6.8	9.14	1.74e-27	2.44e-24
CM000668.2	147194763	147195931	1169	*	4.76	8.04	1.85e-27	2.59e-24
CM000669.2	74092436	74095186	2751	*	7.36	9.41	1.87e-27	2.6e-24
CM000664.2	201450949	201452654	1706	*	7.34	9.45	1.9e-27	2.63e-24
CM000673.2	76444346	76446030	1685	*	6.51	8.88	1.93e-27	2.66e-24
CM000674.2	52059696	52061289	1594	*	5.08	8.05	2.58e-27	3.55e-24
CM000664.2	189783463	189785034	1572	*	8.06	9.86	2.65e-27	3.62e-24
CM000665.2	132659364	132661039	1676	*	5.93	8.5	2.98e-27	4.07e-24
CM000674.2	49698883	49699515	633	*	2.88	7.5	3.21e-27	4.35e-24
CM000665.2	194485674	194487980	2307	*	7.21	9.48	3.38e-27	4.57e-24
CM000663.2	235999230	236000078	849	*	5.3	8.07	3.78e-27	5.09e-24
CM000681.2	1247928	1250017	2090	*	7.19	9.4	3.94e-27	5.28e-24
CM000663.2	235641966	235643022	1057	*	5.09	8.06	4.01e-27	5.35e-24
CM000675.2	44575588	44578291	2704	*	7.45	9.41	4.03e-27	5.36e-24
CM000665.2	115783883	115784959	1077	*	7.56	9.67	4.11e-27	5.44e-24
CM000663.2	16366888	16368028	1141	*	6.83	9.08	4.15e-27	5.48e-24
CM000671.2	105298950	105300125	1176	*	5.99	8.48	4.28e-27	5.62e-24
CM000678.2	28950364	28951555	1192	*	5.94	8.61	4.82e-27	6.31e-24
CM000668.2	2999081	3000501	1421	*	7.31	9.31	5.07e-27	6.61e-24
CM000675.2	24274116	24275366	1251	*	6.77	8.99	5.09e-27	6.61e-24
CM000684.2	29129220	29130094	875	*	4.57	7.86	5.68e-27	7.36e-24
CM000681.2	58575120	58576227	1108	*	6.12	8.64	5.83e-27	7.52e-24
CM000663.2	192654552	192655097	546	*	3.63	7.51	6.01e-27	7.72e-24
CM000672.2	87093935	87095920	1986	*	7.83	9.79	6.11e-27	7.81e-24
CM000666.2	39697653	39698818	1166	*	6.47	8.79	6.17e-27	7.86e-24
CM000668.2	44058256	44059613	1358	*	7.03	9.05	6.75e-27	8.57e-24
CM000672.2	110918236	110920409	2174	*	8.1	9.98	6.82e-27	8.63e-24
CM000664.2	74147281	74148527	1247	*	6.62	8.95	7.06e-27	8.9e-24
CM000674.2	132760435	132762480	2046	*	5.91	8.51	7.23e-27	9.07e-24
CM000663.2	1063759	1064908	1150	*	5.61	8.34	7.44e-27	9.31e-24
CM000673.2	72069292	72070271	980	*	5.13	8.09	7.88e-27	9.83e-24
CM000681.2	5286763	5287902	1140	*	6.01	8.66	7.93e-27	9.85e-24
CM000668.2	116570810	116571927	1118	*	7.94	9.87	8.15e-27	1.01e-23
CM000664.2	102304383	102306176	1794	*	5.97	8.44	8.19e-27	1.01e-23
CM000676.2	23320657	23322532	1876	*	7.58	9.83	8.68e-27	1.07e-23
CM000663.2	10209779	10211220	1442	*	6.79	9.11	8.88e-27	1.09e-23
CM000673.2	67352826	67355167	2342	*	7.24	9.36	9.02e-27	1.1e-23
CM000681.2	18304225	18305683	1459	*	5.87	8.39	9.17e-27	1.11e-23
CM000681.2	19776075	19776962	888	*	6.8	8.98	9.25e-27	1.12e-23
CM000674.2	6872234	6874116	1883	*	7.44	9.43	9.5e-27	1.15e-23
CM000664.2	11203497	11204425	929	*	4.7	7.87	9.73e-27	1.17e-23
CM000678.2	67561714	67563654	1941	*	7.74	9.94	1e-26	1.2e-23
CM000663.2	182149150	182149833	684	*	5	7.93	1.08e-26	1.29e-23
CM000664.2	37231156	37232453	1298	*	6.09	8.48	1.16e-26	1.38e-23
CM000663.2	186669808	186671980	2173	*	5.23	8.14	1.19e-26	1.4e-23
CM000664.2	55048949	55050905	1957	*	7.95	9.82	1.19e-26	1.4e-23
CM000665.2	47380312	47381767	1456	*	6.61	8.95	1.24e-26	1.45e-23
CM000678.2	3003768	3004630	863	*	5.93	8.52	1.27e-26	1.49e-23
CM000663.2	100351023	100353682	2660	*	8.15	10	1.28e-26	1.5e-23
CM000679.2	60134543	60135941	1399	*	6.02	8.44	1.32e-26	1.53e-23
CM000676.2	74083943	74085467	1525	*	7.36	9.56	1.39e-26	1.61e-23
CM000664.2	54722844	54724133	1290	*	7.55	9.42	1.44e-26	1.67e-23
CM000676.2	92846149	92847031	883	*	5.87	8.44	1.5e-26	1.73e-23
CM000665.2	36992368	36993959	1592	*	8	9.94	1.56e-26	1.79e-23
CM000664.2	71067918	71069021	1104	*	6.49	8.81	1.63e-26	1.86e-23
CM000676.2	20342678	20343870	1193	*	7.16	9.19	1.64e-26	1.87e-23
CM000679.2	48892053	48893078	1026	*	6.43	8.79	1.68e-26	1.91e-23
CM000667.2	108747608	108749849	2242	*	7.99	10.03	1.73e-26	1.96e-23
CM000675.2	33542185	33543326	1142	*	7.07	9.11	1.74e-26	1.96e-23
CM000674.2	51389462	51390056	595	*	4.44	7.74	1.83e-26	2.06e-23
CM000677.2	41928668	41929672	1005	*	4.42	7.76	1.86e-26	2.08e-23
CM000672.2	78972385	78974318	1934	*	7.31	9.32	2.14e-26	2.39e-23
CM000674.2	71662718	71664586	1869	*	7.65	9.67	2.17e-26	2.42e-23
CM000664.2	197452833	197454115	1283	*	7.93	10	2.18e-26	2.42e-23
CM000681.2	36139449	36141434	1986	*	5.85	8.5	2.26e-26	2.5e-23
CM000675.2	51803407	51804984	1578	*	6.45	8.68	2.32e-26	2.56e-23
CM000663.2	109822092	109822954	863	*	4.95	7.94	2.41e-26	2.65e-23
CM000679.2	28842354	28842984	631	*	4.87	7.89	2.42e-26	2.65e-23
CM000669.2	108420217	108421154	938	*	4.83	7.98	2.49e-26	2.72e-23
CM000668.2	44245655	44248231	2577	*	7.61	9.73	2.6e-26	2.83e-23
CM000665.2	45167082	45167892	811	*	4.89	7.9	2.71e-26	2.94e-23
CM000665.2	51384451	51385590	1140	*	6.59	8.84	2.78e-26	3.01e-23
CM000663.2	204417150	204417942	793	*	5.99	8.45	2.79e-26	3.01e-23
CM000674.2	89390574	89391686	1113	*	6.16	8.67	2.88e-26	3.1e-23
CM000678.2	71894323	71896056	1734	*	6.96	9.21	2.94e-26	3.15e-23
CM000681.2	15194926	15195880	955	*	5.16	8.15	2.95e-26	3.15e-23
CM000667.2	43312768	43313961	1194	*	7.87	9.81	3.23e-26	3.44e-23
CM000664.2	23925924	23927712	1789	*	7.18	9.23	3.24e-26	3.44e-23
CM000664.2	159711895	159713162	1268	*	6.88	8.96	3.45e-26	3.65e-23
CM000668.2	11218717	11219747	1031	*	5.76	8.33	3.51e-26	3.7e-23
CM000664.2	231611782	231612879	1098	*	5.82	8.39	3.6e-26	3.79e-23
CM000678.2	79006796	79008643	1848	*	7.02	9.04	3.61e-26	3.79e-23
CM000679.2	43169798	43171639	1842	*	6.88	9.08	3.78e-26	3.95e-23
CM000679.2	48047564	48049313	1750	*	7.71	9.93	3.84e-26	4e-23
CM000672.2	102501807	102503141	1335	*	7.06	9.32	3.91e-26	4.06e-23
CM000681.2	56507401	56508419	1019	*	6.48	8.82	4.03e-26	4.18e-23
CM000663.2	155208214	155209366	1153	*	5.6	8.38	4.1e-26	4.23e-23
CM000663.2	153945116	153946904	1789	*	6.6	8.86	4.55e-26	4.69e-23
CM000669.2	7639797	7641606	1810	*	7.73	9.72	4.57e-26	4.69e-23
CM000665.2	48655562	48656784	1223	*	5.75	8.4	4.59e-26	4.69e-23
CM000679.2	75046388	75047352	965	*	6.05	8.51	5.11e-26	5.21e-23
CM000671.2	36400219	36401416	1198	*	6.76	8.96	5.28e-26	5.36e-23
CM000665.2	136751261	136753275	2015	*	8.18	9.97	5.29e-26	5.36e-23
CM000666.2	2261176	2263045	1870	*	7.59	9.78	5.52e-26	5.58e-23
CM000678.2	52931	54278	1348	*	6.48	8.8	5.6e-26	5.63e-23
CM000676.2	76977721	76978496	776	*	6.84	8.93	5.6e-26	5.63e-23
CM000673.2	72111728	72113062	1335	*	6.34	8.89	6.76e-26	6.77e-23
CM000663.2	45339495	45340714	1220	*	6.27	8.78	7.4e-26	7.39e-23
CM000678.2	2155161	2155920	760	*	6.34	8.82	7.44e-26	7.4e-23
CM000678.2	30571274	30572305	1032	*	5.55	8.29	7.57e-26	7.51e-23
CM000673.2	118790029	118793214	3186	*	7.25	9.4	7.71e-26	7.63e-23
CM000684.2	24155470	24157215	1746	*	6.07	8.72	7.87e-26	7.77e-23
CM000678.2	4624251	4625958	1708	*	6.64	8.99	7.94e-26	7.82e-23
CM000668.2	158057217	158057986	770	*	5.47	8.14	8.03e-26	7.88e-23
CM000670.2	22694269	22696156	1888	*	7.63	9.71	8.16e-26	7.98e-23
CM000673.2	66638083	66638988	906	*	5.97	8.46	8.2e-26	7.99e-23
CM000678.2	588686	590615	1930	*	7.04	9.38	8.21e-26	7.99e-23
CM000681.2	2151089	2152249	1161	*	6.13	8.59	8.32e-26	8.07e-23
CM000663.2	110337733	110340387	2655	*	8.34	10.39	8.88e-26	8.59e-23
CM000684.2	49959664	49961161	1498	*	6.5	8.78	8.92e-26	8.6e-23
CM000681.2	40750154	40751898	1745	*	6.78	9.11	9.41e-26	9.05e-23
CM000681.2	58407815	58409484	1670	*	6.1	8.67	9.54e-26	9.14e-23
CM000682.2	36064459	36065841	1383	*	6.59	8.87	9.66e-26	9.24e-23
CM000683.2	14382520	14383820	1301	*	7.24	9.26	1.02e-25	9.72e-23
CM000666.2	140094592	140096748	2157	*	7.62	9.49	1.08e-25	1.02e-22
CM000674.2	56333261	56334507	1247	*	5.81	8.48	1.1e-25	1.04e-22
CM000663.2	145858364	145860066	1703	*	7	9.09	1.12e-25	1.06e-22
CM000671.2	128420077	128421348	1272	*	6.01	8.46	1.21e-25	1.14e-22
CM000673.2	68120437	68122333	1897	*	6.53	8.87	1.22e-25	1.15e-22
CM000678.2	57299474	57301076	1603	*	7.64	9.47	1.25e-25	1.18e-22
CM000681.2	11346192	11346732	541	*	5.22	8.02	1.29e-25	1.2e-22
CM000685.2	48800547	48803128	2582	*	8.08	9.88	1.38e-25	1.28e-22
CM000664.2	70293235	70294161	927	*	5.33	8.18	1.39e-25	1.29e-22
CM000669.2	151038648	151040283	1636	*	7.53	9.64	1.4e-25	1.3e-22
CM000673.2	35030653	35031412	760	*	5	7.9	1.43e-25	1.32e-22
CM000665.2	49006617	49008402	1786	*	6.74	9.01	1.44e-25	1.33e-22
CM000671.2	93133076	93135272	2197	*	7.76	9.63	1.5e-25	1.38e-22
CM000668.2	144149842	144150961	1120	*	7.4	9.29	1.55e-25	1.42e-22
CM000668.2	110813749	110816287	2539	*	8.26	9.9	1.63e-25	1.49e-22
CM000681.2	1259168	1261295	2128	*	6.23	8.59	1.65e-25	1.51e-22
CM000667.2	55994456	55995824	1369	*	7.03	9.22	1.72e-25	1.57e-22
CM000663.2	225923548	225924672	1125	*	6.46	8.89	1.83e-25	1.66e-22
CM000663.2	185315766	185318100	2335	*	7.58	9.47	1.84e-25	1.66e-22
CM000663.2	15975423	15976277	855	*	5.62	8.36	1.84e-25	1.66e-22
CM000663.2	155308199	155309327	1129	*	6.23	8.68	1.86e-25	1.67e-22
CM000663.2	161165752	161166913	1162	*	7	9.11	1.87e-25	1.67e-22
CM000663.2	109425889	109427000	1112	*	6.86	9.05	1.92e-25	1.72e-22
CM000676.2	103372528	103373030	503	*	4.07	7.67	1.96e-25	1.75e-22
CM000663.2	150628994	150630123	1130	*	7.25	9.42	2.03e-25	1.81e-22
CM000673.2	86068206	86070156	1951	*	7.49	9.54	2.06e-25	1.83e-22
CM000679.2	45060636	45061743	1108	*	6.67	9.1	2.09e-25	1.85e-22
CM000668.2	42520764	42521558	795	*	5.84	8.41	2.11e-25	1.87e-22
CM000674.2	53500551	53501715	1165	*	7.4	9.39	2.15e-25	1.89e-22
CM000679.2	31596447	31597254	808	*	5.59	8.25	2.15e-25	1.89e-22
CM000668.2	25991761	25993233	1473	*	6.98	9.07	2.23e-25	1.96e-22
CM000669.2	100428181	100430960	2780	*	7.51	9.52	2.35e-25	2.06e-22
CM000674.2	104286435	104287518	1084	*	6.44	8.73	2.51e-25	2.19e-22
CM000680.2	47929833	47931762	1930	*	7.79	9.67	2.54e-25	2.21e-22
CM000663.2	212607531	212609982	2452	*	7.52	9.56	2.56e-25	2.22e-22
CM000669.2	139340052	139341967	1916	*	7.38	9.54	2.57e-25	2.23e-22
CM000684.2	41620549	41621878	1330	*	6.27	8.58	2.66e-25	2.29e-22
CM000663.2	19311671	19313083	1413	*	6.07	8.67	2.72e-25	2.34e-22
CM000673.2	61361625	61362497	873	*	6.15	8.57	2.73e-25	2.34e-22
CM000681.2	18152349	18153699	1351	*	6.58	9.05	2.84e-25	2.43e-22
CM000665.2	49469656	49470960	1305	*	6.98	9.24	2.94e-25	2.51e-22
CM000684.2	30425524	30427100	1577	*	5.21	8.25	2.97e-25	2.53e-22
CM000664.2	171433716	171434913	1198	*	7.45	9.51	2.99e-25	2.54e-22
CM000678.2	11201470	11202528	1059	*	5.77	8.47	3e-25	2.54e-22
CM000678.2	53098665	53100161	1497	*	6.66	8.82	3.07e-25	2.6e-22
CM000668.2	35370161	35370801	641	*	4.24	7.61	3.11e-25	2.62e-22
CM000679.2	59837156	59838105	950	*	6.11	8.62	3.11e-25	2.62e-22
CM000676.2	92531206	92532713	1508	*	5.72	8.45	3.42e-25	2.87e-22
CM000681.2	42396770	42397709	940	*	5.51	8.36	3.46e-25	2.9e-22
CM000673.2	808878	810370	1493	*	6.61	8.93	3.49e-25	2.91e-22
CM000664.2	235638888	235639787	900	*	5.85	8.49	3.49e-25	2.91e-22
CM000684.2	37198558	37200016	1459	*	6.42	8.87	3.59e-25	2.98e-22
CM000681.2	13149661	13153608	3948	*	7.52	9.69	3.8e-25	3.15e-22
CM000682.2	50440565	50441295	731	*	5.15	7.98	4.03e-25	3.33e-22
CM000667.2	172881781	172882473	693	*	5.98	8.37	4.21e-25	3.47e-22
CM000674.2	121399575	121401038	1464	*	6.33	8.7	4.22e-25	3.47e-22
CM000674.2	64403952	64405387	1436	*	7.33	9.33	4.48e-25	3.67e-22
CM000679.2	63549741	63551277	1537	*	6.45	8.96	4.49e-25	3.68e-22
CM000678.2	27313353	27314808	1456	*	6.47	8.72	4.59e-25	3.75e-22
CM000677.2	89893642	89894525	884	*	5.28	8	4.71e-25	3.83e-22
CM000664.2	27211607	27212884	1278	*	6.29	8.75	4.71e-25	3.83e-22
CM000680.2	12990970	12991951	982	*	7.01	9.16	4.78e-25	3.88e-22
CM000679.2	42287203	42289008	1806	*	6.51	8.69	4.94e-25	3.99e-22
CM000675.2	32426963	32428611	1649	*	7.04	9.01	5.28e-25	4.26e-22
CM000668.2	42338622	42339271	650	*	3.98	7.58	5.33e-25	4.3e-22
CM000671.2	120868232	120869467	1236	*	7.15	9.2	5.39e-25	4.33e-22
CM000669.2	100603868	100605040	1173	*	6.07	8.48	5.45e-25	4.37e-22
CM000663.2	172638882	172639819	938	*	5.88	8.36	5.59e-25	4.47e-22
CM000682.2	63955269	63956781	1513	*	6.14	8.52	5.72e-25	4.56e-22
CM000678.2	67183381	67184641	1261	*	6.79	9.14	5.76e-25	4.59e-22
CM000679.2	81870306	81872323	2018	*	6.12	8.51	5.82e-25	4.62e-22
CM000681.2	55385292	55386073	782	*	5.89	8.41	6.02e-25	4.76e-22
CM000673.2	64269133	64271790	2658	*	7.36	9.26	6.02e-25	4.76e-22
CM000674.2	68807533	68809189	1657	*	6.94	9.09	6.1e-25	4.81e-22
CM000665.2	5059541	5060916	1376	*	5.56	8.24	6.35e-25	4.99e-22
CM000668.2	109094164	109095851	1688	*	8.24	10.07	6.72e-25	5.27e-22
CM000663.2	248837534	248839390	1857	*	7.85	9.7	6.82e-25	5.33e-22
CM000663.2	246931026	246932421	1396	*	7.05	9.14	6.83e-25	5.33e-22
CM000674.2	132393831	132394583	753	*	5.33	8	7.42e-25	5.78e-22
CM000670.2	28889449	28890736	1288	*	7.18	9.28	7.75e-25	6.02e-22
CM000676.2	49892348	49894314	1967	*	7.02	9.12	8.54e-25	6.62e-22
CM000684.2	30422846	30424553	1708	*	6.66	9.01	8.56e-25	6.62e-22
CM000682.2	35741943	35742824	882	*	6.86	9.02	8.89e-25	6.86e-22
CM000669.2	100538596	100539842	1247	*	7.5	9.57	9.05e-25	6.97e-22
CM000663.2	173824098	173825294	1197	*	6.31	8.62	9.42e-25	7.22e-22
CM000684.2	41446486	41448811	2326	*	7	9.28	9.43e-25	7.22e-22
CM000678.2	69310982	69311909	928	*	6.05	8.61	9.44e-25	7.22e-22
CM000665.2	186108122	186110093	1972	*	7.9	9.87	9.9e-25	7.55e-22
CM000668.2	24719323	24721895	2573	*	8.02	9.79	1.02e-24	7.8e-22
CM000663.2	235910360	235911208	849	*	5.65	8.29	1.05e-24	7.99e-22
CM000674.2	89156745	89157625	881	*	5.55	8.1	1.07e-24	8.07e-22
CM000681.2	5719837	5721050	1214	*	6.15	8.6	1.07e-24	8.07e-22
CM000684.2	40856030	40857405	1376	*	6.06	8.52	1.07e-24	8.07e-22
CM000679.2	7851207	7853628	2422	*	5.85	8.37	1.08e-24	8.15e-22
CM000679.2	21286785	21288931	2147	*	7.74	9.71	1.1e-24	8.27e-22
CM000663.2	146938184	146939285	1102	*	5.38	8.04	1.11e-24	8.34e-22
CM000666.2	102826410	102828648	2239	*	8.59	10.5	1.12e-24	8.39e-22
CM000681.2	17074798	17076583	1786	*	6.73	9.12	1.14e-24	8.48e-22
CM000669.2	106283895	106286046	2152	*	7.67	9.77	1.16e-24	8.67e-22
CM000679.2	75587655	75589652	1998	*	6.39	8.64	1.24e-24	9.23e-22
CM000664.2	156331676	156335165	3490	*	8.97	10.62	1.25e-24	9.26e-22
CM000672.2	92572858	92574874	2017	*	7.62	9.4	1.27e-24	9.36e-22
CM000665.2	4350964	4351937	974	*	4.45	7.92	1.27e-24	9.38e-22
CM000668.2	110944548	110945210	663	*	5.71	8.2	1.27e-24	9.38e-22
CM000674.2	67268369	67270345	1977	*	8.2	10.07	1.28e-24	9.39e-22
CM000672.2	102645439	102646955	1517	*	6.63	8.98	1.3e-24	9.51e-22
CM000665.2	16264236	16265527	1292	*	7.04	9.25	1.38e-24	1.01e-21
CM000674.2	62602361	62603944	1584	*	7.38	9.44	1.38e-24	1.01e-21
CM000682.2	49277060	49279175	2116	*	7.24	9.38	1.4e-24	1.02e-21
CM000671.2	98056172	98057589	1418	*	7.14	9.24	1.53e-24	1.11e-21
CM000667.2	36240829	36242603	1775	*	8.06	9.74	1.55e-24	1.12e-21
CM000670.2	98825136	98826421	1286	*	7.05	9.08	1.56e-24	1.13e-21
CM000667.2	138824569	138825494	926	*	5.08	7.87	1.63e-24	1.18e-21
CM000663.2	151941114	151941833	720	*	3.6	7.46	1.67e-24	1.2e-21
CM000663.2	92484565	92487474	2910	*	8	9.67	1.67e-24	1.2e-21
CM000679.2	81222831	81223662	832	*	6.52	8.82	1.68e-24	1.21e-21
CM000679.2	4142508	4144280	1773	*	6.1	8.55	1.86e-24	1.33e-21
CM000665.2	130892959	130894705	1747	*	6.96	8.94	1.9e-24	1.36e-21
CM000663.2	197774642	197776951	2310	*	7.51	9.31	1.91e-24	1.36e-21
CM000671.2	36190485	36191573	1089	*	6.34	8.68	1.99e-24	1.41e-21
CM000673.2	62831260	62832848	1589	*	6.76	9.1	2.01e-24	1.43e-21
CM000664.2	85595128	85596260	1133	*	6.31	8.83	2.03e-24	1.44e-21
CM000672.2	74176374	74177340	967	*	5.85	8.41	2.07e-24	1.47e-21
CM000676.2	49861558	49863470	1913	*	6.87	8.98	2.16e-24	1.53e-21
CM000676.2	89955468	89956820	1353	*	6.7	8.96	2.19e-24	1.54e-21
CM000674.2	120291343	120292494	1152	*	5.96	8.48	2.2e-24	1.54e-21
CM000663.2	207320836	207322336	1501	*	7.52	9.43	2.22e-24	1.56e-21
CM000663.2	161749541	161750499	959	*	6.38	8.64	2.33e-24	1.63e-21
CM000673.2	1382695	1383787	1093	*	5.08	7.93	2.38e-24	1.66e-21
CM000663.2	206579702	206581097	1396	*	5.83	8.48	2.4e-24	1.67e-21
CM000684.2	42614267	42615814	1548	*	5.98	8.59	2.46e-24	1.71e-21
CM000680.2	35240225	35241574	1350	*	6.97	8.94	2.52e-24	1.75e-21
CM000682.2	34955137	34956213	1077	*	5.75	8.39	2.58e-24	1.79e-21
CM000670.2	102238350	102240000	1651	*	8.32	10.19	2.62e-24	1.81e-21
CM000682.2	62937338	62938602	1265	*	6.13	8.49	2.62e-24	1.81e-21
CM000679.2	60677234	60678213	980	*	6.65	8.89	2.65e-24	1.82e-21
CM000670.2	115055868	115056854	987	*	5.79	8.34	2.69e-24	1.85e-21
CM000665.2	100709081	100710315	1235	*	7.28	9.22	2.73e-24	1.87e-21
CM000665.2	50627290	50628326	1037	*	6.05	8.54	2.79e-24	1.91e-21
CM000674.2	55727010	55730635	3626	*	7.9	9.79	2.84e-24	1.94e-21
CM000679.2	6065893	6066623	731	*	4.37	7.65	3.01e-24	2.05e-21
CM000674.2	53219267	53222037	2771	*	7.56	9.35	3.12e-24	2.12e-21
CM000663.2	160205172	160206747	1576	*	5.59	8.11	3.17e-24	2.15e-21
CM000679.2	49191824	49193389	1566	*	6.98	9	3.22e-24	2.18e-21
CM000663.2	151254461	151255136	676	*	5.05	7.85	3.36e-24	2.27e-21
CM000664.2	37570761	37571533	773	*	5.34	8.13	3.36e-24	2.27e-21
CM000681.2	10270308	10271822	1515	*	6.26	8.49	3.41e-24	2.3e-21
CM000674.2	67698634	67699650	1017	*	6.05	8.37	3.6e-24	2.42e-21
CM000671.2	3525408	3527395	1988	*	7.83	9.56	3.72e-24	2.49e-21
CM000675.2	45340389	45341998	1610	*	7.48	9.46	3.86e-24	2.58e-21
CM000679.2	81683284	81684588	1305	*	6.51	8.78	3.87e-24	2.58e-21
CM000670.2	140596682	140597708	1027	*	5.91	8.4	4e-24	2.66e-21
CM000664.2	69914097	69915816	1720	*	8.01	10.07	4e-24	2.66e-21
CM000664.2	224025620	224026391	772	*	5.66	8.2	4.16e-24	2.76e-21
CM000664.2	238060317	238061506	1190	*	7.03	9.26	4.2e-24	2.78e-21
CM000684.2	28741668	28742758	1091	*	5.97	8.42	4.21e-24	2.79e-21
CM000671.2	35071718	35073137	1420	*	7.13	9.26	4.22e-24	2.79e-21
CM000684.2	37674852	37677712	2861	*	7.21	9.38	4.23e-24	2.79e-21
CM000668.2	26537211	26538696	1486	*	6.86	8.94	4.4e-24	2.89e-21
CM000663.2	87223955	87225030	1076	*	5.76	8.19	4.43e-24	2.91e-21
CM000663.2	26786606	26788706	2101	*	6.6	8.79	4.65e-24	3.04e-21
CM000663.2	26921228	26922115	888	*	5.41	8.12	4.69e-24	3.06e-21
CM000664.2	113240015	113241503	1489	*	7.06	9.06	4.71e-24	3.07e-21
CM000667.2	76805689	76806596	908	*	6.46	8.86	4.85e-24	3.16e-21
CM000663.2	51878008	51879385	1378	*	6.24	8.71	5.31e-24	3.45e-21
CM000684.2	24270460	24271489	1030	*	6.07	8.49	5.39e-24	3.5e-21
CM000676.2	49620093	49621550	1458	*	7.28	9.39	5.46e-24	3.54e-21
CM000684.2	40636158	40637457	1300	*	6.69	9	5.56e-24	3.59e-21
CM000672.2	45672116	45673240	1125	*	6.89	8.89	5.65e-24	3.64e-21
CM000680.2	9913420	9915316	1897	*	7.66	9.6	5.88e-24	3.78e-21
CM000664.2	128026958	128028995	2038	*	7.99	9.87	6.2e-24	3.98e-21
CM000666.2	39527073	39528376	1304	*	7.5	9.47	6.31e-24	4.05e-21
CM000663.2	32650285	32651791	1507	*	7	9.22	6.33e-24	4.05e-21
CM000681.2	42242071	42243476	1406	*	7.5	9.61	6.41e-24	4.09e-21
CM000679.2	59619043	59620764	1722	*	6.47	8.77	6.43e-24	4.09e-21
CM000672.2	92290254	92292364	2111	*	7.53	9.36	6.44e-24	4.09e-21
CM000681.2	2474568	2477079	2512	*	6.85	8.92	6.44e-24	4.09e-21
CM000678.2	67055441	67056438	998	*	4.96	7.96	6.75e-24	4.28e-21
CM000667.2	95959723	95962672	2950	*	8.24	10.19	6.76e-24	4.28e-21
CM000679.2	47720944	47721610	667	*	3.83	7.57	6.84e-24	4.32e-21
CM000671.2	122402308	122402876	569	*	5.55	8.08	6.92e-24	4.36e-21
CM000681.2	45508467	45509693	1227	*	5.28	7.98	7.2e-24	4.52e-21
CM000663.2	155745292	155746355	1064	*	6.03	8.53	7.29e-24	4.57e-21
CM000668.2	43174219	43175155	937	*	6.1	8.57	7.46e-24	4.66e-21
CM000671.2	5628433	5629928	1496	*	7.37	9.32	7.47e-24	4.66e-21
CM000673.2	67804989	67806527	1539	*	7.36	9.18	7.61e-24	4.75e-21
CM000664.2	112541766	112542949	1184	*	6.23	8.54	7.78e-24	4.84e-21
CM000663.2	31937335	31938975	1641	*	6.5	8.74	7.81e-24	4.85e-21
CM000663.2	147242207	147243658	1452	*	6.65	8.87	7.94e-24	4.92e-21
CM000664.2	43273474	43274357	884	*	4.99	8.03	8.09e-24	5.01e-21
CM000663.2	46132395	46133630	1236	*	6.98	9.09	8.16e-24	5.04e-21
CM000676.2	73467405	73468282	878	*	4.39	7.73	8.28e-24	5.1e-21
CM000672.2	72097560	72098134	575	*	5.29	8.09	8.3e-24	5.1e-21
CM000664.2	200713000	200714003	1004	*	6.27	8.57	8.51e-24	5.23e-21
CM000664.2	207311240	207311929	690	*	6.2	8.56	8.57e-24	5.26e-21
CM000665.2	132416862	132418494	1633	*	7.1	9.06	8.88e-24	5.43e-21
CM000667.2	95858740	95859314	575	*	5.02	7.81	9.14e-24	5.58e-21
CM000664.2	88626650	88628588	1939	*	8.45	10.25	9.21e-24	5.61e-21
CM000663.2	203287118	203287915	798	*	5.62	8.18	9.57e-24	5.82e-21
CM000672.2	17025425	17026132	708	*	5.77	8.32	9.67e-24	5.87e-21
CM000674.2	89251810	89252652	843	*	4.57	7.67	9.77e-24	5.92e-21
CM000679.2	7833736	7836101	2366	*	6.91	9.01	1.03e-23	6.24e-21
CM000678.2	70745935	70747056	1122	*	6	8.35	1.04e-23	6.26e-21
CM000684.2	21641508	21642936	1429	*	6.44	8.83	1.05e-23	6.33e-21
CM000673.2	2399611	2401047	1437	*	7.1	9.14	1.05e-23	6.34e-21
CM000665.2	133572421	133574933	2513	*	8.32	10.19	1.08e-23	6.48e-21
CM000664.2	231463711	231465430	1720	*	7.22	9.35	1.08e-23	6.51e-21
CM000663.2	156113719	156115454	1736	*	7.08	9.23	1.11e-23	6.65e-21
CM000672.2	3803995	3804838	844	*	4.94	7.9	1.11e-23	6.66e-21
CM000663.2	159924166	159926106	1941	*	7.38	9.28	1.12e-23	6.66e-21
CM000683.2	36319811	36320932	1122	*	6.59	9.02	1.13e-23	6.75e-21
CM000674.2	55926817	55928192	1376	*	5.91	8.35	1.24e-23	7.39e-21
CM000663.2	10032513	10033802	1290	*	6.36	8.79	1.25e-23	7.39e-21
CM000663.2	178126726	178127250	525	*	4.95	7.79	1.25e-23	7.4e-21
CM000671.2	136544528	136547021	2494	*	6.93	9.1	1.27e-23	7.53e-21
CM000669.2	106424838	106425748	911	*	5.64	8.1	1.33e-23	7.83e-21
CM000665.2	71226353	71227695	1343	*	7.3	9.15	1.34e-23	7.89e-21
CM000668.2	155340846	155341901	1056	*	5.52	8.12	1.45e-23	8.52e-21
CM000664.2	237687598	237688137	540	*	4.1	7.61	1.48e-23	8.68e-21
CM000675.2	80338694	80339463	770	*	6.3	8.61	1.5e-23	8.8e-21
CM000684.2	31495998	31497031	1034	*	5.72	8.21	1.5e-23	8.8e-21
CM000681.2	2163593	2165505	1913	*	6.41	8.8	1.6e-23	9.34e-21
CM000674.2	120200738	120201933	1196	*	6.24	8.6	1.61e-23	9.4e-21
CM000663.2	113904281	113905767	1487	*	8.07	9.87	1.62e-23	9.41e-21
CM000663.2	28642536	28643541	1006	*	5.74	8.2	1.66e-23	9.66e-21
CM000678.2	70289106	70289841	736	*	5.9	8.3	1.67e-23	9.68e-21
CM000671.2	5582950	5583646	697	*	4.78	7.83	1.68e-23	9.71e-21
CM000668.2	108294503	108295723	1221	*	6.85	8.87	1.71e-23	9.88e-21
CM000676.2	23006594	23007392	799	*	6.14	8.48	1.74e-23	1.01e-20
CM000667.2	140400571	140402719	2149	*	8.22	10.17	1.75e-23	1.01e-20
CM000682.2	5609947	5611432	1486	*	6.97	9.19	1.78e-23	1.02e-20
CM000673.2	72793456	72794254	799	*	5.95	8.29	1.8e-23	1.03e-20
CM000667.2	75052433	75054555	2123	*	6.81	8.86	1.81e-23	1.04e-20
CM000663.2	88683592	88685137	1546	*	7.45	9.34	1.83e-23	1.05e-20
CM000679.2	59828927	59829771	845	*	5.75	8.17	1.94e-23	1.11e-20
CM000679.2	81238742	81239955	1214	*	6.93	9.19	1.95e-23	1.11e-20
CM000669.2	44081934	44083120	1187	*	7.11	9.18	1.99e-23	1.13e-20
CM000663.2	151790005	151791309	1305	*	6.69	9.09	1.99e-23	1.13e-20
CM000664.2	231706258	231710664	4407	*	8.84	10.64	1.99e-23	1.13e-20
CM000683.2	42892455	42893843	1389	*	7	9.18	2e-23	1.13e-20
CM000663.2	206001011	206001914	904	*	4.91	7.76	2e-23	1.13e-20
CM000675.2	50123660	50126215	2556	*	7.62	9.58	2.04e-23	1.15e-20
CM000663.2	234657031	234657979	949	*	5.82	8.27	2.1e-23	1.18e-20
CM000671.2	124868448	124869988	1541	*	5.69	8.18	2.13e-23	1.2e-20
CM000681.2	56314340	56315711	1372	*	6.28	8.65	2.16e-23	1.21e-20
CM000673.2	9565788	9566480	693	*	5.1	8.11	2.18e-23	1.22e-20
CM000673.2	66051722	66052707	986	*	6.1	8.52	2.19e-23	1.22e-20
CM000669.2	601422	603016	1595	*	6.83	8.91	2.19e-23	1.22e-20
CM000678.2	89720533	89722411	1879	*	6.53	8.93	2.19e-23	1.22e-20
CM000674.2	6752640	6753930	1291	*	6.9	9.07	2.24e-23	1.25e-20
CM000683.2	46323667	46325543	1877	*	7.28	9.22	2.27e-23	1.26e-20
CM000674.2	121799335	121801202	1868	*	6.26	8.71	2.28e-23	1.26e-20
CM000673.2	72080212	72081177	966	*	5.96	8.55	2.31e-23	1.28e-20
CM000677.2	67254245	67255213	969	*	6.45	8.76	2.31e-23	1.28e-20
CM000670.2	94241778	94242880	1103	*	6.91	8.87	2.37e-23	1.31e-20
CM000664.2	217901774	217903384	1611	*	7.38	9.19	2.41e-23	1.33e-20
CM000665.2	141737905	141739387	1483	*	7.43	9.38	2.45e-23	1.35e-20
CM000676.2	95534105	95535942	1838	*	7.75	9.67	2.55e-23	1.4e-20
CM000677.2	65791458	65792838	1381	*	6.83	9.03	2.56e-23	1.4e-20
CM000672.2	68988477	68989560	1084	*	5.64	8.25	2.61e-23	1.43e-20
CM000683.2	32727179	32728611	1433	*	6.5	8.68	2.7e-23	1.48e-20
CM000664.2	159615139	159616223	1085	*	5.66	8.12	2.73e-23	1.49e-20
CM000669.2	44606229	44607284	1056	*	7.27	9.37	2.82e-23	1.54e-20
CM000671.2	34047928	34049669	1742	*	6.72	8.8	2.97e-23	1.62e-20
CM000665.2	194586791	194587248	458	*	3.63	7.36	3.01e-23	1.64e-20
CM000664.2	161160096	161161211	1116	*	6.38	8.55	3.01e-23	1.64e-20
CM000681.2	33373072	33374375	1304	*	6.29	8.48	3.04e-23	1.65e-20
CM000672.2	110535891	110536921	1031	*	6.33	8.74	3.05e-23	1.65e-20
CM000666.2	1043218	1044239	1022	*	6.14	8.48	3.15e-23	1.7e-20
CM000669.2	44123177	44124227	1051	*	6.65	8.94	3.16e-23	1.7e-20
CM000682.2	3045349	3046675	1327	*	6.62	8.73	3.17e-23	1.71e-20
CM000664.2	27049902	27052312	2411	*	7.23	9.14	3.35e-23	1.8e-20
CM000675.2	49935636	49937122	1487	*	6.91	8.93	3.36e-23	1.81e-20
CM000681.2	14517785	14519025	1241	*	7.06	9.1	3.4e-23	1.82e-20
CM000679.2	75288804	75290169	1366	*	6.66	9.02	3.41e-23	1.82e-20
CM000681.2	19385178	19386374	1197	*	7.24	9.42	3.43e-23	1.83e-20
CM000672.2	71836159	71836757	599	*	4.5	7.68	3.45e-23	1.84e-20
CM000671.2	112174326	112175808	1483	*	6.32	8.55	3.45e-23	1.84e-20
CM000674.2	53231729	53232769	1041	*	5.43	8.28	3.48e-23	1.85e-20
CM000681.2	58361888	58363291	1404	*	6.71	8.92	3.48e-23	1.85e-20
CM000668.2	89080172	89082188	2017	*	7.96	9.64	3.57e-23	1.89e-20
CM000679.2	68035319	68036426	1108	*	6.04	8.5	3.6e-23	1.9e-20
CM000671.2	35731709	35733197	1489	*	7.51	9.55	3.72e-23	1.97e-20
CM000665.2	128680517	128681443	927	*	6.34	8.57	3.76e-23	1.99e-20
CM000679.2	7614398	7615433	1036	*	6.89	9.06	3.82e-23	2.01e-20
CM000664.2	218216700	218218224	1525	*	6.66	8.75	3.87e-23	2.04e-20
CM000664.2	55616685	55618283	1599	*	7.39	9.32	3.88e-23	2.04e-20
CM000681.2	42075624	42076639	1016	*	7	9.11	3.89e-23	2.04e-20
CM000674.2	22287839	22288703	865	*	5.49	8.08	3.91e-23	2.05e-20
CM000665.2	38164642	38166212	1571	*	7.63	9.72	3.99e-23	2.08e-20
CM000664.2	112645035	112646486	1452	*	7.13	9.11	4.04e-23	2.11e-20
CM000669.2	2757660	2758895	1236	*	6.73	8.77	4.12e-23	2.15e-20
CM000663.2	38009122	38009734	613	*	4.29	7.7	4.21e-23	2.19e-20
CM000663.2	45802746	45804403	1658	*	5.75	8.37	4.29e-23	2.23e-20
CM000663.2	179881826	179883371	1546	*	7.6	9.6	4.34e-23	2.25e-20
CM000681.2	35757457	35758676	1220	*	6	8.52	4.34e-23	2.25e-20
CM000673.2	46362660	46363974	1315	*	6.31	8.59	4.35e-23	2.25e-20
CM000665.2	47781270	47782573	1304	*	6.28	8.77	4.41e-23	2.28e-20
CM000679.2	59106165	59107418	1254	*	6.57	8.79	4.53e-23	2.33e-20
CM000663.2	27489516	27490890	1375	*	6.65	8.91	4.64e-23	2.39e-20
CM000663.2	224497647	224498504	858	*	5.39	7.99	4.75e-23	2.44e-20
CM000665.2	129439459	129440764	1306	*	7.28	9.4	4.81e-23	2.47e-20
CM000678.2	3282442	3283809	1368	*	6.4	8.72	4.82e-23	2.47e-20
CM000673.2	119094160	119095863	1704	*	7.28	9.24	4.94e-23	2.53e-20
CM000678.2	46883429	46885242	1814	*	7.98	9.7	4.96e-23	2.53e-20
CM000663.2	151007909	151008880	972	*	5.34	8.02	5.32e-23	2.71e-20
CM000679.2	41688322	41690057	1736	*	7.26	9.42	5.37e-23	2.74e-20
CM000681.2	8361787	8362480	694	*	3.8	7.45	5.47e-23	2.78e-20
CM000671.2	130128246	130129642	1397	*	5.95	8.43	5.49e-23	2.78e-20
CM000665.2	39406367	39407207	841	*	6.26	8.71	5.5e-23	2.79e-20
CM000679.2	16285814	16286909	1096	*	6.96	9.03	5.57e-23	2.82e-20
CM000669.2	33128916	33130038	1123	*	7.19	9.05	5.6e-23	2.83e-20
CM000674.2	121209868	121211110	1243	*	5.37	8.08	5.64e-23	2.84e-20
CM000666.2	1711520	1713152	1633	*	7.03	9.17	5.72e-23	2.88e-20
CM000669.2	149090222	149091864	1643	*	7.7	9.54	5.74e-23	2.89e-20
CM000670.2	124772013	124772615	603	*	5.13	7.9	5.89e-23	2.96e-20
CM000668.2	37169256	37170587	1332	*	6.81	9.05	5.92e-23	2.97e-20
CM000666.2	82428832	82431208	2377	*	7.92	9.75	5.97e-23	2.99e-20
CM000682.2	1325078	1326202	1125	*	6.07	8.36	6.14e-23	3.07e-20
CM000675.2	27170330	27172754	2425	*	7.49	9.47	6.18e-23	3.08e-20
CM000663.2	193419153	193419761	609	*	4.68	7.83	6.19e-23	3.09e-20
CM000677.2	43745955	43747258	1304	*	6.01	8.44	6.27e-23	3.12e-20
CM000667.2	14190146	14190816	671	*	5.95	8.28	6.28e-23	3.12e-20
CM000665.2	49020322	49022448	2127	*	7.03	9.2	6.31e-23	3.13e-20
CM000667.2	94793117	94794257	1141	*	6.78	8.82	6.34e-23	3.14e-20
CM000677.2	44536211	44537728	1518	*	7.2	9.41	6.34e-23	3.14e-20
CM000663.2	110209674	110211847	2174	*	7.61	9.41	6.35e-23	3.14e-20
CM000678.2	18925446	18926891	1446	*	6.38	8.65	6.47e-23	3.19e-20
CM000671.2	120842452	120843427	976	*	5.87	8.45	6.51e-23	3.21e-20
CM000678.2	87853621	87855197	1577	*	6.36	8.55	6.54e-23	3.22e-20
CM000681.2	7943303	7944456	1154	*	6.9	9.07	6.57e-23	3.23e-20
CM000681.2	55516845	55517582	738	*	4.39	7.61	6.63e-23	3.25e-20
CM000676.2	50037953	50039223	1271	*	7.02	9.08	6.67e-23	3.27e-20
CM000674.2	53321165	53321841	677	*	5.68	8.11	6.71e-23	3.28e-20
CM000664.2	28583712	28584887	1176	*	5.98	8.51	6.9e-23	3.37e-20
CM000667.2	80406997	80408736	1740	*	7.61	9.38	6.98e-23	3.41e-20
CM000665.2	130110678	130112759	2082	*	7.97	9.8	7.04e-23	3.43e-20
CM000669.2	66994674	66995874	1201	*	6.37	8.56	7.13e-23	3.47e-20
CM000674.2	49945353	49945888	536	*	4.7	7.68	7.15e-23	3.47e-20
CM000673.2	62645940	62646920	981	*	5.93	8.35	7.16e-23	3.47e-20
CM000669.2	73715542	73716058	517	*	4.65	7.63	7.23e-23	3.5e-20
CM000674.2	26274394	26275510	1117	*	6.96	8.99	7.57e-23	3.66e-20
CM000669.2	66681763	66683052	1290	*	6.57	8.8	7.63e-23	3.68e-20
CM000674.2	51393942	51394593	652	*	5.13	7.93	7.81e-23	3.77e-20
CM000665.2	39383216	39384567	1352	*	6.89	8.91	7.91e-23	3.81e-20
CM000669.2	99918939	99919853	915	*	5.84	8.28	7.98e-23	3.83e-20
CM000682.2	35953681	35955233	1553	*	6.66	8.97	8e-23	3.84e-20
CM000683.2	36429744	36430684	941	*	5.98	8.3	8.09e-23	3.88e-20
CM000665.2	143000995	143002549	1555	*	6.31	8.51	8.12e-23	3.89e-20
CM000672.2	92591501	92592012	512	*	5.15	7.98	8.17e-23	3.91e-20
CM000665.2	47163244	47164962	1719	*	6.34	8.6	8.22e-23	3.92e-20
CM000678.2	71808235	71809317	1083	*	5.82	8.32	8.25e-23	3.93e-20
CM000676.2	64503095	64505500	2406	*	8.03	9.83	8.49e-23	4.04e-20
CM000669.2	129054426	129055495	1070	*	5.45	8.06	8.53e-23	4.06e-20
CM000669.2	6008682	6009786	1105	*	6.57	8.63	8.85e-23	4.2e-20
CM000681.2	36604594	36605891	1298	*	6.29	8.57	8.87e-23	4.21e-20
CM000663.2	159780489	159781562	1074	*	7.14	9.04	9.26e-23	4.38e-20
CM000663.2	2227193	2228169	977	*	6.67	8.85	9.71e-23	4.59e-20
CM000681.2	5680162	5681161	1000	*	6.21	8.43	1.06e-22	5.01e-20
CM000670.2	38104721	38106188	1468	*	7.17	9.04	1.09e-22	5.12e-20
CM000663.2	19596629	19597536	908	*	5.3	7.9	1.09e-22	5.12e-20
CM000663.2	201551789	201552451	663	*	5.54	8.12	1.12e-22	5.28e-20
CM000678.2	67245929	67247867	1939	*	7.28	9.33	1.14e-22	5.33e-20
CM000665.2	52278059	52279082	1024	*	5.29	7.92	1.14e-22	5.34e-20
CM000682.2	325177	326846	1670	*	6.19	8.42	1.19e-22	5.57e-20
CM000679.2	48907951	48909314	1364	*	5.86	8.37	1.21e-22	5.66e-20
CM000665.2	113018921	113019947	1027	*	6.99	8.97	1.22e-22	5.68e-20
CM000668.2	7389309	7390484	1176	*	6.91	8.88	1.22e-22	5.69e-20
CM000663.2	7961081	7962248	1168	*	7.26	9.29	1.24e-22	5.78e-20
CM000672.2	98460760	98461623	864	*	6.5	8.64	1.24e-22	5.78e-20
CM000676.2	67694696	67696087	1392	*	5.98	8.45	1.25e-22	5.78e-20
CM000670.2	144900969	144902885	1917	*	7.27	9.37	1.28e-22	5.95e-20
CM000673.2	64240525	64242540	2016	*	7.51	9.59	1.3e-22	6.04e-20
CM000669.2	2529106	2531763	2658	*	7.51	9.38	1.32e-22	6.1e-20
CM000669.2	149261351	149262767	1417	*	6.81	8.97	1.32e-22	6.1e-20
CM000666.2	67727003	67727948	946	*	5.87	8.42	1.35e-22	6.21e-20
CM000679.2	28719269	28720361	1093	*	6.1	8.51	1.35e-22	6.23e-20
CM000663.2	161216636	161217750	1115	*	5.41	7.95	1.36e-22	6.23e-20
CM000665.2	197906538	197907286	749	*	4.9	7.75	1.39e-22	6.38e-20
CM000671.2	27572582	27574236	1655	*	7.59	9.35	1.43e-22	6.57e-20
CM000663.2	16620693	16621719	1027	*	5.83	8.26	1.43e-22	6.57e-20
CM000669.2	105012341	105015299	2959	*	8.21	10.1	1.49e-22	6.82e-20
CM000673.2	61429333	61430443	1111	*	5.83	8.22	1.49e-22	6.82e-20
CM000663.2	179953754	179955535	1782	*	7.47	9.43	1.5e-22	6.86e-20
CM000673.2	10899320	10900638	1319	*	6.49	8.67	1.52e-22	6.93e-20
CM000671.2	92763684	92765920	2237	*	8.01	9.94	1.53e-22	6.95e-20
CM000665.2	183884361	183885336	976	*	6.24	8.42	1.6e-22	7.28e-20
CM000663.2	167934989	167937592	2604	*	7.85	9.59	1.63e-22	7.38e-20
CM000678.2	56610058	56610857	800	*	6.05	8.29	1.63e-22	7.38e-20
CM000668.2	14706371	14706795	425	*	3.2	7.21	1.63e-22	7.38e-20
CM000663.2	18902080	18903302	1223	*	6.54	8.72	1.64e-22	7.42e-20
CM000673.2	66267267	66268936	1670	*	6.77	9.07	1.66e-22	7.48e-20
CM000678.2	67226439	67227827	1389	*	5.96	8.3	1.67e-22	7.52e-20
CM000663.2	46246640	46247805	1166	*	6.43	8.78	1.68e-22	7.58e-20
CM000665.2	129626652	129628272	1621	*	6.41	8.6	1.7e-22	7.63e-20
CM000663.2	203304872	203307196	2325	*	6.99	9.11	1.7e-22	7.63e-20
CM000664.2	65227117	65228498	1382	*	6.64	8.84	1.71e-22	7.65e-20
CM000678.2	89422513	89423322	810	*	4.89	7.73	1.72e-22	7.72e-20
CM000668.2	147202370	147204726	2357	*	7.04	9.02	1.73e-22	7.72e-20
CM000681.2	47035443	47036448	1006	*	4.72	7.71	1.73e-22	7.73e-20
CM000668.2	27132357	27133555	1199	*	6.56	8.83	1.73e-22	7.73e-20
CM000677.2	75042779	75044271	1493	*	7.23	9.2	1.76e-22	7.82e-20
CM000678.2	67241063	67241877	815	*	3.87	7.35	1.8e-22	7.99e-20
CM000673.2	72632343	72632935	593	*	4.38	7.52	1.82e-22	8.07e-20
CM000664.2	69643187	69644613	1427	*	5.94	8.22	1.84e-22	8.18e-20
CM000674.2	103928892	103930961	2070	*	8.1	10.01	1.88e-22	8.34e-20
CM000664.2	28750385	28752625	2241	*	7.29	9.38	1.89e-22	8.37e-20
CM000684.2	44684536	44685287	752	*	6	8.35	1.95e-22	8.61e-20
CM000663.2	45583238	45585124	1887	*	6.7	8.84	1.95e-22	8.61e-20
CM000663.2	50968024	50970362	2339	*	7.12	9.04	1.96e-22	8.61e-20
CM000666.2	2535362	2537628	2267	*	7.38	9.52	2e-22	8.82e-20
CM000664.2	86194837	86195875	1039	*	6.76	8.87	2.01e-22	8.84e-20
CM000677.2	101651778	101652882	1105	*	6.5	8.66	2.06e-22	9.03e-20
CM000673.2	44568092	44571163	3072	*	7.45	9.38	2.07e-22	9.09e-20
CM000684.2	36775759	36776642	884	*	6.76	8.92	2.12e-22	9.3e-20
CM000663.2	211577602	211580035	2434	*	8.11	9.7	2.13e-22	9.32e-20
CM000673.2	65719994	65720958	965	*	5.1	7.92	2.17e-22	9.47e-20
CM000681.2	48363593	48364498	906	*	5.62	8.15	2.19e-22	9.57e-20
CM000663.2	77978183	77979693	1511	*	7.18	9.15	2.21e-22	9.6e-20
CM000671.2	127396501	127397692	1192	*	7.24	9.15	2.21e-22	9.6e-20
CM000679.2	28041056	28042137	1082	*	6.91	8.93	2.23e-22	9.7e-20
CM000679.2	57622844	57624101	1258	*	5.24	8.07	2.27e-22	9.86e-20
CM000671.2	91192933	91194165	1233	*	6.22	8.62	2.28e-22	9.86e-20
CM000679.2	8295264	8295938	675	*	5.75	8.26	2.31e-22	9.97e-20
CM000663.2	206556590	206557974	1385	*	6.11	8.4	2.33e-22	1.01e-19
CM000675.2	52449832	52450971	1140	*	7.16	9.02	2.36e-22	1.02e-19
CM000663.2	54715425	54716656	1232	*	5.31	8.07	2.37e-22	1.02e-19
CM000674.2	104957627	104958958	1332	*	6.64	8.87	2.38e-22	1.03e-19
CM000663.2	26744010	26744965	956	*	6	8.45	2.43e-22	1.04e-19
CM000670.2	81061014	81061607	594	*	4.37	7.59	2.48e-22	1.06e-19
CM000666.2	119212052	119213448	1397	*	7.31	9.21	2.5e-22	1.07e-19
CM000666.2	184648470	184650479	2010	*	7.91	9.69	2.57e-22	1.1e-19
CM000676.2	91509141	91511119	1979	*	7.52	9.36	2.66e-22	1.14e-19
CM000674.2	6953349	6954377	1029	*	5.87	8.27	2.69e-22	1.15e-19
CM000676.2	92676961	92677653	693	*	5.19	7.91	2.69e-22	1.15e-19
CM000666.2	6782137	6783894	1758	*	7.4	9.35	2.7e-22	1.15e-19
CM000673.2	62601142	62602596	1455	*	6.79	8.83	2.7e-22	1.15e-19
CM000676.2	63641185	63642640	1456	*	7.79	9.67	2.71e-22	1.15e-19
CM000678.2	53502342	53504033	1692	*	8.26	9.97	2.83e-22	1.2e-19
CM000671.2	127561398	127562600	1203	*	6.22	8.39	2.9e-22	1.23e-19
CM000667.2	96934403	96937282	2880	*	8.27	10.19	3.08e-22	1.3e-19
CM000668.2	26055251	26056664	1414	*	5.97	8.23	3.09e-22	1.31e-19
CM000667.2	142108372	142109589	1218	*	6.28	8.46	3.11e-22	1.31e-19
CM000663.2	35930221	35931685	1465	*	6.54	8.9	3.11e-22	1.31e-19
CM000663.2	224356648	224357693	1046	*	5.97	8.44	3.19e-22	1.34e-19
CM000665.2	128650089	128651102	1014	*	6.06	8.31	3.23e-22	1.36e-19
CM000667.2	138542623	138544691	2069	*	7.5	9.59	3.23e-22	1.36e-19
CM000676.2	64539639	64541019	1381	*	7.27	9.14	3.28e-22	1.37e-19
CM000663.2	110235770	110236730	961	*	4.66	7.65	3.49e-22	1.46e-19
CM000682.2	49812268	49813416	1149	*	6.76	8.92	3.5e-22	1.46e-19
CM000676.2	100375271	100376745	1475	*	6.75	9.01	3.51e-22	1.47e-19
CM000664.2	121648580	121650200	1621	*	7.19	9.15	3.55e-22	1.48e-19
CM000673.2	83285604	83286633	1030	*	7.12	9.26	3.66e-22	1.53e-19
CM000669.2	44796030	44797234	1205	*	6.81	8.91	3.76e-22	1.57e-19
CM000684.2	38201506	38202846	1341	*	5.7	8.28	3.78e-22	1.57e-19
CM000681.2	49869158	49870207	1050	*	6.56	8.78	3.79e-22	1.58e-19
CM000679.2	81926223	81928186	1964	*	5.88	8.26	4.15e-22	1.72e-19
CM000669.2	76047402	76048694	1293	*	6.19	8.47	4.2e-22	1.74e-19
CM000678.2	31128801	31129392	592	*	4.36	7.51	4.24e-22	1.76e-19
CM000678.2	89872963	89874734	1772	*	7.2	9.3	4.3e-22	1.78e-19
CM000681.2	18918901	18920037	1137	*	6.23	8.6	4.3e-22	1.78e-19
CM000683.2	42878881	42880125	1245	*	6	8.29	4.37e-22	1.8e-19
CM000668.2	155417998	155418795	798	*	5.02	7.76	4.41e-22	1.82e-19
CM000668.2	111605165	111606706	1542	*	6.58	8.68	4.43e-22	1.82e-19
CM000672.2	101012807	101013500	694	*	5.41	7.92	4.48e-22	1.84e-19
CM000670.2	29401870	29403007	1138	*	6.6	8.62	4.5e-22	1.85e-19
CM000682.2	35305594	35306409	816	*	5.66	8.15	4.51e-22	1.85e-19
CM000674.2	56103894	56105074	1181	*	6.93	9.15	4.62e-22	1.89e-19
CM000669.2	66627966	66629572	1607	*	7.86	9.79	4.63e-22	1.9e-19
CM000685.2	41084203	41086699	2497	*	8.1	9.7	4.67e-22	1.91e-19
CM000681.2	35937687	35938993	1307	*	4.6	7.62	4.75e-22	1.94e-19
CM000673.2	108467066	108467730	665	*	6.12	8.35	4.75e-22	1.94e-19
CM000675.2	32314941	32316242	1302	*	5.65	8.1	4.81e-22	1.96e-19
CM000681.2	48623608	48624681	1074	*	6.29	8.57	4.88e-22	1.98e-19
CM000669.2	93160051	93161254	1204	*	6.57	8.66	4.89e-22	1.98e-19
CM000663.2	32393952	32395171	1220	*	6.65	8.9	4.95e-22	2.01e-19
CM000666.2	83034367	83035897	1531	*	7.59	9.53	4.95e-22	2.01e-19
CM000679.2	8186134	8187976	1843	*	6.42	8.55	5.12e-22	2.07e-19
CM000681.2	41324845	41325504	660	*	4.04	7.43	5.2e-22	2.1e-19
CM000682.2	49046007	49047167	1161	*	6.51	8.75	5.21e-22	2.1e-19
CM000665.2	33439397	33441536	2140	*	8.51	10.35	5.24e-22	2.11e-19
CM000667.2	172133257	172133767	511	*	5.57	8.11	5.32e-22	2.14e-19
CM000681.2	35405196	35405700	505	*	4.03	7.42	5.44e-22	2.19e-19
CM000684.2	36028189	36029381	1193	*	5.52	8.01	5.46e-22	2.19e-19
CM000679.2	76736411	76738338	1928	*	7.11	9.23	5.49e-22	2.2e-19
CM000671.2	136886101	136887610	1510	*	6.57	8.77	5.52e-22	2.21e-19
CM000663.2	213014911	213016012	1102	*	7.01	9.02	5.71e-22	2.29e-19
CM000665.2	4741275	4742154	880	*	5.97	8.28	5.74e-22	2.3e-19
CM000663.2	197902323	197903337	1015	*	6.89	8.9	5.82e-22	2.32e-19
CM000678.2	53130105	53132073	1969	*	7.69	9.72	6.01e-22	2.4e-19
CM000668.2	11093137	11094728	1592	*	7.51	9.54	6.04e-22	2.41e-19
CM000663.2	156105941	156107322	1382	*	6.19	8.57	6.14e-22	2.44e-19
CM000667.2	62403319	62404197	879	*	7.41	9.31	6.27e-22	2.49e-19
CM000675.2	41059977	41062295	2319	*	7.85	9.72	6.32e-22	2.51e-19
CM000678.2	2882128	2883805	1678	*	7.16	9.27	6.42e-22	2.55e-19
CM000664.2	200863733	200865107	1375	*	6.49	8.56	6.53e-22	2.59e-19
CM000674.2	49059820	49061365	1546	*	6.15	8.4	6.59e-22	2.6e-19
CM000665.2	100400404	100402056	1653	*	7.48	9.29	6.62e-22	2.61e-19
CM000667.2	56909078	56910636	1559	*	7.79	9.77	6.8e-22	2.68e-19
CM000663.2	54052690	54054104	1415	*	6.91	9.11	6.86e-22	2.71e-19
CM000682.2	37178072	37179747	1676	*	6.75	8.98	6.95e-22	2.74e-19
CM000672.2	69065504	69066414	911	*	4.54	7.53	7.1e-22	2.79e-19
CM000676.2	35045799	35047093	1295	*	6.74	8.89	7.12e-22	2.8e-19
CM000667.2	168578976	168580085	1110	*	7.85	9.72	7.15e-22	2.81e-19
CM000670.2	140463658	140465112	1455	*	7.34	9.47	7.18e-22	2.81e-19
CM000663.2	24744794	24746039	1246	*	7.06	9.05	7.2e-22	2.82e-19
CM000676.2	50311517	50312995	1479	*	6.95	9.07	7.21e-22	2.82e-19
CM000681.2	57819305	57820038	734	*	4.47	7.54	7.23e-22	2.82e-19
CM000663.2	110963165	110964341	1177	*	6.96	9.04	7.25e-22	2.83e-19
CM000665.2	31531696	31533847	2152	*	8.34	10.09	7.26e-22	2.83e-19
CM000678.2	1611926	1612995	1070	*	6.58	8.76	7.3e-22	2.84e-19
CM000678.2	11363196	11363608	413	*	4.69	7.62	7.37e-22	2.86e-19
CM000679.2	28335114	28336332	1219	*	6.61	8.89	7.49e-22	2.91e-19
CM000681.2	16324335	16325533	1199	*	5.83	8.39	7.66e-22	2.97e-19
CM000664.2	86440618	86442987	2370	*	7.9	9.8	7.7e-22	2.98e-19
CM000681.2	8363583	8364777	1195	*	5.16	7.93	7.72e-22	2.98e-19
CM000677.2	72319695	72320719	1025	*	5.9	8.18	7.74e-22	2.99e-19
CM000672.2	100286038	100287169	1132	*	6.54	8.76	7.89e-22	3.04e-19
CM000669.2	33062131	33063515	1385	*	7.62	9.5	7.9e-22	3.05e-19
CM000680.2	12307458	12309109	1652	*	7.15	9.13	7.94e-22	3.06e-19
CM000664.2	68466891	68467970	1080	*	6.71	8.84	7.96e-22	3.06e-19
CM000681.2	58439840	58440535	696	*	5.76	8.21	8.05e-22	3.09e-19
CM000679.2	64505851	64507707	1857	*	7.25	9.2	8.09e-22	3.1e-19
CM000664.2	32063022	32064624	1603	*	7.56	9.43	8.1e-22	3.1e-19
CM000678.2	1543087	1543895	809	*	3.6	7.41	8.11e-22	3.1e-19
CM000663.2	113811237	113812747	1511	*	7.44	9.28	8.41e-22	3.22e-19
CM000666.2	139014673	139016404	1732	*	7.73	9.52	8.46e-22	3.23e-19
CM000670.2	102805889	102807844	1956	*	7.77	9.53	8.49e-22	3.24e-19
CM000663.2	212034619	212036087	1469	*	6.98	9.06	8.52e-22	3.25e-19
CM000684.2	50525065	50527232	2168	*	7.35	9.27	8.69e-22	3.31e-19
CM000681.2	45769931	45771207	1277	*	6.97	9.1	8.93e-22	3.4e-19
CM000670.2	102862795	102864937	2143	*	7.63	9.54	9.12e-22	3.47e-19
CM000669.2	41702756	41703406	651	*	4.87	7.65	9.26e-22	3.51e-19
CM000669.2	2631319	2634920	3602	*	8.08	9.97	9.43e-22	3.58e-19
CM000665.2	141875546	141877561	2016	*	7.49	9.45	9.48e-22	3.59e-19
CM000671.2	96654371	96655759	1389	*	7.08	9.05	9.66e-22	3.65e-19
CM000664.2	207710941	207712465	1525	*	7.63	9.55	9.71e-22	3.67e-19
CM000674.2	132887126	132888366	1241	*	6.4	8.55	9.72e-22	3.67e-19
CM000665.2	186570056	186571392	1337	*	7.58	9.43	9.9e-22	3.73e-19
CM000681.2	18223880	18225318	1439	*	5.65	8.33	1.01e-21	3.8e-19
CM000684.2	19478862	19480025	1164	*	6.42	8.71	1.04e-21	3.92e-19
CM000663.2	117121247	117122590	1344	*	8.03	9.69	1.06e-21	3.96e-19
CM000674.2	10212076	10213995	1920	*	7.43	9.27	1.06e-21	3.98e-19
CM000663.2	9539114	9540344	1231	*	6.35	8.68	1.07e-21	4.02e-19
CM000676.2	21455638	21456729	1092	*	6.77	8.89	1.09e-21	4.08e-19
CM000679.2	21213514	21215164	1651	*	7.52	9.53	1.09e-21	4.08e-19
CM000674.2	751978	754147	2170	*	7.3	9.1	1.1e-21	4.1e-19
CM000678.2	72093290	72094555	1266	*	7.09	9.09	1.11e-21	4.15e-19
CM000667.2	67003879	67004824	946	*	5.89	8.16	1.13e-21	4.2e-19
CM000665.2	152268416	152269801	1386	*	6.92	9.07	1.13e-21	4.21e-19
CM000663.2	204101899	204105493	3595	*	7.51	9.46	1.15e-21	4.29e-19
CM000678.2	28924683	28925953	1271	*	5.92	8.49	1.16e-21	4.32e-19
CM000674.2	56359824	56360724	901	*	6.89	8.9	1.17e-21	4.33e-19
CM000679.2	73291271	73292550	1280	*	6.05	8.43	1.17e-21	4.35e-19
CM000663.2	207024081	207025438	1358	*	6.7	9	1.18e-21	4.36e-19
CM000665.2	125595016	125596037	1022	*	6.77	8.97	1.21e-21	4.47e-19
CM000676.2	90658447	90659445	999	*	6.25	8.47	1.21e-21	4.47e-19
CM000669.2	6104130	6105714	1585	*	7.23	9.31	1.22e-21	4.5e-19
CM000677.2	90265218	90266179	962	*	5.25	7.86	1.24e-21	4.55e-19
CM000665.2	52253216	52253855	640	*	5.37	7.96	1.24e-21	4.57e-19
CM000664.2	205024880	205025779	900	*	6.08	8.28	1.27e-21	4.66e-19
CM000668.2	157020856	157022388	1533	*	7.09	9.1	1.28e-21	4.72e-19
CM000681.2	58401115	58401829	715	*	6.11	8.38	1.29e-21	4.72e-19
CM000675.2	42354125	42355187	1063	*	4.96	7.74	1.29e-21	4.73e-19
CM000673.2	63670772	63671941	1170	*	6.22	8.61	1.3e-21	4.77e-19
CM000679.2	40341131	40342179	1049	*	6.04	8.26	1.31e-21	4.79e-19
CM000666.2	1720475	1721624	1150	*	6.61	8.68	1.33e-21	4.86e-19
CM000677.2	41230621	41231781	1161	*	6.49	8.77	1.34e-21	4.88e-19
CM000674.2	14802928	14804064	1137	*	7.04	9.07	1.34e-21	4.88e-19
CM000672.2	17228072	17230931	2860	*	8.34	10.23	1.34e-21	4.88e-19
CM000663.2	206503866	206504910	1045	*	5.54	8.1	1.35e-21	4.92e-19
CM000679.2	81666123	81666990	868	*	4.71	7.69	1.35e-21	4.92e-19
CM000673.2	46845544	46846520	977	*	6.05	8.26	1.39e-21	5.03e-19
CM000681.2	36488724	36490110	1387	*	5.91	8.46	1.4e-21	5.07e-19
CM000679.2	82518995	82520173	1179	*	5.87	8.25	1.42e-21	5.14e-19
CM000663.2	173714767	173715666	900	*	5.86	8.18	1.42e-21	5.15e-19
CM000679.2	76072190	76073139	950	*	5.37	8.08	1.44e-21	5.19e-19
CM000671.2	129110117	129111899	1783	*	6.79	8.95	1.44e-21	5.19e-19
CM000667.2	112160269	112161349	1081	*	6.81	8.98	1.44e-21	5.19e-19
CM000663.2	156193604	156194275	672	*	5.82	8.22	1.46e-21	5.27e-19
CM000677.2	68276912	68278983	2072	*	6.89	9.06	1.46e-21	5.27e-19
CM000676.2	21383891	21384881	991	*	5.45	7.95	1.5e-21	5.4e-19
CM000673.2	73779156	73779925	770	*	5.77	8.26	1.51e-21	5.43e-19
CM000677.2	73683480	73685089	1610	*	6.88	8.95	1.52e-21	5.44e-19
CM000664.2	218367453	218368326	874	*	6.47	8.55	1.52e-21	5.44e-19
CM000678.2	30400053	30400870	818	*	5.14	7.8	1.52e-21	5.46e-19
CM000674.2	48197883	48198857	975	*	5.89	8.2	1.53e-21	5.46e-19
CM000684.2	37228754	37230596	1843	*	5.8	8.17	1.54e-21	5.49e-19
CM000663.2	186738646	186739449	804	*	6.02	8.23	1.58e-21	5.63e-19
CM000679.2	78862079	78862629	551	*	3.62	7.25	1.59e-21	5.67e-19
CM000664.2	61763703	61764963	1261	*	7.01	9.01	1.59e-21	5.68e-19
CM000674.2	56645804	56646467	664	*	6.48	8.85	1.61e-21	5.72e-19
CM000668.2	52284257	52285209	953	*	7.44	9.31	1.63e-21	5.78e-19
CM000663.2	149885598	149887327	1730	*	6.2	8.6	1.67e-21	5.93e-19
CM000673.2	74748423	74749686	1264	*	5.96	8.41	1.68e-21	5.96e-19
CM000684.2	38700435	38701615	1181	*	5.78	8.28	1.69e-21	6e-19
CM000664.2	99335911	99338036	2126	*	7.83	9.61	1.7e-21	6.02e-19
CM000669.2	151745000	151745742	743	*	5.31	8.1	1.71e-21	6.03e-19
CM000677.2	65286202	65287350	1149	*	5.59	8.04	1.84e-21	6.5e-19
CM000676.2	20469068	20470374	1307	*	6.53	8.59	1.87e-21	6.6e-19
CM000682.2	50439009	50439804	796	*	3.81	7.52	1.88e-21	6.62e-19
CM000679.2	15490304	15491069	766	*	5.58	8.21	1.89e-21	6.64e-19
CM000667.2	108380435	108382995	2561	*	8.33	9.99	1.92e-21	6.75e-19
CM000666.2	48340390	48342791	2402	*	8.11	9.98	1.93e-21	6.78e-19
CM000681.2	16495987	16496587	601	*	5.85	8.26	1.94e-21	6.79e-19
CM000674.2	92593731	92594371	641	*	6.4	8.46	1.95e-21	6.85e-19
CM000671.2	4984223	4985819	1597	*	7.88	9.74	1.98e-21	6.93e-19
CM000676.2	35403028	35405370	2343	*	7.78	9.57	2.04e-21	7.12e-19
CM000674.2	52022840	52024311	1472	*	6.57	8.56	2.06e-21	7.18e-19
CM000672.2	73771963	73773108	1146	*	6.22	8.45	2.06e-21	7.21e-19
CM000666.2	3201644	3202752	1109	*	6	8.4	2.1e-21	7.33e-19
CM000678.2	89507367	89509175	1809	*	6.47	8.84	2.11e-21	7.34e-19
CM000681.2	17107605	17108539	935	*	4.97	7.99	2.14e-21	7.44e-19
CM000665.2	142723695	142725133	1439	*	7.15	8.97	2.17e-21	7.55e-19
CM000681.2	43618944	43620205	1262	*	5.88	8.4	2.17e-21	7.55e-19
CM000679.2	35587180	35587893	714	*	3.66	7.25	2.24e-21	7.77e-19
CM000673.2	14890851	14892619	1769	*	7.88	9.63	2.28e-21	7.89e-19
CM000679.2	6555143	6556194	1052	*	5.65	8.19	2.28e-21	7.9e-19
CM000664.2	241686323	241687537	1215	*	6.55	8.81	2.28e-21	7.9e-19
CM000673.2	62880280	62881942	1663	*	6.54	8.76	2.29e-21	7.91e-19
CM000677.2	50764944	50766162	1219	*	6.55	8.78	2.3e-21	7.94e-19
CM000683.2	29024419	29025498	1080	*	6.52	8.59	2.32e-21	8e-19
CM000664.2	74454603	74455418	816	*	6.26	8.48	2.33e-21	8.02e-19
CM000681.2	36849742	36851249	1508	*	6.04	8.27	2.44e-21	8.38e-19
CM000675.2	38348625	38350610	1986	*	7.31	9.18	2.46e-21	8.45e-19
CM000663.2	86913821	86915808	1988	*	7.63	9.55	2.46e-21	8.46e-19
CM000673.2	66002032	66003014	983	*	6.05	8.33	2.52e-21	8.66e-19
CM000665.2	101827392	101828234	843	*	6.14	8.29	2.54e-21	8.71e-19
CM000674.2	92558579	92559412	834	*	5.28	8	2.57e-21	8.8e-19
CM000669.2	603720	605035	1316	*	6.25	8.56	2.59e-21	8.87e-19
CM000681.2	15378981	15380684	1704	*	7.09	9.26	2.66e-21	9.09e-19
CM000681.2	41322761	41324716	1956	*	6.39	8.64	2.7e-21	9.22e-19
CM000678.2	30697942	30699445	1504	*	6.79	8.91	2.72e-21	9.26e-19
CM000684.2	37281651	37282799	1149	*	4.85	7.79	2.72e-21	9.26e-19
CM000681.2	40777187	40778863	1677	*	7.69	9.65	2.73e-21	9.3e-19
CM000681.2	4723487	4724783	1297	*	6.4	8.61	2.78e-21	9.44e-19
CM000667.2	137752972	137755340	2369	*	8.02	9.94	2.79e-21	9.46e-19
CM000671.2	130712469	130713545	1077	*	6.21	8.59	2.8e-21	9.5e-19
CM000672.2	73495244	73496199	956	*	6.59	8.79	2.82e-21	9.57e-19
CM000674.2	96398892	96401501	2610	*	8.01	9.73	2.83e-21	9.58e-19
CM000665.2	49939792	49940693	902	*	6.43	8.76	2.88e-21	9.73e-19
CM000665.2	131380572	131382364	1793	*	7.64	9.56	2.98e-21	1.01e-18
CM000672.2	101030975	101033278	2304	*	7.2	9.17	3.01e-21	1.01e-18
CM000681.2	55407310	55408544	1235	*	6.75	8.83	3.1e-21	1.04e-18
CM000673.2	45658261	45659403	1143	*	6.34	8.42	3.1e-21	1.04e-18
CM000682.2	35698835	35699905	1071	*	5.54	7.97	3.25e-21	1.09e-18
CM000676.2	21269247	21269976	730	*	6.65	8.95	3.37e-21	1.13e-18
CM000663.2	84505583	84506922	1340	*	7.65	9.67	3.41e-21	1.15e-18
CM000681.2	11597151	11597973	823	*	6.01	8.27	3.47e-21	1.16e-18
CM000673.2	64245710	64247659	1950	*	6.42	8.53	3.49e-21	1.17e-18
CM000684.2	42863317	42864063	747	*	4.57	7.59	3.51e-21	1.18e-18
CM000664.2	61470335	61472171	1837	*	7.56	9.55	3.52e-21	1.18e-18
CM000668.2	28335189	28336758	1570	*	6.8	8.73	3.64e-21	1.22e-18
CM000664.2	152200508	152200958	451	*	5.63	8.04	3.67e-21	1.22e-18
CM000663.2	15836897	15837646	750	*	4.43	7.45	3.7e-21	1.23e-18
CM000671.2	137085961	137087661	1701	*	7.13	9.24	3.74e-21	1.25e-18
CM000684.2	37843681	37844757	1077	*	6.38	8.65	3.76e-21	1.25e-18
CM000682.2	41329466	41330119	654	*	5.3	7.82	3.82e-21	1.27e-18
CM000665.2	4977060	4980805	3746	*	8.89	10.65	3.89e-21	1.29e-18
CM000678.2	1378930	1379827	898	*	5.3	7.88	3.95e-21	1.31e-18
CM000674.2	95216816	95218720	1905	*	8.07	9.69	4.02e-21	1.33e-18
CM000671.2	124940561	124941939	1379	*	6.02	8.43	4.05e-21	1.34e-18
CM000665.2	196867461	196868655	1195	*	5.78	8.07	4.07e-21	1.35e-18
CM000673.2	128521846	128523231	1386	*	6.95	8.91	4.11e-21	1.36e-18
CM000663.2	26035151	26036859	1709	*	6.38	8.52	4.14e-21	1.37e-18
CM000676.2	44961184	44963318	2135	*	7.75	9.59	4.16e-21	1.37e-18
CM000674.2	122225517	122226751	1235	*	7.1	9.21	4.19e-21	1.38e-18
CM000673.2	62621516	62622396	881	*	5.82	8.28	4.38e-21	1.44e-18
CM000664.2	61537786	61539151	1366	*	7.33	9.39	4.5e-21	1.48e-18
CM000673.2	115924685	115925954	1270	*	7.18	9.01	4.52e-21	1.48e-18
CM000664.2	69436899	69438047	1149	*	6.45	8.8	4.52e-21	1.49e-18
CM000663.2	156103372	156104526	1155	*	4.88	7.87	4.55e-21	1.49e-18
CM000663.2	151909178	151910048	871	*	6.69	8.83	4.59e-21	1.5e-18
CM000671.2	126914448	126915282	835	*	5.9	8.35	4.6e-21	1.5e-18
CM000682.2	18507252	18508138	887	*	6.64	8.86	4.6e-21	1.5e-18
CM000663.2	174998919	175000711	1793	*	7.83	9.61	4.6e-21	1.5e-18
CM000663.2	26233649	26234806	1158	*	6.5	8.79	4.63e-21	1.51e-18
CM000681.2	58150308	58150986	679	*	4.75	7.77	4.73e-21	1.54e-18
CM000667.2	138331701	138332236	536	*	6.5	8.75	4.74e-21	1.54e-18
CM000663.2	113758857	113760265	1409	*	6.86	8.78	4.74e-21	1.54e-18
CM000678.2	84116345	84117585	1241	*	6.44	8.59	4.75e-21	1.54e-18
CM000681.2	27793035	27794713	1679	*	7.61	9.6	4.8e-21	1.56e-18
CM000664.2	43268624	43269534	911	*	5.07	7.96	4.81e-21	1.56e-18
CM000681.2	45641258	45642824	1567	*	6.72	8.87	4.83e-21	1.57e-18
CM000684.2	30634423	30636036	1614	*	6.43	8.66	4.92e-21	1.59e-18
CM000681.2	41263405	41265073	1669	*	7.32	9.38	4.97e-21	1.61e-18
CM000679.2	63842240	63843808	1569	*	6.95	9.15	4.99e-21	1.61e-18
CM000681.2	50510938	50511914	977	*	6.24	8.7	5.03e-21	1.63e-18
CM000684.2	46296196	46296993	798	*	5.86	8.3	5.06e-21	1.63e-18
CM000663.2	201955072	201955981	910	*	6.3	8.69	5.08e-21	1.64e-18
CM000679.2	7572329	7573328	1000	*	6.39	8.76	5.08e-21	1.64e-18
CM000678.2	4183095	4184185	1091	*	6.23	8.37	5.25e-21	1.69e-18
CM000666.2	39976410	39978250	1841	*	7.39	9.24	5.26e-21	1.69e-18
CM000678.2	2776736	2778255	1520	*	5.55	8.01	5.29e-21	1.7e-18
CM000663.2	62435755	62437740	1986	*	7.97	9.79	5.32e-21	1.71e-18
CM000679.2	56915524	56916273	750	*	4.9	7.66	5.35e-21	1.71e-18
CM000679.2	49260132	49261039	908	*	5.6	8.04	5.38e-21	1.72e-18
CM000665.2	46976084	46977191	1108	*	7.05	9.15	5.4e-21	1.73e-18
CM000673.2	72736365	72737169	805	*	5.31	7.87	5.42e-21	1.73e-18
CM000673.2	64870374	64870937	564	*	3.82	7.34	5.53e-21	1.76e-18
CM000679.2	74211980	74213728	1749	*	5.91	8.15	5.55e-21	1.77e-18
CM000673.2	43680241	43681413	1173	*	7.31	9.27	5.61e-21	1.79e-18
CM000681.2	11821247	11822151	905	*	5.35	7.99	5.67e-21	1.8e-18
CM000679.2	4365129	4367038	1910	*	6.89	9.04	5.69e-21	1.81e-18
CM000672.2	102064880	102066094	1215	*	6.68	8.94	5.74e-21	1.82e-18
CM000665.2	183381094	183381538	445	*	5.19	7.81	5.74e-21	1.82e-18
CM000669.2	1458462	1460332	1871	*	7.25	9.35	5.91e-21	1.87e-18
CM000663.2	222817435	222818078	644	*	5.49	7.93	6.13e-21	1.94e-18
CM000664.2	10120018	10120979	962	*	6.32	8.47	6.17e-21	1.95e-18
CM000666.2	143513008	143514344	1337	*	7.86	9.56	6.2e-21	1.96e-18
CM000679.2	43545478	43546878	1401	*	5.82	8.16	6.28e-21	1.98e-18
CM000665.2	184134154	184135871	1718	*	6.31	8.44	6.36e-21	2.01e-18
CM000664.2	70190218	70191305	1088	*	6.31	8.49	6.36e-21	2.01e-18
CM000663.2	31781039	31782313	1275	*	6.08	8.24	6.37e-21	2.01e-18
CM000676.2	23285601	23286879	1279	*	7.03	9.07	6.49e-21	2.04e-18
CM000684.2	37658245	37659220	976	*	6.58	8.64	6.58e-21	2.07e-18
CM000677.2	89067740	89068916	1177	*	5.69	8.07	6.58e-21	2.07e-18
CM000663.2	86703939	86705785	1847	*	7.51	9.29	6.6e-21	2.07e-18
CM000677.2	82262374	82263140	767	*	5.97	8.21	6.67e-21	2.09e-18
CM000670.2	66666194	66668230	2037	*	7.96	9.69	6.75e-21	2.12e-18
CM000665.2	157088510	157090177	1668	*	8.09	9.71	6.77e-21	2.12e-18
CM000663.2	46301755	46303976	2222	*	6.96	9.1	6.77e-21	2.12e-18
CM000682.2	25237453	25238317	865	*	6.19	8.35	6.83e-21	2.14e-18
CM000667.2	72816100	72817477	1378	*	6.78	8.75	6.86e-21	2.14e-18
CM000677.2	42495231	42496138	908	*	5.93	8.17	6.99e-21	2.18e-18
CM000673.2	9263824	9265732	1909	*	6.3	8.47	7.03e-21	2.19e-18
CM000676.2	39174471	39175886	1416	*	7.2	9.17	7.04e-21	2.19e-18
CM000663.2	19209560	19210703	1144	*	6.03	8.25	7.08e-21	2.2e-18
CM000679.2	82457940	82459302	1363	*	6.8	9.04	7.13e-21	2.22e-18
CM000673.2	66479905	66480837	933	*	6.26	8.47	7.35e-21	2.28e-18
CM000663.2	235327054	235329453	2400	*	7.93	9.74	7.39e-21	2.29e-18
CM000671.2	125189185	125190136	952	*	5.51	7.94	7.53e-21	2.33e-18
CM000679.2	1455318	1456587	1270	*	5.9	8.17	7.69e-21	2.38e-18
CM000682.2	62602614	62604395	1782	*	6.75	8.73	7.82e-21	2.42e-18
CM000681.2	1251567	1253887	2321	*	7.14	8.94	7.87e-21	2.43e-18
CM000679.2	35088073	35089929	1857	*	6.42	8.56	8.01e-21	2.47e-18
CM000685.2	40735028	40736368	1341	*	6.38	8.47	8.13e-21	2.51e-18
CM000684.2	40196631	40197099	469	*	2.87	7.12	8.17e-21	2.52e-18
CM000682.2	62368972	62370489	1518	*	5.79	8.15	8.17e-21	2.52e-18
CM000663.2	92784222	92785661	1440	*	7.45	9.33	8.41e-21	2.59e-18
CM000665.2	195203491	195205033	1543	*	6.86	8.84	8.44e-21	2.59e-18
CM000678.2	87963333	87963827	495	*	3.43	7.15	8.44e-21	2.59e-18
CM000668.2	109381428	109383466	2039	*	7.94	9.55	8.58e-21	2.63e-18
CM000679.2	51121529	51122190	662	*	4.5	7.49	8.64e-21	2.65e-18
CM000664.2	62704926	62706373	1448	*	7.96	9.7	8.65e-21	2.65e-18
CM000673.2	67379121	67380101	981	*	4.29	7.58	8.87e-21	2.71e-18
CM000684.2	49918043	49918831	789	*	6.29	8.42	9.06e-21	2.77e-18
CM000663.2	221839666	221840383	718	*	5.95	8.17	9.24e-21	2.82e-18
CM000680.2	21740307	21741951	1645	*	7.71	9.49	9.32e-21	2.84e-18
CM000681.2	43754020	43755407	1388	*	6.01	8.34	9.34e-21	2.85e-18
CM000663.2	184366839	184367735	897	*	5.34	8.01	9.42e-21	2.87e-18
CM000677.2	64093612	64094453	842	*	5.38	8	9.45e-21	2.87e-18
CM000674.2	45989692	45991097	1406	*	7.67	9.32	9.53e-21	2.9e-18
CM000673.2	66677489	66678765	1277	*	5.96	8.34	9.76e-21	2.97e-18
CM000672.2	68331269	68333004	1736	*	7.08	9.05	1.01e-20	3.05e-18
CM000668.2	73519953	73522217	2265	*	7.92	9.85	1.08e-20	3.27e-18
CM000677.2	63121685	63122702	1018	*	6.67	8.61	1.1e-20	3.33e-18
CM000681.2	52027978	52028811	834	*	4.95	7.82	1.13e-20	3.42e-18
CM000663.2	110003759	110004408	650	*	4.62	7.53	1.13e-20	3.42e-18
CM000667.2	180134999	180135570	572	*	5.43	7.92	1.14e-20	3.43e-18
CM000665.2	50298758	50300547	1790	*	7.57	9.53	1.19e-20	3.6e-18
CM000664.2	73993740	73994465	726	*	3.48	7.16	1.2e-20	3.61e-18
CM000673.2	83071092	83072436	1345	*	7.36	9.12	1.2e-20	3.62e-18
CM000672.2	784423	785494	1072	*	5.5	8.05	1.2e-20	3.62e-18
CM000664.2	55518973	55520671	1699	*	6.95	8.83	1.21e-20	3.65e-18
CM000674.2	91778868	91779304	437	*	5.17	7.81	1.22e-20	3.66e-18
CM000683.2	34983653	34984158	506	*	4.28	7.43	1.23e-20	3.7e-18
CM000681.2	10419276	10421248	1973	*	6.26	8.53	1.26e-20	3.77e-18
CM000676.2	90331580	90332321	742	*	5.91	8.29	1.28e-20	3.84e-18
CM000665.2	9932495	9934474	1980	*	7.68	9.66	1.28e-20	3.84e-18
CM000663.2	154973651	154975348	1698	*	7.23	9.22	1.31e-20	3.91e-18
CM000676.2	104815220	104816721	1502	*	6.22	8.36	1.36e-20	4.06e-18
CM000663.2	193104505	193105807	1303	*	7.18	9.24	1.39e-20	4.15e-18
CM000665.2	184334398	184335026	629	*	4.88	7.6	1.4e-20	4.17e-18
CM000669.2	75527243	75528568	1326	*	6.47	8.69	1.42e-20	4.23e-18
CM000664.2	24083764	24084980	1217	*	7.26	9.35	1.43e-20	4.27e-18
CM000669.2	155205240	155206972	1733	*	7.82	9.53	1.5e-20	4.46e-18
CM000674.2	120231284	120231965	682	*	4.86	7.63	1.55e-20	4.61e-18
CM000676.2	100237971	100239557	1587	*	6.48	8.7	1.56e-20	4.63e-18
CM000665.2	194561263	194562126	864	*	4.58	7.64	1.57e-20	4.65e-18
CM000674.2	123388358	123389473	1116	*	5.42	7.94	1.58e-20	4.67e-18
CM000678.2	87382894	87384668	1775	*	7	8.92	1.58e-20	4.68e-18
CM000665.2	120595893	120596935	1043	*	7.07	9	1.59e-20	4.7e-18
CM000665.2	45133708	45134298	591	*	5.52	7.96	1.59e-20	4.7e-18
CM000663.2	156728319	156729358	1040	*	6.14	8.54	1.62e-20	4.77e-18
CM000664.2	191910489	191911069	581	*	5.38	7.83	1.64e-20	4.85e-18
CM000680.2	9474714	9476253	1540	*	7.94	9.77	1.64e-20	4.85e-18
CM000667.2	68239562	68240025	464	*	3.72	7.17	1.66e-20	4.9e-18
CM000663.2	160576400	160577387	988	*	3.49	7.16	1.67e-20	4.91e-18
CM000663.2	11059546	11060520	975	*	6.17	8.43	1.67e-20	4.92e-18
CM000669.2	66848289	66848783	495	*	3.54	7.27	1.67e-20	4.92e-18
CM000674.2	68610378	68611563	1186	*	6.55	8.64	1.69e-20	4.96e-18
CM000665.2	170869658	170870559	902	*	5.97	8.23	1.69e-20	4.96e-18
CM000669.2	151057611	151060208	2598	*	7.41	9.33	1.7e-20	4.99e-18
CM000666.2	75939729	75941265	1537	*	7.36	9.18	1.7e-20	4.99e-18
CM000678.2	1677930	1678973	1044	*	5.5	8.15	1.71e-20	4.99e-18
CM000663.2	151146194	151147188	995	*	5.98	8.3	1.71e-20	5.01e-18
CM000664.2	25877439	25878908	1470	*	6.69	8.91	1.72e-20	5.01e-18
CM000681.2	58386426	58387406	981	*	5.66	8.04	1.74e-20	5.09e-18
CM000663.2	92298525	92299509	985	*	6.25	8.41	1.75e-20	5.09e-18
CM000663.2	145926692	145927775	1084	*	6.01	8.2	1.75e-20	5.09e-18
CM000682.2	35092279	35093770	1492	*	5.96	8.36	1.76e-20	5.13e-18
CM000663.2	35718521	35719425	905	*	6.71	8.74	1.87e-20	5.43e-18
CM000664.2	42809645	42811729	2085	*	7.97	9.79	1.89e-20	5.51e-18
CM000674.2	122500212	122501395	1184	*	6.32	8.59	1.93e-20	5.6e-18
CM000663.2	184754112	184755763	1652	*	7.86	9.79	1.93e-20	5.6e-18
CM000672.2	87504356	87505661	1306	*	6.65	8.74	1.94e-20	5.64e-18
CM000672.2	102420607	102422412	1806	*	6.47	8.66	1.96e-20	5.67e-18
CM000675.2	49791685	49793446	1762	*	6.98	8.88	1.98e-20	5.72e-18
CM000665.2	133426670	133427200	531	*	4.83	7.74	1.98e-20	5.72e-18
CM000676.2	31206760	31208532	1773	*	7.49	9.36	1.98e-20	5.72e-18
CM000682.2	62501617	62502656	1040	*	5.89	8.17	1.99e-20	5.74e-18
CM000663.2	207751736	207752996	1261	*	6.73	8.69	1.99e-20	5.74e-18
CM000681.2	58278350	58279560	1211	*	6.75	8.94	2e-20	5.77e-18
CM000667.2	163505116	163506118	1003	*	6.82	8.93	2.01e-20	5.77e-18
CM000663.2	171741369	171743429	2061	*	6.36	8.38	2.02e-20	5.81e-18
CM000675.2	43878875	43880111	1237	*	6.25	8.35	2.06e-20	5.91e-18
CM000666.2	82900072	82901459	1388	*	7.37	9.38	2.06e-20	5.93e-18
CM000668.2	145963403	145964936	1534	*	7.62	9.38	2.11e-20	6.05e-18
CM000668.2	107957262	107958837	1576	*	7.51	9.23	2.12e-20	6.07e-18
CM000681.2	18571474	18572184	711	*	5.06	7.78	2.13e-20	6.09e-18
CM000665.2	49673305	49674715	1411	*	7.33	9.21	2.18e-20	6.25e-18
CM000681.2	3133057	3133864	808	*	4.66	7.58	2.19e-20	6.28e-18
CM000670.2	17922271	17924243	1973	*	7.97	9.55	2.25e-20	6.43e-18
CM000663.2	169105425	169108042	2618	*	8.08	9.61	2.28e-20	6.52e-18
CM000663.2	58903380	58904388	1009	*	6.81	8.86	2.29e-20	6.54e-18
CM000669.2	66740127	66741619	1493	*	6.48	8.54	2.3e-20	6.54e-18
CM000685.2	44872249	44874323	2075	*	7.47	9.21	2.32e-20	6.61e-18
CM000679.2	17751790	17752911	1122	*	6.05	8.51	2.35e-20	6.67e-18
CM000668.2	5260163	5261693	1531	*	7.22	8.98	2.37e-20	6.75e-18
CM000667.2	172186891	172188968	2078	*	8.21	9.96	2.38e-20	6.77e-18
CM000677.2	75453367	75455328	1962	*	7.3	9.28	2.4e-20	6.81e-18
CM000675.2	31160892	31162621	1730	*	7.48	9.25	2.44e-20	6.9e-18
CM000678.2	4733901	4735214	1314	*	6.05	8.31	2.46e-20	6.97e-18
CM000676.2	69766796	69768108	1313	*	6.3	8.5	2.47e-20	7e-18
CM000664.2	162343801	162344854	1054	*	7.7	9.36	2.49e-20	7.03e-18
CM000666.2	82373133	82374671	1539	*	7.48	9.23	2.54e-20	7.16e-18
CM000681.2	37468947	37469853	907	*	5.4	7.91	2.55e-20	7.2e-18
CM000682.2	45856909	45858118	1210	*	6.48	8.66	2.6e-20	7.33e-18
CM000678.2	75062240	75062873	634	*	5.1	7.8	2.63e-20	7.4e-18
CM000674.2	122974301	122975735	1435	*	6.39	8.54	2.63e-20	7.41e-18
CM000666.2	2962760	2964409	1650	*	6.98	9.07	2.7e-20	7.6e-18
CM000665.2	183635259	183637168	1910	*	6.98	9.04	2.75e-20	7.74e-18
CM000674.2	132908109	132909238	1130	*	7.08	9.01	2.77e-20	7.79e-18
CM000669.2	2353915	2355479	1565	*	6.59	8.69	2.79e-20	7.82e-18
CM000666.2	107824119	107825785	1667	*	8	9.75	2.8e-20	7.85e-18
CM000674.2	123364311	123365972	1662	*	6.29	8.36	2.82e-20	7.91e-18
CM000665.2	149812237	149814228	1992	*	7.85	9.57	2.83e-20	7.92e-18
CM000673.2	43830854	43831377	524	*	4.37	7.54	2.85e-20	7.96e-18
CM000668.2	42563634	42564691	1058	*	6.61	8.67	2.85e-20	7.96e-18
CM000671.2	128370705	128371747	1043	*	5.34	7.97	2.9e-20	8.11e-18
CM000663.2	43946252	43947401	1150	*	6.94	9.13	2.9e-20	8.11e-18
CM000663.2	174799297	174800050	754	*	5.28	7.84	2.91e-20	8.12e-18
CM000663.2	112704445	112705592	1148	*	6.37	8.41	2.94e-20	8.19e-18
CM000673.2	75030008	75030699	692	*	4.84	7.58	2.97e-20	8.28e-18
CM000679.2	7014242	7015564	1323	*	6.94	9.06	2.99e-20	8.31e-18
CM000665.2	49092956	49094766	1811	*	7.08	9.02	2.99e-20	8.31e-18
CM000671.2	35079417	35080274	858	*	5.57	8.01	3.01e-20	8.37e-18
CM000676.2	45133927	45134856	930	*	6.88	8.75	3.02e-20	8.37e-18
CM000684.2	31489288	31490863	1576	*	6.1	8.26	3.03e-20	8.39e-18
CM000682.2	45812188	45812906	719	*	5.58	8.01	3.05e-20	8.45e-18
CM000672.2	62811138	62811951	814	*	5.5	7.93	3.12e-20	8.63e-18
CM000670.2	38938314	38939047	734	*	6.8	8.74	3.12e-20	8.63e-18
CM000679.2	64129532	64130777	1246	*	6.55	8.66	3.13e-20	8.64e-18
CM000663.2	31573795	31574297	503	*	2.41	6.98	3.15e-20	8.71e-18
CM000672.2	100372938	100374475	1538	*	6.56	8.8	3.16e-20	8.71e-18
CM000681.2	48618822	48619738	917	*	6.83	8.97	3.16e-20	8.71e-18
CM000671.2	114385167	114386203	1037	*	6.22	8.38	3.17e-20	8.72e-18
CM000669.2	43582686	43583957	1272	*	7.32	9.15	3.18e-20	8.75e-18
CM000676.2	102361819	102362413	595	*	3.84	7.22	3.19e-20	8.77e-18
CM000681.2	12937843	12939120	1278	*	6.54	8.76	3.24e-20	8.9e-18
CM000681.2	58558102	58559788	1687	*	6.59	8.88	3.24e-20	8.9e-18
CM000676.2	69611262	69612326	1065	*	6.76	8.91	3.25e-20	8.9e-18
CM000663.2	226186083	226187115	1033	*	6.43	8.64	3.25e-20	8.91e-18
CM000666.2	158809671	158811057	1387	*	5.3	7.91	3.25e-20	8.91e-18
CM000668.2	17705526	17707196	1671	*	7.25	9.13	3.27e-20	8.96e-18
CM000670.2	41791940	41792792	853	*	5.71	8.12	3.32e-20	9.07e-18
CM000679.2	80832885	80833462	578	*	2.79	7.01	3.33e-20	9.1e-18
CM000665.2	128123455	128124169	715	*	5.88	8.14	3.33e-20	9.1e-18
CM000667.2	140345996	140346961	966	*	5.91	8.15	3.34e-20	9.1e-18
CM000665.2	5026140	5027171	1032	*	6.07	8.3	3.4e-20	9.25e-18
CM000665.2	153160218	153163559	3342	*	9.22	10.62	3.4e-20	9.26e-18
CM000681.2	42216985	42218193	1209	*	5.94	8.22	3.43e-20	9.33e-18
CM000674.2	49129742	49131938	2197	*	7.27	9.34	3.43e-20	9.33e-18
CM000674.2	108691002	108692642	1641	*	6.7	8.85	3.45e-20	9.36e-18
CM000677.2	70142002	70143113	1112	*	5.29	7.9	3.47e-20	9.41e-18
CM000668.2	37818590	37820596	2007	*	7.86	9.71	3.48e-20	9.44e-18
CM000679.2	7931689	7933345	1657	*	6.56	8.77	3.6e-20	9.74e-18
CM000678.2	30354893	30356211	1319	*	5.71	8.08	3.6e-20	9.74e-18
CM000664.2	96857238	96858772	1535	*	7.46	9.34	3.68e-20	9.95e-18
CM000668.2	56938554	56939196	643	*	6.01	8.25	3.7e-20	1e-17
CM000674.2	6960652	6962639	1988	*	7.2	9.19	3.74e-20	1.01e-17
CM000663.2	109793549	109794746	1198	*	5.32	7.86	3.75e-20	1.01e-17
CM000663.2	31644287	31645433	1147	*	5.64	8.11	3.75e-20	1.01e-17
CM000663.2	66374725	66375161	437	*	4.18	7.3	3.78e-20	1.02e-17
CM000669.2	99408029	99409130	1102	*	5.96	8.14	3.79e-20	1.02e-17
CM000673.2	72336011	72336572	562	*	3.53	7.16	3.87e-20	1.04e-17
CM000685.2	3738359	3739043	685	*	4.07	7.44	3.87e-20	1.04e-17
CM000681.2	56403385	56404788	1404	*	5.6	8.05	3.9e-20	1.05e-17
CM000663.2	207825729	207826335	607	*	5.61	8.02	3.93e-20	1.05e-17
CM000674.2	52069379	52070310	932	*	6.45	8.59	3.95e-20	1.06e-17
CM000663.2	9289729	9290846	1118	*	6.15	8.28	4.02e-20	1.08e-17
CM000666.2	39182031	39183423	1393	*	7.43	9.25	4.07e-20	1.09e-17
CM000684.2	30356454	30357314	861	*	5.33	7.89	4.1e-20	1.1e-17
CM000683.2	46457971	46459258	1288	*	7.1	9.01	4.11e-20	1.1e-17
CM000664.2	96637510	96638709	1200	*	6.86	8.84	4.17e-20	1.11e-17
CM000663.2	93179536	93181352	1817	*	7.7	9.63	4.2e-20	1.12e-17
CM000665.2	129599347	129600286	940	*	5.91	8.11	4.36e-20	1.16e-17
CM000663.2	147084357	147085315	959	*	4.56	7.49	4.41e-20	1.18e-17
CM000683.2	33975608	33976972	1365	*	5.66	8.12	4.42e-20	1.18e-17
CM000663.2	46340507	46341248	742	*	5.52	7.94	4.42e-20	1.18e-17
CM000668.2	43628592	43630496	1905	*	7.55	9.52	4.48e-20	1.19e-17
CM000673.2	130001412	130003862	2451	*	8.15	9.86	4.51e-20	1.2e-17
CM000681.2	15836474	15837624	1151	*	6.38	8.64	4.52e-20	1.2e-17
CM000673.2	65613468	65614832	1365	*	5.84	8.27	4.59e-20	1.22e-17
CM000675.2	77026116	77027633	1518	*	7.55	9.23	4.59e-20	1.22e-17
CM000663.2	25429991	25431403	1413	*	7.02	9.12	4.65e-20	1.23e-17
CM000667.2	146182171	146183218	1048	*	7.01	8.92	4.8e-20	1.27e-17
CM000665.2	10248079	10249653	1575	*	6.43	8.62	4.81e-20	1.27e-17
CM000663.2	39183743	39184432	690	*	3.44	7.09	4.81e-20	1.27e-17
CM000674.2	121992044	121992540	497	*	4.11	7.44	4.82e-20	1.27e-17
CM000673.2	35165676	35167250	1575	*	5.95	8.36	4.84e-20	1.28e-17
CM000664.2	135530375	135532210	1836	*	8.02	9.77	4.88e-20	1.29e-17
CM000663.2	145823474	145824549	1076	*	5.16	7.75	5.07e-20	1.33e-17
CM000664.2	47175338	47177346	2009	*	7.45	9.12	5.08e-20	1.34e-17
CM000663.2	47333466	47334883	1418	*	6.44	8.61	5.14e-20	1.35e-17
CM000664.2	8543160	8545687	2528	*	8.16	9.65	5.21e-20	1.37e-17
CM000664.2	241314765	241316684	1920	*	7.77	9.62	5.21e-20	1.37e-17
CM000679.2	75895867	75897243	1377	*	6.19	8.43	5.29e-20	1.39e-17
CM000663.2	52365046	52366803	1758	*	6.91	9.01	5.29e-20	1.39e-17
CM000663.2	84365512	84366321	810	*	5.74	8.14	5.32e-20	1.39e-17
CM000679.2	68511450	68513133	1684	*	6.57	8.72	5.57e-20	1.46e-17
CM000669.2	100100371	100102133	1763	*	7.28	9.1	5.62e-20	1.47e-17
CM000677.2	41971466	41973101	1636	*	6.7	8.91	5.66e-20	1.48e-17
CM000663.2	22024837	22026305	1469	*	6.45	8.5	5.7e-20	1.49e-17
CM000680.2	267461	268959	1499	*	6.65	8.65	5.73e-20	1.49e-17
CM000679.2	2511450	2512117	668	*	5.06	7.68	5.78e-20	1.51e-17
CM000663.2	183470942	183473192	2251	*	8.01	9.73	5.82e-20	1.52e-17
CM000679.2	28717550	28718432	883	*	5.28	7.76	5.83e-20	1.52e-17
CM000682.2	35664349	35665173	825	*	5.02	7.64	5.91e-20	1.54e-17
CM000681.2	4246783	4247700	918	*	6.09	8.39	5.95e-20	1.54e-17
CM000663.2	244969601	244971445	1845	*	7.41	9.32	5.95e-20	1.54e-17
CM000684.2	27918644	27919779	1136	*	6.32	8.36	5.99e-20	1.55e-17
CM000665.2	112990715	112991581	867	*	5.53	7.94	6.01e-20	1.56e-17
CM000674.2	121796892	121797691	800	*	5.79	8.23	6.01e-20	1.56e-17
CM000677.2	40405416	40406320	905	*	6.53	8.74	6.03e-20	1.56e-17
CM000678.2	4846531	4848214	1684	*	6.44	8.52	6.14e-20	1.59e-17
CM000682.2	32357424	32359071	1648	*	6.64	8.62	6.18e-20	1.6e-17
CM000676.2	50000481	50001362	882	*	5.4	7.82	6.22e-20	1.61e-17
CM000682.2	652422	654042	1621	*	6.18	8.47	6.29e-20	1.62e-17
CM000667.2	120152381	120152887	507	*	5.01	7.65	6.37e-20	1.64e-17
CM000675.2	44917585	44918866	1282	*	6.84	8.71	6.42e-20	1.65e-17
CM000667.2	150000110	150001369	1260	*	5.95	8.13	6.59e-20	1.7e-17
CM000678.2	31052094	31052534	441	*	3.16	7.03	6.66e-20	1.71e-17
CM000668.2	158167722	158168896	1175	*	6.57	8.57	6.72e-20	1.73e-17
CM000669.2	148698158	148699927	1770	*	7.56	9.44	6.84e-20	1.76e-17
CM000664.2	32356481	32358513	2033	*	7.78	9.51	6.84e-20	1.76e-17
CM000676.2	21476552	21477705	1154	*	6.82	8.71	6.86e-20	1.76e-17
CM000663.2	192807981	192809826	1846	*	7.12	9.15	6.89e-20	1.77e-17
CM000665.2	49723380	49724520	1141	*	6.38	8.65	6.89e-20	1.77e-17
CM000667.2	134003798	134005741	1944	*	7.34	9.29	6.93e-20	1.77e-17
CM000668.2	36678280	36680813	2534	*	7.64	9.4	7.04e-20	1.8e-17
CM000667.2	75510513	75512260	1748	*	7.13	9.16	7.05e-20	1.8e-17
CM000675.2	44141681	44142779	1099	*	6.82	8.91	7.13e-20	1.82e-17
CM000667.2	65562713	65563951	1239	*	6.63	8.58	7.13e-20	1.82e-17
CM000679.2	64985257	64986360	1104	*	5.61	7.98	7.22e-20	1.84e-17
CM000679.2	43360328	43361739	1412	*	5.93	8.37	7.24e-20	1.84e-17
CM000665.2	112561120	112562645	1526	*	7.83	9.48	7.31e-20	1.86e-17
CM000669.2	149838033	149839071	1039	*	6.86	8.79	7.41e-20	1.89e-17
CM000663.2	83998336	83999617	1282	*	7.04	8.85	7.42e-20	1.89e-17
CM000663.2	205748949	205750520	1572	*	6.99	9.13	7.43e-20	1.89e-17
CM000678.2	70250998	70252166	1169	*	5.83	8.22	7.47e-20	1.89e-17
CM000669.2	151226807	151227756	950	*	6.56	8.58	7.47e-20	1.9e-17
CM000673.2	59668301	59669838	1538	*	6.7	8.8	7.54e-20	1.91e-17
CM000671.2	129482690	129483983	1294	*	5.29	7.92	7.58e-20	1.92e-17
CM000674.2	53299115	53300713	1599	*	5.33	8.11	7.58e-20	1.92e-17
CM000663.2	206766247	206766834	588	*	5.46	7.85	7.68e-20	1.94e-17
CM000676.2	50116124	50116826	703	*	4.54	7.62	7.7e-20	1.95e-17
CM000673.2	65651701	65653175	1475	*	6.09	8.34	7.71e-20	1.95e-17
CM000677.2	92808958	92809765	808	*	6.56	8.61	7.75e-20	1.95e-17
CM000672.2	17200858	17201856	999	*	6.34	8.45	7.83e-20	1.97e-17
CM000665.2	48465441	48466605	1165	*	6.31	8.53	7.87e-20	1.98e-17
CM000671.2	137578435	137579163	729	*	4.88	7.69	7.99e-20	2.01e-17
CM000684.2	28799843	28801062	1220	*	6.5	8.68	8.06e-20	2.03e-17
CM000681.2	6669650	6670481	832	*	4.15	7.31	8.07e-20	2.03e-17
CM000672.2	75401142	75402591	1450	*	6.7	8.75	8.22e-20	2.06e-17
CM000681.2	57279640	57280718	1079	*	6.25	8.62	8.31e-20	2.09e-17
CM000682.2	34676370	34677394	1025	*	6.31	8.54	8.49e-20	2.13e-17
CM000681.2	43780912	43781502	591	*	4.12	7.26	8.6e-20	2.16e-17
CM000669.2	99379224	99381194	1971	*	6.65	8.56	8.65e-20	2.17e-17
CM000663.2	47207767	47208249	483	*	4.97	7.62	8.7e-20	2.18e-17
CM000664.2	231642632	231643210	579	*	3.84	7.19	8.8e-20	2.2e-17
CM000681.2	49495844	49496558	715	*	6.24	8.5	8.9e-20	2.22e-17
CM000664.2	9703071	9704072	1002	*	5.54	7.89	9e-20	2.25e-17
CM000673.2	58577114	58580110	2997	*	7.99	9.82	9.05e-20	2.26e-17
CM000672.2	16816875	16817984	1110	*	7.63	9.56	9.05e-20	2.26e-17
CM000672.2	102917490	102918850	1361	*	7.1	9.1	9.07e-20	2.26e-17
CM000679.2	74429833	74432713	2881	*	6.98	8.94	9.19e-20	2.29e-17
CM000674.2	49264364	49265761	1398	*	6.18	8.54	9.42e-20	2.34e-17
CM000676.2	24633970	24634735	766	*	4.07	7.38	9.56e-20	2.38e-17
CM000685.2	15854194	15855658	1465	*	7.55	9.31	9.57e-20	2.38e-17
KI270713.1	20908	22734	1827	*	6.54	8.82	9.83e-20	2.44e-17
CM000663.2	156337817	156338933	1117	*	6.82	8.96	9.87e-20	2.45e-17
CM000665.2	143970751	143973839	3089	*	8.8	10.39	9.95e-20	2.47e-17
CM000673.2	62591365	62592497	1133	*	6.49	8.62	1.03e-19	2.55e-17
CM000672.2	73096069	73097420	1352	*	6.62	8.67	1.04e-19	2.58e-17
CM000684.2	43955034	43955902	869	*	5.58	7.98	1.05e-19	2.59e-17
CM000663.2	27391969	27392983	1015	*	5.14	7.72	1.05e-19	2.6e-17
CM000663.2	171780824	171781845	1022	*	7.37	9.33	1.06e-19	2.61e-17
CM000679.2	42744336	42745245	910	*	4.69	7.52	1.07e-19	2.63e-17
CM000678.2	89490094	89491335	1242	*	6.99	9.03	1.09e-19	2.7e-17
CM000664.2	200765152	200765976	825	*	5.73	8.2	1.1e-19	2.7e-17
CM000675.2	26221447	26222661	1215	*	6.15	8.55	1.11e-19	2.74e-17
CM000676.2	50829994	50831929	1936	*	7.22	9.06	1.18e-19	2.9e-17
CM000667.2	81971628	81972670	1043	*	7.47	9.21	1.18e-19	2.91e-17
CM000673.2	8963901	8965245	1345	*	7.45	9.22	1.21e-19	2.96e-17
CM000679.2	17693841	17695379	1539	*	5.7	8.07	1.21e-19	2.97e-17
CM000664.2	9554946	9556510	1565	*	7.2	9.2	1.22e-19	2.98e-17
CM000663.2	172933595	172934518	924	*	5.31	8.07	1.23e-19	3.02e-17
CM000681.2	15331158	15332401	1244	*	4.49	7.44	1.24e-19	3.03e-17
CM000679.2	18182618	18184381	1764	*	7.13	9.18	1.24e-19	3.04e-17
CM000679.2	63773140	63774882	1743	*	7.45	9.3	1.24e-19	3.04e-17
CM000679.2	4947884	4950695	2812	*	6.91	8.83	1.27e-19	3.1e-17
CM000665.2	31076969	31077665	697	*	5.37	7.87	1.29e-19	3.14e-17
CM000681.2	48468651	48469910	1260	*	7.2	9.27	1.29e-19	3.15e-17
CM000674.2	43805763	43806692	930	*	6.26	8.31	1.31e-19	3.2e-17
CM000679.2	17151734	17152455	722	*	4.58	7.43	1.32e-19	3.21e-17
CM000670.2	28365703	28366302	600	*	5.24	7.87	1.33e-19	3.24e-17
CM000665.2	128051679	128052818	1140	*	6.45	8.54	1.35e-19	3.28e-17
CM000664.2	63587953	63589340	1388	*	7.6	9.5	1.36e-19	3.31e-17
CM000674.2	6943433	6944915	1483	*	6.22	8.44	1.36e-19	3.31e-17
CM000670.2	30727165	30728178	1014	*	6.69	8.64	1.36e-19	3.31e-17
CM000675.2	30465488	30466235	748	*	6.21	8.31	1.36e-19	3.31e-17
CM000664.2	73932002	73932558	557	*	4.25	7.33	1.37e-19	3.33e-17
CM000664.2	196925907	196927316	1410	*	6.7	8.65	1.39e-19	3.37e-17
CM000663.2	109984247	109985604	1358	*	6.81	8.89	1.41e-19	3.4e-17
CM000664.2	70552649	70554451	1803	*	7.25	9.03	1.41e-19	3.41e-17
CM000669.2	107743128	107744701	1574	*	7.59	9.45	1.45e-19	3.5e-17
CM000663.2	157137941	157139040	1100	*	6.04	8.29	1.45e-19	3.5e-17
CM000665.2	51941628	51943344	1717	*	7.32	9.33	1.47e-19	3.55e-17
CM000682.2	2872300	2873940	1641	*	6.36	8.6	1.47e-19	3.55e-17
CM000673.2	130166227	130166849	623	*	6.03	8.47	1.48e-19	3.56e-17
CM000681.2	51440859	51442136	1278	*	5.7	8.06	1.49e-19	3.58e-17
CM000673.2	114399959	114401091	1133	*	6.95	8.98	1.49e-19	3.59e-17
CM000673.2	64885428	64885954	527	*	4.69	7.57	1.5e-19	3.61e-17
CM000674.2	53268104	53268659	556	*	5	7.6	1.52e-19	3.65e-17
CM000674.2	50084956	50085805	850	*	5.64	7.95	1.54e-19	3.69e-17
CM000674.2	119988393	119990066	1674	*	7.07	9	1.54e-19	3.7e-17
CM000681.2	50601537	50602224	688	*	5.84	8.18	1.55e-19	3.72e-17
CM000665.2	52055700	52057767	2068	*	6.98	8.94	1.55e-19	3.72e-17
CM000667.2	149805772	149806427	656	*	5.79	8.06	1.56e-19	3.74e-17
CM000675.2	48037494	48038217	724	*	6.09	8.19	1.6e-19	3.84e-17
CM000684.2	41091143	41093123	1981	*	6.73	8.9	1.62e-19	3.87e-17
CM000667.2	134647812	134649337	1526	*	5.98	8.25	1.63e-19	3.9e-17
CM000669.2	149125618	149127781	2164	*	7.6	9.28	1.64e-19	3.9e-17
CM000670.2	101003785	101004609	825	*	4.5	7.63	1.64e-19	3.9e-17
CM000675.2	21139831	21140988	1158	*	6.26	8.3	1.64e-19	3.92e-17
CM000663.2	121184040	121185858	1819	*	6.9	8.79	1.65e-19	3.92e-17
CM000681.2	18763727	18764661	935	*	6.41	8.59	1.66e-19	3.95e-17
CM000674.2	56315480	56316579	1100	*	6.1	8.47	1.67e-19	3.97e-17
CM000669.2	43926086	43927084	999	*	6.4	8.38	1.69e-19	4.01e-17
CM000679.2	50055537	50057297	1761	*	5.56	7.94	1.69e-19	4.01e-17
CM000677.2	58932975	58934267	1293	*	6.98	8.92	1.69e-19	4.01e-17
CM000667.2	68434103	68434879	777	*	6.38	8.36	1.7e-19	4.04e-17
CM000671.2	137589904	137591365	1462	*	6.24	8.42	1.71e-19	4.05e-17
CM000677.2	76931300	76932269	970	*	6.54	8.57	1.73e-19	4.11e-17
CM000663.2	32816986	32818469	1484	*	6.5	8.5	1.76e-19	4.16e-17
CM000683.2	39380114	39380890	777	*	5.24	7.87	1.77e-19	4.2e-17
CM000679.2	29565911	29569668	3758	*	7.17	9.24	1.79e-19	4.22e-17
CM000672.2	49176967	49178209	1243	*	7.2	8.94	1.8e-19	4.26e-17
CM000663.2	1231258	1232614	1357	*	6.38	8.62	1.82e-19	4.3e-17
CM000679.2	49361021	49362587	1567	*	5.75	8.09	1.82e-19	4.3e-17
CM000673.2	796092	796985	894	*	5.55	7.94	1.85e-19	4.37e-17
CM000678.2	66872951	66874222	1272	*	6.75	8.85	1.96e-19	4.62e-17
CM000671.2	89318092	89319105	1014	*	6.68	8.72	2e-19	4.7e-17
CM000663.2	77682138	77683976	1839	*	7.33	9.04	2e-19	4.7e-17
CM000665.2	184361350	184363790	2441	*	7.7	9.33	2.01e-19	4.72e-17
CM000668.2	14121661	14122499	839	*	5.21	7.89	2.02e-19	4.74e-17
CM000679.2	47970629	47971592	964	*	6.17	8.48	2.04e-19	4.8e-17
CM000668.2	33589760	33590570	811	*	5.16	7.91	2.05e-19	4.81e-17
CM000679.2	81034522	81036029	1508	*	5.57	8.06	2.05e-19	4.82e-17
CM000682.2	35454666	35455741	1076	*	5.92	8.13	2.09e-19	4.91e-17
CM000670.2	30657304	30658685	1382	*	6.54	8.5	2.1e-19	4.92e-17
CM000665.2	141294873	141295329	457	*	4.84	7.55	2.12e-19	4.96e-17
CM000681.2	5229150	5229900	751	*	4.01	7.31	2.15e-19	5.02e-17
CM000665.2	51982490	51983845	1356	*	6.46	8.66	2.15e-19	5.03e-17
CM000678.2	77232	78675	1444	*	5.29	7.85	2.16e-19	5.05e-17
CM000676.2	73490824	73491936	1113	*	5.91	8.23	2.16e-19	5.05e-17
CM000674.2	110582102	110583585	1484	*	6.32	8.57	2.21e-19	5.17e-17
CM000677.2	40440640	40442391	1752	*	6.48	8.76	2.23e-19	5.21e-17
CM000668.2	42890315	42891302	988	*	6	8.33	2.25e-19	5.25e-17
CM000679.2	41530080	41531076	997	*	5.85	8.12	2.26e-19	5.25e-17
CM000681.2	46602736	46603483	748	*	4.16	7.41	2.29e-19	5.33e-17
CM000663.2	59296316	59297402	1087	*	7.47	9.37	2.3e-19	5.36e-17
CM000678.2	75011659	75012477	819	*	5.07	7.63	2.31e-19	5.37e-17
CM000669.2	104983527	104984623	1097	*	6.99	9.03	2.32e-19	5.39e-17
CM000676.2	55026801	55027563	763	*	5.52	7.89	2.33e-19	5.41e-17
CM000663.2	66137185	66137721	537	*	5.07	7.62	2.34e-19	5.42e-17
CM000676.2	35336373	35337082	710	*	6.48	8.62	2.37e-19	5.48e-17
CM000665.2	49929358	49930235	878	*	5.96	8.4	2.4e-19	5.55e-17
CM000678.2	11742161	11743440	1280	*	6.55	8.66	2.42e-19	5.59e-17
CM000672.2	103917525	103918864	1340	*	6.95	9.03	2.44e-19	5.64e-17
CM000681.2	57435079	57435827	749	*	4.67	7.53	2.46e-19	5.68e-17
CM000663.2	246565903	246567092	1190	*	6.9	8.86	2.47e-19	5.7e-17
CM000663.2	11262212	11262958	747	*	6.12	8.4	2.47e-19	5.71e-17
CM000673.2	2268845	2270109	1265	*	5.75	8.15	2.54e-19	5.85e-17
CM000677.2	81023518	81024155	638	*	4.46	7.42	2.55e-19	5.87e-17
CM000664.2	175167265	175168880	1616	*	8.28	9.84	2.6e-19	5.98e-17
CM000669.2	134646469	134647441	973	*	7.42	9.3	2.68e-19	6.18e-17
CM000670.2	130105944	130106518	575	*	4.85	7.53	2.7e-19	6.2e-17
CM000678.2	69565510	69566992	1483	*	6.2	8.31	2.78e-19	6.39e-17
CM000680.2	3177884	3178378	495	*	4.79	7.49	2.79e-19	6.4e-17
CM000663.2	186679961	186681356	1396	*	6.96	8.94	2.79e-19	6.41e-17
CM000684.2	30968513	30969885	1373	*	5.82	8.1	2.8e-19	6.42e-17
CM000676.2	55458753	55459447	695	*	4.5	7.54	2.82e-19	6.46e-17
CM000663.2	39192017	39192783	767	*	5.16	7.84	2.83e-19	6.48e-17
CM000663.2	226061761	226063382	1622	*	6.84	8.87	2.88e-19	6.6e-17
CM000676.2	54773157	54773820	664	*	5.06	7.66	2.92e-19	6.67e-17
CM000671.2	71910123	71912041	1919	*	8.16	9.8	2.95e-19	6.75e-17
CM000663.2	44985874	44986856	983	*	5.45	7.9	2.97e-19	6.77e-17
CM000680.2	2655001	2656981	1981	*	6.98	8.91	2.98e-19	6.79e-17
CM000665.2	183098917	183099840	924	*	6.88	8.78	2.98e-19	6.79e-17
CM000663.2	84103207	84103753	547	*	5.66	7.93	2.99e-19	6.82e-17
CM000682.2	4686093	4687401	1309	*	6.2	8.39	3.01e-19	6.86e-17
CM000673.2	16738100	16739216	1117	*	7.08	9.07	3.04e-19	6.91e-17
CM000664.2	196242181	196242837	657	*	5.31	7.78	3.07e-19	6.98e-17
CM000677.2	42272979	42274255	1277	*	6.43	8.61	3.11e-19	7.07e-17
CM000664.2	96264978	96266647	1670	*	7.32	9.18	3.12e-19	7.08e-17
CM000669.2	140923755	140925356	1602	*	6.94	8.72	3.12e-19	7.08e-17
CM000679.2	45160854	45162019	1166	*	6.33	8.52	3.13e-19	7.09e-17
CM000663.2	247528771	247529506	736	*	4.13	7.26	3.13e-19	7.1e-17
CM000673.2	64877972	64879434	1463	*	6.74	8.8	3.2e-19	7.24e-17
CM000663.2	66464716	66465181	466	*	3.97	7.42	3.22e-19	7.28e-17
CM000663.2	53945278	53946778	1501	*	7.6	9.34	3.22e-19	7.28e-17
CM000676.2	58297673	58299848	2176	*	7.97	9.75	3.23e-19	7.3e-17
CM000682.2	63864822	63866088	1267	*	6.03	8.39	3.24e-19	7.32e-17
CM000664.2	53786344	53787892	1549	*	6.97	8.74	3.25e-19	7.34e-17
CM000664.2	54115305	54116114	810	*	5.75	8	3.31e-19	7.46e-17
CM000681.2	37217686	37218744	1059	*	5.82	8.28	3.34e-19	7.53e-17
CM000663.2	168178595	168179610	1016	*	6.76	8.71	3.38e-19	7.61e-17
CM000671.2	127578677	127579854	1178	*	6.61	8.67	3.38e-19	7.61e-17
CM000681.2	45370114	45370952	839	*	5.34	7.9	3.39e-19	7.63e-17
CM000678.2	57244635	57245802	1168	*	7.21	9.11	3.4e-19	7.64e-17
CM000665.2	57983703	57984372	670	*	5.99	8.15	3.41e-19	7.66e-17
CM000684.2	17672641	17673495	855	*	3.38	7.02	3.49e-19	7.83e-17
CM000681.2	796759	798095	1337	*	7.09	9.16	3.51e-19	7.88e-17
CM000673.2	112225884	112226974	1091	*	6.97	8.84	3.52e-19	7.89e-17
CM000673.2	45093220	45093819	600	*	4.89	7.61	3.52e-19	7.9e-17
CM000664.2	70994124	70995328	1205	*	6.61	8.77	3.53e-19	7.91e-17
CM000680.2	62714690	62716622	1933	*	8.14	9.69	3.59e-19	8.02e-17
CM000674.2	76763611	76765117	1507	*	7.67	9.42	3.6e-19	8.06e-17
CM000665.2	183306771	183307361	591	*	4.66	7.45	3.61e-19	8.06e-17
CM000664.2	86105426	86106570	1145	*	6.35	8.52	3.63e-19	8.11e-17
CM000671.2	34376249	34377322	1074	*	6.87	8.86	3.64e-19	8.13e-17
CM000665.2	37242846	37244396	1551	*	6.26	8.33	3.68e-19	8.21e-17
CM000681.2	51394013	51394573	561	*	4.81	7.51	3.69e-19	8.23e-17
CM000676.2	39266341	39267853	1513	*	7.34	9.1	3.71e-19	8.27e-17
CM000681.2	52527095	52527829	735	*	5.41	7.86	3.8e-19	8.46e-17
CM000676.2	77760425	77761629	1205	*	5.91	8.14	3.84e-19	8.53e-17
CM000679.2	39980004	39981024	1021	*	6.47	8.57	3.85e-19	8.55e-17
CM000663.2	154220040	154221965	1926	*	6.89	8.92	3.97e-19	8.82e-17
CM000672.2	133304765	133306153	1389	*	6.92	8.8	3.98e-19	8.83e-17
CM000671.2	4792220	4793781	1562	*	7.77	9.56	4e-19	8.87e-17
CM000673.2	13276831	13279023	2193	*	7.9	9.62	4.01e-19	8.9e-17
CM000673.2	76782737	76784836	2100	*	6.68	8.65	4.02e-19	8.9e-17
CM000679.2	5191529	5192224	696	*	5.49	7.91	4.03e-19	8.92e-17
CM000677.2	90387827	90388940	1114	*	6.8	8.9	4.07e-19	9.01e-17
CM000681.2	56120089	56122039	1951	*	7.34	9.22	4.08e-19	9.03e-17
CM000672.2	71860273	71861300	1028	*	6.06	8.2	4.09e-19	9.03e-17
CM000663.2	44673777	44674901	1125	*	7.32	9.33	4.11e-19	9.08e-17
CM000663.2	21176341	21177463	1123	*	5.81	8.02	4.14e-19	9.13e-17
CM000682.2	34703592	34704999	1408	*	5.46	7.96	4.14e-19	9.14e-17
CM000681.2	14529034	14529952	919	*	6.49	8.71	4.19e-19	9.24e-17
CM000672.2	29658857	29659554	698	*	6.07	8.21	4.19e-19	9.24e-17
CM000674.2	55817573	55818567	995	*	6.93	9	4.2e-19	9.24e-17
CM000663.2	156096664	156097666	1003	*	4.68	7.52	4.21e-19	9.26e-17
CM000681.2	45405414	45406764	1351	*	5.95	8.23	4.27e-19	9.39e-17
CM000676.2	21510800	21511656	857	*	6.31	8.5	4.27e-19	9.39e-17
CM000679.2	75940780	75941410	631	*	4.17	7.26	4.33e-19	9.5e-17
CM000667.2	96807195	96808653	1459	*	6.99	8.91	4.33e-19	9.51e-17
CM000683.2	43728035	43729272	1238	*	6.97	8.74	4.35e-19	9.53e-17
CM000670.2	58658459	58660047	1589	*	6.86	8.75	4.35e-19	9.53e-17
CM000683.2	33641422	33643421	2000	*	7.69	9.56	4.45e-19	9.75e-17
CM000672.2	31759055	31760646	1592	*	7	9.03	4.46e-19	9.77e-17
CM000663.2	28647975	28649186	1212	*	5.76	8.06	4.56e-19	9.96e-17
CM000675.2	49996590	49997635	1046	*	6.12	8.43	4.57e-19	9.98e-17
CM000679.2	17681225	17683453	2229	*	6.39	8.45	4.57e-19	9.99e-17
CM000677.2	42575025	42575784	760	*	6.81	8.92	4.58e-19	9.99e-17
CM000663.2	42766302	42767797	1496	*	7.2	9.1	4.61e-19	1.01e-16
CM000676.2	77320237	77321949	1713	*	7.89	9.74	4.61e-19	1.01e-16
CM000674.2	123436044	123437173	1130	*	5.7	8.06	4.66e-19	1.02e-16
CM000671.2	34637196	34638425	1230	*	6.42	8.63	4.7e-19	1.02e-16
CM000669.2	66493237	66494207	971	*	6.46	8.48	4.73e-19	1.03e-16
CM000674.2	89162465	89163225	761	*	6.22	8.4	4.79e-19	1.04e-16
CM000663.2	111592717	111593285	569	*	3.79	7.12	4.8e-19	1.04e-16
CM000667.2	66143894	66144990	1097	*	5.98	8.18	4.81e-19	1.04e-16
CM000678.2	89256745	89257653	909	*	4.33	7.49	4.84e-19	1.05e-16
CM000666.2	1855517	1857031	1515	*	6.98	9.03	4.95e-19	1.07e-16
CM000667.2	134225247	134226954	1708	*	7.26	9.17	5.08e-19	1.1e-16
CM000668.2	26272664	26273586	923	*	5.83	8.04	5.15e-19	1.12e-16
CM000664.2	85538377	85540052	1676	*	6.99	8.88	5.17e-19	1.12e-16
CM000682.2	62301839	62303635	1797	*	6.97	9.01	5.18e-19	1.12e-16
CM000678.2	1610371	1611061	691	*	4.11	7.26	5.27e-19	1.14e-16
CM000677.2	90660277	90661178	902	*	5.83	8	5.28e-19	1.14e-16
CM000671.2	130693483	130694106	624	*	4.74	7.68	5.29e-19	1.14e-16
CM000678.2	67659622	67661103	1482	*	6.77	8.81	5.35e-19	1.15e-16
CM000681.2	10928169	10929215	1047	*	5.39	7.93	5.51e-19	1.19e-16
CM000678.2	31350138	31350662	525	*	3.58	7.04	5.59e-19	1.2e-16
CM000665.2	9468428	9468853	426	*	4.15	7.23	5.6e-19	1.21e-16
CM000677.2	65132841	65134023	1183	*	5.55	8.11	5.63e-19	1.21e-16
CM000669.2	1460481	1461575	1095	*	6.12	8.23	5.63e-19	1.21e-16
CM000671.2	125261472	125262342	871	*	5.7	8.05	5.69e-19	1.22e-16
CM000669.2	37447244	37449382	2139	*	7.45	9.07	5.73e-19	1.23e-16
CM000663.2	109933707	109934653	947	*	5.27	7.82	5.73e-19	1.23e-16
CM000684.2	41413290	41414669	1380	*	6.3	8.3	5.81e-19	1.25e-16
CM000668.2	35688296	35689412	1117	*	5.89	8.16	5.89e-19	1.26e-16
CM000681.2	38429129	38429866	738	*	3.97	7.25	5.9e-19	1.26e-16
CM000676.2	90758025	90759156	1132	*	6.29	8.4	6.02e-19	1.29e-16
CM000679.2	28725800	28727589	1790	*	6.7	8.76	6.06e-19	1.3e-16
CM000663.2	25022058	25023333	1276	*	6.7	8.79	6.11e-19	1.31e-16
CM000674.2	57279955	57280606	652	*	4.91	7.69	6.14e-19	1.31e-16
CM000683.2	34887893	34889359	1467	*	6.85	8.69	6.2e-19	1.33e-16
CM000681.2	18000682	18001516	835	*	5.87	8.13	6.25e-19	1.33e-16
CM000679.2	28318655	28319559	905	*	6.62	8.67	6.29e-19	1.34e-16
CM000668.2	14734690	14735212	523	*	4.71	7.46	6.57e-19	1.4e-16
CM000669.2	100335572	100336515	944	*	5.6	7.93	6.57e-19	1.4e-16
CM000676.2	49633552	49635454	1903	*	7.53	9.33	6.58e-19	1.4e-16
CM000677.2	66386548	66387727	1180	*	6.16	8.3	6.62e-19	1.41e-16
CM000667.2	65721064	65723394	2331	*	7.35	9.01	6.63e-19	1.41e-16
CM000679.2	2406828	2407426	599	*	2.97	7.03	6.7e-19	1.42e-16
CM000672.2	32980446	32981321	876	*	6.7	8.6	6.72e-19	1.43e-16
CM000663.2	51729271	51730248	978	*	5.99	8.26	6.74e-19	1.43e-16
CM000664.2	24123102	24124127	1026	*	6.42	8.4	6.82e-19	1.45e-16
CM000681.2	50025007	50026134	1128	*	6.25	8.48	6.89e-19	1.46e-16
CM000672.2	79443993	79446605	2613	*	8.05	9.71	6.95e-19	1.47e-16
CM000667.2	34788814	34789811	998	*	6.84	8.76	7.04e-19	1.49e-16
CM000679.2	8189008	8190803	1796	*	6.83	8.81	7.08e-19	1.5e-16
CM000678.2	11255168	11256939	1772	*	6.68	8.61	7.13e-19	1.51e-16
CM000678.2	28493891	28494739	849	*	4.8	7.58	7.23e-19	1.53e-16
CM000678.2	1420577	1421443	867	*	5.23	7.96	7.29e-19	1.54e-16
CM000680.2	26089654	26091472	1819	*	7.88	9.49	7.36e-19	1.55e-16
CM000678.2	75432882	75434382	1501	*	6.61	8.55	7.42e-19	1.57e-16
CM000663.2	11979780	11980796	1017	*	6.36	8.43	7.49e-19	1.58e-16
CM000673.2	910282	911567	1286	*	5.99	8.23	7.57e-19	1.59e-16
CM000664.2	61853658	61855165	1508	*	7.21	8.99	7.57e-19	1.59e-16
CM000681.2	48780701	48781438	738	*	5.16	7.66	7.58e-19	1.59e-16
CM000684.2	30262998	30264142	1145	*	4.55	7.61	7.59e-19	1.59e-16
CM000680.2	34978705	34979577	873	*	6.22	8.38	7.68e-19	1.61e-16
CM000669.2	30504255	30505396	1142	*	7.4	9.17	7.69e-19	1.61e-16
CM000664.2	113105055	113105615	561	*	3.29	7.08	7.74e-19	1.62e-16
CM000680.2	23452757	23453909	1153	*	6.83	8.83	7.78e-19	1.63e-16
CM000664.2	231780615	231781866	1252	*	6.78	8.93	7.89e-19	1.65e-16
CM000673.2	65013502	65014913	1412	*	6.35	8.62	7.92e-19	1.66e-16
CM000676.2	105375535	105376145	611	*	4.05	7.19	7.95e-19	1.66e-16
CM000670.2	144767369	144768512	1144	*	5.91	8.2	8.18e-19	1.71e-16
CM000670.2	67061968	67062768	801	*	5.72	7.95	8.2e-19	1.71e-16
CM000663.2	146036983	146038367	1385	*	5.76	7.96	8.2e-19	1.71e-16
CM000667.2	103119614	103121117	1504	*	7.65	9.36	8.28e-19	1.73e-16
CM000663.2	150066994	150067963	970	*	5.75	8.05	8.38e-19	1.75e-16
CM000673.2	35214743	35215260	518	*	4.71	7.53	8.4e-19	1.75e-16
CM000666.2	55948390	55949775	1386	*	7.65	9.36	8.49e-19	1.77e-16
CM000685.2	53683215	53684589	1375	*	6.63	8.52	8.5e-19	1.77e-16
CM000683.2	44025669	44026183	515	*	3.09	6.92	8.54e-19	1.78e-16
CM000679.2	2592944	2594314	1371	*	6.08	8.16	8.73e-19	1.82e-16
CM000678.2	30634051	30634821	771	*	5.51	7.85	8.85e-19	1.84e-16
CM000667.2	139746545	139748330	1786	*	6.69	8.56	8.86e-19	1.84e-16
CM000674.2	54324578	54325447	870	*	6.57	8.64	8.87e-19	1.84e-16
CM000676.2	75258661	75259579	919	*	6	8.3	8.95e-19	1.86e-16
CM000674.2	50763448	50764997	1550	*	6.47	8.46	9.06e-19	1.88e-16
CM000673.2	10857329	10858949	1621	*	7.12	9.12	9.06e-19	1.88e-16
CM000679.2	28570846	28571956	1111	*	5.79	8.05	9.2e-19	1.91e-16
CM000675.2	44132566	44133381	816	*	6.03	8.21	9.24e-19	1.91e-16
CM000663.2	147171886	147173373	1488	*	7.27	9.06	9.34e-19	1.93e-16
CM000665.2	195441841	195443506	1666	*	7.21	9.18	9.48e-19	1.96e-16
CM000664.2	84945931	84947030	1100	*	5.77	8.01	9.58e-19	1.98e-16
CM000684.2	36481269	36482321	1053	*	5.3	7.82	9.63e-19	1.99e-16
CM000667.2	176388052	176389599	1548	*	7.6	9.47	9.68e-19	2e-16
CM000678.2	4615704	4616975	1272	*	6.84	8.8	9.8e-19	2.02e-16
CM000673.2	77601724	77602675	952	*	5.05	7.78	9.86e-19	2.03e-16
CM000672.2	31031364	31032832	1469	*	6.94	8.9	9.86e-19	2.03e-16
CM000678.2	980531	981796	1266	*	5.41	7.8	9.91e-19	2.04e-16
CM000675.2	80339853	80341968	2116	*	8	9.56	9.94e-19	2.04e-16
CM000675.2	49247444	49248712	1269	*	5.88	8.21	1e-18	2.06e-16
CM000664.2	71129837	71131118	1282	*	6.57	8.54	1e-18	2.06e-16
CM000677.2	90934863	90935945	1083	*	6.38	8.56	1.03e-18	2.11e-16
CM000667.2	149357510	149358684	1175	*	6.94	8.87	1.04e-18	2.13e-16
CM000665.2	47824781	47825458	678	*	5.38	7.86	1.04e-18	2.13e-16
CM000684.2	43014175	43015521	1347	*	6.35	8.46	1.04e-18	2.13e-16
CM000684.2	50582394	50583596	1203	*	7.15	9.09	1.05e-18	2.15e-16
CM000677.2	42920193	42921216	1024	*	6.26	8.26	1.05e-18	2.15e-16
CM000669.2	151028008	151028948	941	*	6.94	9.03	1.05e-18	2.15e-16
CM000665.2	48989486	48990390	905	*	5.91	8.13	1.05e-18	2.15e-16
CM000664.2	200810864	200812967	2104	*	8.09	9.88	1.06e-18	2.18e-16
CM000681.2	35648013	35648485	473	*	4.84	7.65	1.08e-18	2.2e-16
CM000681.2	34733710	34734642	933	*	5.55	7.88	1.08e-18	2.21e-16
CM000663.2	225454525	225455213	689	*	4.74	7.48	1.08e-18	2.21e-16
CM000672.2	77163795	77164370	576	*	4.66	7.48	1.1e-18	2.24e-16
CM000676.2	103384967	103385970	1004	*	6.37	8.44	1.11e-18	2.25e-16
CM000682.2	23349825	23351630	1806	*	7.51	9.36	1.11e-18	2.26e-16
CM000676.2	49992944	49993360	417	*	5	7.59	1.11e-18	2.27e-16
CM000672.2	30510575	30511362	788	*	5.9	8.18	1.14e-18	2.33e-16
CM000665.2	172750392	172751473	1082	*	7.16	8.9	1.15e-18	2.33e-16
CM000668.2	145734645	145736101	1457	*	7.48	9.15	1.15e-18	2.33e-16
CM000670.2	125174870	125175767	898	*	5.41	7.76	1.16e-18	2.35e-16
CM000667.2	127011803	127012223	421	*	4.26	7.31	1.17e-18	2.38e-16
CM000669.2	29281731	29282432	702	*	5.58	8.02	1.18e-18	2.39e-16
CM000676.2	39430841	39433356	2516	*	8.05	9.77	1.19e-18	2.42e-16
CM000672.2	73730145	73730887	743	*	4.53	7.54	1.2e-18	2.43e-16
CM000674.2	50400597	50401656	1060	*	5.34	8.01	1.2e-18	2.44e-16
CM000663.2	230077005	230077728	724	*	3.77	7.12	1.21e-18	2.44e-16
CM000671.2	127980279	127981685	1407	*	6.43	8.59	1.21e-18	2.44e-16
CM000676.2	50559933	50561333	1401	*	6.86	8.79	1.21e-18	2.45e-16
CM000667.2	150758270	150759329	1060	*	6.65	8.81	1.22e-18	2.46e-16
CM000677.2	40564529	40565314	786	*	5.74	8.16	1.25e-18	2.52e-16
CM000681.2	3185228	3186419	1192	*	5.62	7.99	1.25e-18	2.52e-16
CM000681.2	44164753	44165453	701	*	4.08	7.17	1.26e-18	2.53e-16
CM000668.2	169701308	169702966	1659	*	8	9.61	1.26e-18	2.54e-16
CM000664.2	202374932	202376908	1977	*	7.14	8.98	1.27e-18	2.55e-16
CM000671.2	92669098	92670774	1677	*	6.83	8.72	1.27e-18	2.55e-16
CM000668.2	27837822	27839200	1379	*	6.69	8.6	1.27e-18	2.56e-16
CM000665.2	182792835	182794525	1691	*	7.07	8.87	1.27e-18	2.56e-16
CM000674.2	104456329	104458751	2423	*	7.11	9.03	1.27e-18	2.56e-16
CM000667.2	68214914	68216884	1971	*	7.65	9.56	1.28e-18	2.56e-16
CM000668.2	36118507	36118985	479	*	4.48	7.34	1.28e-18	2.57e-16
CM000669.2	30026376	30027420	1045	*	6.48	8.43	1.28e-18	2.57e-16
CM000667.2	43483284	43484746	1463	*	7.31	9.18	1.3e-18	2.61e-16
CM000668.2	99424719	99426164	1446	*	7.13	8.88	1.3e-18	2.61e-16
CM000674.2	48972124	48973005	882	*	5.01	7.78	1.31e-18	2.62e-16
CM000665.2	105868254	105869751	1498	*	8.08	9.76	1.33e-18	2.66e-16
CM000674.2	49706523	49707897	1375	*	6.75	8.76	1.34e-18	2.68e-16
CM000669.2	75073165	75074162	998	*	5.67	7.97	1.35e-18	2.69e-16
CM000679.2	63826950	63827846	897	*	5.97	8.22	1.35e-18	2.69e-16
CM000683.2	36989525	36990574	1050	*	6.62	8.69	1.37e-18	2.73e-16
CM000666.2	726262	726972	711	*	4.62	7.42	1.38e-18	2.75e-16
CM000672.2	17616658	17617966	1309	*	6.82	8.69	1.38e-18	2.75e-16
CM000681.2	8412902	8413955	1054	*	5.73	8.1	1.38e-18	2.75e-16
CM000667.2	177599325	177600898	1574	*	6.29	8.38	1.38e-18	2.75e-16
CM000682.2	2470085	2471133	1049	*	5.83	8.02	1.41e-18	2.79e-16
CM000665.2	172129731	172130725	995	*	5.86	8.05	1.41e-18	2.8e-16
CM000664.2	3557886	3559019	1134	*	7.37	9.02	1.41e-18	2.8e-16
CM000681.2	57320226	57320660	435	*	4.8	7.59	1.41e-18	2.81e-16
CM000674.2	68373795	68374369	575	*	4.85	7.61	1.43e-18	2.84e-16
CM000681.2	55117144	55118016	873	*	5.71	7.94	1.45e-18	2.87e-16
CM000678.2	29900016	29900830	815	*	4.44	7.54	1.45e-18	2.87e-16
CM000663.2	161225384	161226410	1027	*	6.51	8.72	1.46e-18	2.9e-16
CM000681.2	10380301	10381102	802	*	6.14	8.34	1.48e-18	2.92e-16
CM000684.2	40818708	40819617	910	*	4.94	7.62	1.49e-18	2.95e-16
CM000663.2	20786092	20787727	1636	*	6.46	8.58	1.5e-18	2.96e-16
CM000678.2	9127486	9128025	540	*	4.52	7.4	1.5e-18	2.97e-16
CM000665.2	47513127	47514008	882	*	6.11	8.39	1.52e-18	3e-16
CM000664.2	225040878	225043562	2685	*	7.79	9.43	1.52e-18	3e-16
CM000675.2	113490031	113491875	1845	*	7.26	9.14	1.53e-18	3.01e-16
CM000664.2	152445736	152446252	517	*	4.78	7.45	1.56e-18	3.08e-16
CM000671.2	114348756	114349385	630	*	6.26	8.31	1.57e-18	3.1e-16
CM000671.2	33166264	33168495	2232	*	7.69	9.53	1.59e-18	3.14e-16
CM000676.2	95260488	95261097	610	*	4.47	7.4	1.61e-18	3.16e-16
CM000678.2	30091659	30093048	1390	*	6.77	8.79	1.61e-18	3.16e-16
CM000681.2	17680110	17680659	550	*	4.56	7.63	1.62e-18	3.18e-16
CM000670.2	38995832	38997601	1770	*	7.69	9.4	1.64e-18	3.21e-16
CM000665.2	14178025	14178958	934	*	6.53	8.58	1.64e-18	3.23e-16
CM000669.2	77797805	77799761	1957	*	8.01	9.65	1.65e-18	3.25e-16
CM000674.2	64451782	64453237	1456	*	6.57	8.66	1.67e-18	3.27e-16
CM000667.2	134874053	134875518	1466	*	6.47	8.58	1.69e-18	3.31e-16
CM000681.2	16094982	16095671	690	*	3.83	7.29	1.69e-18	3.31e-16
CM000667.2	79513420	79514980	1561	*	7.53	9.23	1.7e-18	3.32e-16
CM000676.2	81219825	81221864	2040	*	7.25	9.05	1.74e-18	3.4e-16
CM000677.2	41115365	41116920	1556	*	6.72	8.65	1.74e-18	3.41e-16
CM000681.2	11504904	11506260	1357	*	5.95	8.23	1.75e-18	3.42e-16
CM000669.2	38177769	38178990	1222	*	7.22	9	1.75e-18	3.42e-16
CM000678.2	23641131	23641764	634	*	5.24	7.68	1.75e-18	3.43e-16
CM000663.2	170531640	170532737	1098	*	6.5	8.4	1.77e-18	3.45e-16
CM000663.2	153922174	153923559	1386	*	7.12	9.12	1.77e-18	3.45e-16
CM000676.2	50521232	50521903	672	*	4.61	7.42	1.77e-18	3.46e-16
CM000667.2	139403520	139404492	973	*	6.15	8.44	1.79e-18	3.49e-16
CM000677.2	67120980	67121656	677	*	5.86	8	1.8e-18	3.5e-16
CM000670.2	101204532	101206513	1982	*	7.99	9.76	1.84e-18	3.57e-16
CM000672.2	70145371	70146975	1605	*	7.15	9	1.85e-18	3.6e-16
CM000676.2	45252869	45253689	821	*	6.81	8.72	1.86e-18	3.61e-16
CM000673.2	61508097	61510073	1977	*	5.67	8.13	1.86e-18	3.61e-16
CM000673.2	65614937	65616245	1309	*	6.95	9.06	1.87e-18	3.63e-16
CM000678.2	11915037	11916428	1392	*	6.52	8.57	1.88e-18	3.65e-16
CM000681.2	3812327	3812807	481	*	3.97	7.22	1.88e-18	3.65e-16
CM000663.2	169893204	169894481	1278	*	7.7	9.38	1.9e-18	3.68e-16
CM000674.2	92597819	92598352	534	*	4.91	7.5	1.9e-18	3.68e-16
CM000684.2	20020716	20022211	1496	*	6.66	8.71	1.91e-18	3.7e-16
CM000676.2	20682375	20684689	2315	*	6.91	8.72	1.93e-18	3.73e-16
CM000675.2	24922315	24923559	1245	*	6.97	8.87	1.93e-18	3.74e-16
CM000673.2	77819400	77821397	1998	*	7.16	9.15	1.93e-18	3.74e-16
CM000664.2	98607887	98609220	1334	*	6.33	8.29	1.94e-18	3.75e-16
CM000674.2	56299677	56300903	1227	*	6.69	8.73	1.95e-18	3.76e-16
CM000664.2	86622514	86624091	1578	*	7.36	9.33	1.96e-18	3.78e-16
CM000674.2	949063	950337	1275	*	6.89	8.97	1.98e-18	3.82e-16
CM000672.2	394326	395186	861	*	5.67	8	1.98e-18	3.82e-16
CM000675.2	99307820	99308295	476	*	5.15	7.73	1.99e-18	3.84e-16
CM000681.2	47256349	47257712	1364	*	6.75	8.86	2.02e-18	3.88e-16
CM000677.2	75455490	75456397	908	*	5.08	7.59	2.03e-18	3.9e-16
CM000670.2	22168391	22169233	843	*	5.4	7.85	2.07e-18	3.98e-16
CM000667.2	57173078	57174764	1687	*	8.28	10.01	2.09e-18	4.01e-16
CM000675.2	26253734	26255094	1361	*	6.94	8.85	2.09e-18	4.02e-16
CM000663.2	151346743	151347734	992	*	5.93	8.35	2.09e-18	4.02e-16
CM000673.2	236084	237437	1354	*	5.88	8.16	2.1e-18	4.02e-16
CM000665.2	48187843	48188846	1004	*	5.65	8.12	2.14e-18	4.1e-16
CM000671.2	128094247	128094748	502	*	3.91	7.17	2.16e-18	4.13e-16
CM000677.2	52077005	52077461	457	*	3.59	7.03	2.17e-18	4.16e-16
CM000671.2	136117597	136119849	2253	*	7.2	9.08	2.18e-18	4.16e-16
CM000672.2	108358836	108359247	412	*	4.44	7.33	2.18e-18	4.17e-16
CM000679.2	61927137	61928145	1009	*	5.48	7.85	2.19e-18	4.18e-16
CM000669.2	73717584	73718721	1138	*	5.59	7.97	2.19e-18	4.18e-16
CM000675.2	28138052	28140165	2114	*	6.95	8.91	2.19e-18	4.19e-16
CM000671.2	5437245	5438192	948	*	6.8	8.71	2.21e-18	4.21e-16
CM000664.2	74833575	74835687	2113	*	7.42	9.08	2.23e-18	4.25e-16
CM000676.2	74018631	74019545	915	*	5.8	8.09	2.23e-18	4.25e-16
CM000673.2	10454898	10456475	1578	*	6.93	8.75	2.24e-18	4.26e-16
CM000671.2	110069615	110070330	716	*	6.07	8.28	2.24e-18	4.27e-16
CM000681.2	9768431	9769120	690	*	5.46	7.78	2.25e-18	4.28e-16
CM000681.2	8002259	8002694	436	*	3.33	7.01	2.25e-18	4.28e-16
CM000667.2	149485750	149486568	819	*	4.08	7.16	2.26e-18	4.3e-16
CM000678.2	29925537	29926649	1113	*	5.62	7.94	2.26e-18	4.3e-16
CM000684.2	17638130	17639264	1135	*	5.29	7.74	2.27e-18	4.3e-16
CM000684.2	29882935	29884058	1124	*	5.83	8.07	2.27e-18	4.31e-16
CM000664.2	37390021	37391073	1053	*	5.66	7.98	2.28e-18	4.32e-16
CM000663.2	234866116	234866793	678	*	6.39	8.47	2.31e-18	4.38e-16
CM000665.2	113745156	113746510	1355	*	7.2	8.91	2.35e-18	4.46e-16
CM000678.2	30377440	30379071	1632	*	7.3	9.27	2.36e-18	4.47e-16
CM000665.2	133805439	133806541	1103	*	6.94	8.71	2.38e-18	4.51e-16
CM000663.2	229625417	229626816	1400	*	6.84	8.7	2.4e-18	4.54e-16
CM000663.2	156291201	156292044	844	*	6.13	8.33	2.42e-18	4.57e-16
CM000669.2	100177093	100177944	852	*	5.65	7.97	2.42e-18	4.58e-16
CM000669.2	30284107	30286251	2145	*	7.61	9.49	2.43e-18	4.6e-16
CM000677.2	43122688	43123488	801	*	5.09	7.7	2.45e-18	4.63e-16
CM000683.2	44011864	44013174	1311	*	5.84	8.2	2.46e-18	4.64e-16
CM000665.2	185937096	185938374	1279	*	6.8	8.68	2.49e-18	4.7e-16
CM000677.2	41332072	41333283	1212	*	6.32	8.52	2.5e-18	4.71e-16
CM000665.2	52409550	52410881	1332	*	6.84	8.87	2.52e-18	4.74e-16
CM000679.2	59963925	59965220	1296	*	5.45	7.83	2.53e-18	4.76e-16
CM000673.2	72222932	72224210	1279	*	6.16	8.52	2.55e-18	4.79e-16
CM000681.2	13154902	13156691	1790	*	5.09	7.7	2.58e-18	4.84e-16
CM000672.2	88897172	88897870	699	*	5.08	7.62	2.58e-18	4.85e-16
CM000685.2	48896807	48898468	1662	*	6.8	8.61	2.59e-18	4.85e-16
CM000671.2	130171973	130173516	1544	*	5.61	7.94	2.59e-18	4.86e-16
CM000682.2	36128481	36129108	628	*	4.35	7.28	2.59e-18	4.86e-16
CM000679.2	65055740	65057171	1432	*	6.54	8.56	2.62e-18	4.91e-16
CM000664.2	32423488	32424007	520	*	3.32	6.92	2.64e-18	4.94e-16
CM000682.2	49776034	49776646	613	*	3.23	7	2.69e-18	5.03e-16
CM000682.2	50165817	50166525	709	*	4.96	7.6	2.69e-18	5.03e-16
CM000664.2	200962953	200964229	1277	*	6.31	8.47	2.69e-18	5.03e-16
CM000668.2	28079957	28081332	1376	*	6.17	8.17	2.73e-18	5.09e-16
CM000663.2	183915641	183916420	780	*	5.02	7.57	2.73e-18	5.11e-16
CM000671.2	129887464	129888117	654	*	3.72	7.08	2.75e-18	5.13e-16
CM000663.2	1375092	1375718	627	*	6.08	8.29	2.79e-18	5.21e-16
CM000681.2	38361610	38362783	1174	*	5.59	7.88	2.81e-18	5.24e-16
CM000674.2	95473483	95474881	1399	*	7.17	8.84	2.82e-18	5.26e-16
CM000669.2	35036358	35038359	2002	*	8.12	9.77	2.83e-18	5.27e-16
CM000676.2	50321082	50321625	544	*	5.14	7.61	2.84e-18	5.28e-16
CM000682.2	44885160	44886237	1078	*	6.4	8.35	2.84e-18	5.29e-16
CM000665.2	126607183	126607916	734	*	5.74	8.04	2.87e-18	5.34e-16
CM000666.2	74230578	74231569	992	*	5.82	8.21	2.88e-18	5.36e-16
CM000665.2	52685435	52686330	896	*	5.97	8.1	2.9e-18	5.38e-16
CM000681.2	5977625	5978493	869	*	5.94	8.16	2.94e-18	5.46e-16
CM000663.2	113072601	113073894	1294	*	7.51	9.31	2.96e-18	5.49e-16
CM000663.2	231971254	231972375	1122	*	5.58	7.86	2.96e-18	5.49e-16
CM000685.2	24149184	24150723	1540	*	7.12	9	2.96e-18	5.49e-16
CM000681.2	45730740	45731227	488	*	4.58	7.37	2.98e-18	5.52e-16
CM000666.2	169659715	169660655	941	*	5.96	8.05	2.99e-18	5.54e-16
CM000673.2	62726790	62728267	1478	*	6.62	8.69	3.02e-18	5.58e-16
CM000672.2	37976063	37977144	1082	*	7.38	9.11	3.03e-18	5.59e-16
CM000681.2	45442788	45443915	1128	*	4.58	7.52	3.06e-18	5.65e-16
CM000674.2	49366488	49367865	1378	*	6.12	8.14	3.07e-18	5.68e-16
CM000674.2	6335551	6336495	945	*	5.57	7.85	3.1e-18	5.72e-16
CM000675.2	19633154	19634581	1428	*	6.98	8.77	3.12e-18	5.75e-16
CM000666.2	3073274	3075832	2559	*	7.65	9.45	3.12e-18	5.76e-16
CM000665.2	125055338	125056619	1282	*	6.41	8.34	3.15e-18	5.81e-16
CM000665.2	98900566	98902225	1660	*	7.66	9.5	3.19e-18	5.87e-16
CM000673.2	3831459	3832355	897	*	5.47	7.79	3.25e-18	5.99e-16
CM000671.2	77176721	77178717	1997	*	8.34	9.8	3.29e-18	6.05e-16
CM000674.2	75390660	75391557	898	*	6.77	8.58	3.29e-18	6.05e-16
CM000665.2	179562544	179563844	1301	*	7.86	9.54	3.3e-18	6.06e-16
CM000670.2	66427919	66430215	2297	*	7.79	9.29	3.31e-18	6.08e-16
CM000663.2	26864630	26865869	1240	*	6.03	8.39	3.34e-18	6.12e-16
CM000672.2	73811216	73812136	921	*	6.7	8.68	3.39e-18	6.21e-16
CM000679.2	7838176	7839444	1269	*	4.66	7.44	3.4e-18	6.24e-16
CM000681.2	40465501	40466764	1264	*	6.56	8.63	3.45e-18	6.33e-16
CM000663.2	66924353	66925828	1476	*	7.24	8.98	3.46e-18	6.34e-16
CM000669.2	128408492	128410680	2189	*	7.29	9.01	3.52e-18	6.44e-16
CM000668.2	57089672	57091308	1637	*	6.23	8.44	3.52e-18	6.44e-16
CM000681.2	48720679	48721253	575	*	4.49	7.41	3.55e-18	6.5e-16
CM000676.2	73886321	73887360	1040	*	6.39	8.57	3.56e-18	6.51e-16
CM000673.2	64331585	64332190	606	*	5.31	7.87	3.6e-18	6.58e-16
CM000681.2	2059196	2060285	1090	*	6.1	8.23	3.61e-18	6.59e-16
CM000663.2	117928835	117930236	1402	*	7.36	9.03	3.62e-18	6.6e-16
CM000666.2	77074886	77076771	1886	*	7.35	9.22	3.65e-18	6.65e-16
CM000669.2	129433796	129435215	1420	*	6.19	8.4	3.65e-18	6.66e-16
CM000664.2	165952795	165954388	1594	*	7.78	9.34	3.7e-18	6.73e-16
CM000665.2	10228288	10229145	858	*	5.44	7.77	3.8e-18	6.93e-16
CM000664.2	27071114	27072365	1252	*	6.54	8.56	3.83e-18	6.97e-16
CM000681.2	12681211	12682092	882	*	4.81	7.48	3.83e-18	6.97e-16
CM000673.2	57711692	57712890	1199	*	7.19	9.05	3.84e-18	6.99e-16
CM000674.2	53006007	53007082	1076	*	6.46	8.67	3.85e-18	6.99e-16
CM000667.2	94618024	94619490	1467	*	7.09	8.85	3.85e-18	6.99e-16
CM000681.2	52535774	52536673	900	*	4.94	7.53	3.87e-18	7.02e-16
CM000681.2	36915937	36916781	845	*	4.87	7.68	3.87e-18	7.02e-16
CM000679.2	47941226	47941900	675	*	5.42	7.85	3.93e-18	7.13e-16
CM000665.2	114624652	114625248	597	*	5.5	7.93	3.97e-18	7.19e-16
CM000679.2	3667343	3669244	1902	*	6.53	8.62	3.99e-18	7.22e-16
CM000666.2	2412764	2413659	896	*	6.08	8.25	3.99e-18	7.23e-16
CM000674.2	109998963	109999668	706	*	5.82	8.06	4e-18	7.23e-16
CM000678.2	89319868	89320761	894	*	5.25	7.77	4.01e-18	7.25e-16
CM000665.2	72818430	72819277	848	*	4.67	7.45	4.02e-18	7.27e-16
CM000681.2	3572473	3573073	601	*	5.79	8.18	4.04e-18	7.29e-16
CM000674.2	50597430	50597807	378	*	3.96	7.21	4.05e-18	7.31e-16
CM000679.2	740164	740830	667	*	4.31	7.41	4.06e-18	7.32e-16
CM000667.2	55307110	55308501	1392	*	6.59	8.51	4.08e-18	7.37e-16
CM000678.2	69329992	69331051	1060	*	5.89	8.24	4.13e-18	7.45e-16
CM000681.2	50050376	50051267	892	*	3.58	7.17	4.14e-18	7.46e-16
CM000663.2	63592802	63594653	1852	*	7.67	9.19	4.18e-18	7.52e-16
CM000679.2	39461240	39462418	1179	*	5.57	8.01	4.21e-18	7.58e-16
CM000667.2	145976290	145977130	841	*	6.33	8.33	4.22e-18	7.58e-16
CM000663.2	36299821	36300349	529	*	3.75	7.06	4.24e-18	7.63e-16
CM000671.2	35161689	35162669	981	*	5.55	7.88	4.35e-18	7.81e-16
CM000664.2	48440218	48441523	1306	*	7.32	9.09	4.37e-18	7.85e-16
CM000671.2	128829403	128830065	663	*	5.15	7.61	4.37e-18	7.85e-16
CM000681.2	45717190	45718032	843	*	6.49	8.7	4.41e-18	7.92e-16
CM000676.2	54396505	54397694	1190	*	7.12	9.06	4.42e-18	7.92e-16
CM000684.2	46035612	46036662	1051	*	6.74	8.68	4.43e-18	7.94e-16
CM000669.2	106111661	106112877	1217	*	6.97	9	4.44e-18	7.95e-16
CM000673.2	68903697	68904649	953	*	5.28	7.67	4.46e-18	7.98e-16
CM000668.2	87700712	87702853	2142	*	7.86	9.52	4.46e-18	7.99e-16
CM000674.2	53726230	53726667	438	*	2.41	6.85	4.48e-18	8.02e-16
CM000663.2	174021601	174022932	1332	*	6.69	8.62	4.49e-18	8.02e-16
CM000668.2	159726600	159728135	1536	*	7.45	9.31	4.55e-18	8.13e-16
CM000671.2	40990970	40993498	2529	*	8.66	10.06	4.58e-18	8.19e-16
CM000672.2	97640242	97641843	1602	*	7.34	9.18	4.59e-18	8.19e-16
CM000671.2	33816389	33818298	1910	*	7.17	9.08	4.6e-18	8.2e-16
CM000675.2	28718191	28719302	1112	*	7.23	9.23	4.63e-18	8.26e-16
CM000669.2	152463367	152465091	1725	*	8.09	9.87	4.65e-18	8.29e-16
CM000672.2	126062009	126063015	1007	*	6.59	8.44	4.71e-18	8.39e-16
CM000666.2	169619877	169620805	929	*	6.51	8.62	4.77e-18	8.49e-16
CM000673.2	65476747	65478126	1380	*	5.91	8.17	4.78e-18	8.5e-16
CM000668.2	134435982	134436790	809	*	4.65	7.5	4.8e-18	8.53e-16
CM000681.2	37370808	37371517	710	*	5.72	8.08	4.87e-18	8.66e-16
CM000665.2	179322164	179323942	1779	*	7.76	9.39	4.92e-18	8.74e-16
CM000669.2	5595208	5596672	1465	*	6.32	8.29	4.94e-18	8.76e-16
CM000676.2	51006784	51007248	465	*	3.77	7.1	4.94e-18	8.77e-16
CM000684.2	21001578	21002798	1221	*	5.96	8.04	4.96e-18	8.79e-16
CM000682.2	34111717	34112863	1147	*	5.97	8.27	4.97e-18	8.8e-16
CM000674.2	120317156	120317948	793	*	5.56	7.9	4.97e-18	8.8e-16
CM000673.2	19027911	19028575	665	*	4.3	7.21	5e-18	8.85e-16
CM000668.2	26171750	26173259	1510	*	6.42	8.53	5.01e-18	8.86e-16
CM000676.2	77457128	77458721	1594	*	7.2	9.13	5.09e-18	9e-16
CM000666.2	48779179	48780738	1560	*	7.9	9.56	5.09e-18	9e-16
CM000677.2	49045787	49046819	1033	*	6.16	8.23	5.11e-18	9.02e-16
CM000668.2	3022779	3024385	1607	*	6.34	8.37	5.14e-18	9.07e-16
CM000678.2	2340000	2341175	1176	*	6.91	8.77	5.16e-18	9.1e-16
CM000663.2	1723939	1724808	870	*	4.69	7.43	5.18e-18	9.14e-16
CM000665.2	196019472	196020031	560	*	4.66	7.46	5.21e-18	9.18e-16
CM000673.2	96155719	96156692	974	*	5.84	8.02	5.27e-18	9.28e-16
CM000683.2	43718857	43720252	1396	*	5.89	8.04	5.27e-18	9.28e-16
CM000668.2	56542310	56543483	1174	*	7.39	9.02	5.29e-18	9.3e-16
CM000669.2	139680728	139681369	642	*	6.08	8.32	5.34e-18	9.39e-16
CM000674.2	31728378	31729597	1220	*	7.67	9.43	5.39e-18	9.48e-16
CM000682.2	34302688	34303589	902	*	6.24	8.44	5.4e-18	9.49e-16
CM000670.2	63167932	63169377	1446	*	7.75	9.56	5.47e-18	9.62e-16
CM000669.2	66591438	66592754	1317	*	5.7	8.03	5.49e-18	9.63e-16
CM000673.2	65662564	65663680	1117	*	6.09	8.15	5.49e-18	9.64e-16
CM000665.2	15601222	15602150	929	*	6.98	8.98	5.51e-18	9.67e-16
CM000665.2	101848771	101850287	1517	*	7.77	9.58	5.55e-18	9.72e-16
CM000673.2	57741125	57742222	1098	*	6.62	8.6	5.67e-18	9.93e-16
CM000678.2	67244153	67245143	991	*	6.65	8.61	5.79e-18	1.01e-15
CM000683.2	43789069	43790116	1048	*	5.92	8.05	5.81e-18	1.02e-15
CM000668.2	34391720	34393099	1380	*	6.54	8.6	5.82e-18	1.02e-15
CM000664.2	46541669	46543863	2195	*	7.4	9	5.85e-18	1.02e-15
CM000667.2	65623767	65625134	1368	*	6.95	8.88	5.89e-18	1.03e-15
CM000684.2	46753929	46754857	929	*	5.9	7.99	5.92e-18	1.03e-15
CM000679.2	82212368	82213824	1457	*	5.59	7.96	5.95e-18	1.04e-15
CM000678.2	30814086	30814751	666	*	5.59	8.03	5.97e-18	1.04e-15
CM000672.2	75773250	75774124	875	*	4.53	7.47	5.99e-18	1.04e-15
CM000677.2	50134553	50135588	1036	*	5.85	8.17	6.01e-18	1.05e-15
CM000678.2	89602358	89603047	690	*	4.47	7.38	6.01e-18	1.05e-15
CM000681.2	37594254	37595396	1143	*	5.83	8	6.05e-18	1.05e-15
CM000664.2	189674044	189675151	1108	*	7.23	9.14	6.08e-18	1.06e-15
CM000667.2	32312189	32313453	1265	*	7.6	9.49	6.09e-18	1.06e-15
CM000674.2	55996816	55997626	811	*	5.77	7.98	6.17e-18	1.07e-15
CM000672.2	68406412	68407651	1240	*	6.68	8.54	6.2e-18	1.08e-15
CM000681.2	49641546	49642639	1094	*	6.44	8.68	6.23e-18	1.08e-15
CM000664.2	55281870	55282917	1048	*	6.33	8.36	6.26e-18	1.09e-15
CM000676.2	69625286	69625877	592	*	5.28	7.7	6.32e-18	1.1e-15
CM000663.2	114756939	114758290	1352	*	7.14	8.92	6.32e-18	1.1e-15
CM000679.2	45146766	45147896	1131	*	4.78	7.56	6.35e-18	1.1e-15
CM000665.2	187986269	187986955	687	*	6.29	8.25	6.36e-18	1.1e-15
CM000664.2	73385301	73386728	1428	*	7.27	9.1	6.43e-18	1.11e-15
CM000668.2	143510928	143512071	1144	*	6.58	8.47	6.51e-18	1.13e-15
CM000679.2	17839800	17841247	1448	*	6	8.26	6.54e-18	1.13e-15
CM000664.2	190843927	190844693	767	*	5.15	7.62	6.57e-18	1.13e-15
CM000682.2	31722404	31724233	1830	*	7.13	8.98	6.62e-18	1.14e-15
CM000672.2	91908080	91909247	1168	*	6.69	8.5	6.63e-18	1.14e-15
CM000667.2	95632020	95632424	405	*	4	7.21	6.71e-18	1.16e-15
CM000678.2	10944241	10945072	832	*	5.88	8.15	6.73e-18	1.16e-15
CM000663.2	53220126	53220935	810	*	6.11	8.17	6.74e-18	1.16e-15
CM000679.2	74532040	74532781	742	*	5.74	8.16	6.75e-18	1.16e-15
CM000676.2	35825998	35827144	1147	*	7.62	9.43	6.78e-18	1.17e-15
CM000670.2	66774448	66775755	1308	*	7.06	8.77	6.8e-18	1.17e-15
CM000672.2	89643734	89645686	1953	*	8.26	9.64	6.8e-18	1.17e-15
CM000666.2	83012106	83013733	1628	*	7.27	8.95	6.82e-18	1.17e-15
CM000664.2	27085504	27086888	1385	*	6.57	8.64	6.85e-18	1.18e-15
CM000675.2	44032770	44033237	468	*	4.71	7.4	6.92e-18	1.19e-15
CM000674.2	47401143	47401761	619	*	5.42	7.72	6.97e-18	1.2e-15
CM000667.2	132829927	132831078	1152	*	6.6	8.44	7.01e-18	1.2e-15
CM000669.2	75485549	75486648	1100	*	5.41	7.72	7.12e-18	1.22e-15
CM000672.2	134513	136632	2120	*	6.43	8.56	7.22e-18	1.24e-15
CM000679.2	59786346	59787147	802	*	5.49	7.82	7.25e-18	1.24e-15
CM000666.2	22315552	22316097	546	*	5.71	7.91	7.26e-18	1.24e-15
CM000664.2	171687240	171688610	1371	*	6.74	8.62	7.28e-18	1.24e-15
CM000681.2	56476561	56478346	1786	*	6.88	8.94	7.28e-18	1.25e-15
CM000681.2	12790898	12792392	1495	*	6.03	8.31	7.28e-18	1.25e-15
CM000668.2	52994708	52995991	1284	*	7.21	9.02	7.34e-18	1.25e-15
CM000684.2	19121525	19122786	1262	*	6.65	8.63	7.35e-18	1.25e-15
CM000664.2	113756037	113757159	1123	*	6.96	8.81	7.37e-18	1.26e-15
CM000666.2	98928041	98930446	2406	*	8.25	9.83	7.38e-18	1.26e-15
CM000664.2	203238545	203240021	1477	*	7.57	9.16	7.46e-18	1.27e-15
CM000667.2	149960240	149961321	1082	*	6.88	8.95	7.52e-18	1.28e-15
CM000676.2	20412787	20413661	875	*	5.35	7.73	7.53e-18	1.28e-15
CM000668.2	149316816	149318846	2031	*	7.69	9.43	7.59e-18	1.29e-15
CM000673.2	63838566	63839485	920	*	6.48	8.64	7.62e-18	1.3e-15
CM000678.2	57734773	57736104	1332	*	7.71	9.34	7.62e-18	1.3e-15
CM000678.2	88686068	88686981	914	*	5.3	7.66	7.65e-18	1.3e-15
CM000681.2	16075881	16077110	1230	*	5.6	8.04	7.67e-18	1.3e-15
CM000672.2	5684418	5685762	1345	*	6.32	8.28	7.72e-18	1.31e-15
CM000673.2	65040721	65041780	1060	*	6.4	8.54	7.72e-18	1.31e-15
CM000682.2	46688976	46690005	1030	*	6.86	8.91	7.77e-18	1.32e-15
CM000663.2	205284471	205285216	746	*	5.13	7.61	7.78e-18	1.32e-15
CM000675.2	37058906	37059956	1051	*	6.37	8.32	7.79e-18	1.32e-15
CM000663.2	169485193	169486613	1421	*	7.59	9.39	7.87e-18	1.33e-15
CM000684.2	42648689	42649800	1112	*	5.7	7.95	7.91e-18	1.34e-15
CM000678.2	30445182	30446088	907	*	4.67	7.45	7.91e-18	1.34e-15
CM000663.2	244862855	244865166	2312	*	7.21	9.05	7.96e-18	1.35e-15
CM000667.2	96702462	96703450	989	*	5.8	7.97	7.96e-18	1.35e-15
CM000664.2	26244250	26245670	1421	*	6.41	8.48	7.98e-18	1.35e-15
CM000665.2	5122051	5123662	1612	*	6.29	8.43	7.98e-18	1.35e-15
CM000669.2	27709496	27710186	691	*	5.88	8.16	8.02e-18	1.35e-15
CM000676.2	100192525	100193612	1088	*	6.83	8.71	8.13e-18	1.37e-15
CM000670.2	100437847	100438686	840	*	6.13	8.18	8.22e-18	1.39e-15
CM000663.2	193058447	193060189	1743	*	7.72	9.39	8.27e-18	1.39e-15
CM000678.2	1826067	1827582	1516	*	6.67	8.74	8.34e-18	1.4e-15
CM000663.2	88992015	88993304	1290	*	7.44	9.24	8.34e-18	1.4e-15
[truncated: 19,454 more rows]
