# Supplementary material for: IL-33 priming and antigenic stimulation synergistically promote the transcription of proinflammatory cytokine and chemokine genes in human skin mast cells
Source: BMC Genomics. 2023 Oct 6;24:592. doi: 10.1186/s12864-023-09702-w (PMC10557204; doi:10.1186/s12864-023-09702-w)
Supplement: Supplementary file 5 — Additional file 5: Table S5. Genes synergistically induced by the combined IgECL and IL-33 stimulation, related to Fig. 6. [file 12864_2023_9702_MOESM5_ESM.xls]

## Sheet: Synergy target genes
Table S5. Genes synergistically induced by the combined IgECL and IL-33 stimulation, related to Figure 6.
Sheet 1 Synergy target genes
Gene	UN (RPKM)	IL-33 (RPKM)	IgECL (RPKM)	IgECL+IL-33 (RPKM)	LogFC
CXCL2	0.297104	0.989576	1.71288	143.978	5.73543
CXCL3	0.370726	0.254929	2.8348	155.895	5.65695
CXCL8	15.5645	6.00675	185.106	5533.21	4.85562
IL23A	0.221993	0.283205	0.590841	10.3513	3.56596
CSF3	0.153177	1.24393	0.903666	17.3794	3.01658
CXCL1	0.560301	1.17361	1.14685	17.4491	2.91067
IL1B	0.304094	53.8173	0.613815	367.65	2.75583
XIRP1	8.46114	1.38113	46.1416	265.937	2.48439
TM4SF1	0.498825	0.899276	0.606742	8.35015	2.47106
IL5	0.188056	6.53	0.382257	35.8619	2.37522
IL33	0.850443	0.522385	1.63905	10.9142	2.33615
CCL1	36.9034	106.017	199.63	1173.52	1.94091
IL1A	1.34704	3.89066	3.89058	29.5871	1.9269
SERPINB10,SERPINB2	0.125723	4.29397	0.645981	18.0074	1.86602
NAMPTP1	0.832094	1.98076	2.94482	17.5402	1.8323
CCL20	0.0450047	0.874365	2.59857	12.1776	1.81
EGR4	0.394823	0.0889673	4.07938	14.3068	1.77915
SERPINE1	8.21185	17.2847	66.1215	276.252	1.72776
TNFSF4	5.44838	2.15355	12.7428	48.3622	1.69892
CREB5	1.25489	0.352017	5.89634	19.8314	1.66624
IL6	10.9019	17.6919	54.7014	228.989	1.66135
MFSD2A	0.812965	7.37827	3.2033	33.2818	1.65318
AC110597.3	0.82093	0.722352	2.76832	10.8401	1.6348
NAMPT	33.765	61.802	110.731	522.479	1.5985
MIR155,MIR155HG	3.46221	4.19928	17.2174	63.472	1.56739
MT2P1	1.14708	7.41599	7.22618	42.5	1.53733
DSEL	0.948333	0.644667	2.77473	9.72041	1.50728
RGS16	3.14291	1.93974	7.22902	25.8457	1.49513
AC010883.3	16.7842	8.86224	28.2838	95.0567	1.35558
ZFP36L2	82.4105	43.2598	154.029	461.219	1.22514
SLAMF1	0.02674	1.76638	0.203591	4.57832	1.21664
AC087521.3,C11orf96	2.49333	5.70445	16.8612	51.8678	1.20071
PALLD	15.6129	17.3176	51.7296	157.533	1.19
MLF1	1.9868	1.745	6.6475	18.618	1.14953
HRH1	0.766842	1.86659	1.10273	6.4978	1.12982
AC010733.2,REL	10.1165	8.72626	22.7316	67.3769	1.09883
IL7R	0.561179	21.7702	1.50055	48.2592	1.05229
AC112487.1,CD200	0.0619996	0.299356	8.91415	18.9923	1.04359
GADD45A	12.4396	17.7525	54.1103	147.103	1.03351
AL136084.2	2.3712	3.18517	2.78518	12.1028	1.01945
BCL2A1	5.60912	4.74367	41.9265	94.0313	1.01064
IL13	1.26642	4.41419	6.58719	21.7154	0.981034
SLC19A2	2.59871	1.84247	9.5074	22.0407	0.957495
TNFRSF21	5.45892	3.97324	6.71274	20.3109	0.926536
CHST7	0.680737	4.52868	1.59432	11.3471	0.890012
SLCO4A1	6.61623	30.392	16.6781	86.8716	0.884074
GALNT12	2.58393	4.41221	3.79379	15.0216	0.872287
RIPK2	17.8413	22.9003	27.7182	92.0216	0.862307
CD274	17.4984	13.0399	36.5453	89.8956	0.85834
AC011471.1,RFX2	2.60337	8.00867	21.0953	52.3467	0.846884
TGM2	1.67622	7.55488	1.37908	16.0557	0.845714
DUSP1	9.5864	6.45128	19.82	46.6766	0.82921
HEG1	5.64234	7.11096	7.62293	26.1562	0.828015
NT5E	4.86312	4.96689	11.8542	29.7998	0.825031
AREG	16.9761	0.419397	169.249	299.198	0.818383
FHL2	1.58461	0.815049	7.57109	14.7366	0.813325
IVNS1ABP	22.2384	23.0762	39.5801	109.929	0.811041
FAM107B	81.6051	20.1471	165.941	324.769	0.803424
IL24	0.99828	3.37161	1.03591	7.6316	0.792018
CEBPD	4.07615	5.90815	12.9898	32.6713	0.789796
NEU4	0.11345	0.281523	7.40807	13.2472	0.784708
LOX	1.31039	3.33184	1.80083	8.71882	0.764423
MAP3K8	12.9076	19.2725	66.9967	146.111	0.760148
RGS2	126.848	63.5749	288.611	596.114	0.759253
EPB41L4A-AS1	27.852	11.9675	103.689	195.094	0.754329
AC011611.3	44.6622	13.0771	265.858	466.842	0.743005
SKIL	5.6337	14.2608	5.34856	32.4815	0.728076
CHAC1	2.66839	3.8816	12.7616	27.2799	0.712903
GBP2,GBP7	38.39	27.196	82.5331	179.316	0.708558
AL590385.2,FCGR2A,FCGR2C	9.98716	27.897	7.32193	57.5443	0.708322
TNFRSF9	0.416878	9.89335	2.93018	20.9351	0.70713
BTG2	253.652	57.7809	418.748	777.46	0.706203
RRAD	30.7491	3.77879	74.6114	127.185	0.698184
INHBA	25.722	1.19284	653.542	1060.99	0.696429
IL11	0.907424	0.0390434	14.7827	23.9252	0.690821
PHLDA1	22.3533	7.61271	120.591	206.043	0.684513
CCL3L1	68.6431	1.18455	751.435	1208.04	0.682676
TNFAIP3	3.71759	28.9082	11.6472	65.0731	0.682165
ACKR3	2.29542	8.76628	9.54693	29.143	0.670265
VEGFC	1.84138	4.39131	2.05318	10.2394	0.667994
AL136131.3	20.5361	33.1845	51.2397	132.68	0.652222
ITK	8.26783	8.18265	7.0064	23.8533	0.651158
MAFF	40.8678	3.80946	125.335	202.406	0.648266
RGS1	71.7769	11.1215	84.6482	148.91	0.636799
VCAN	2.86783	2.63246	4.03782	10.3148	0.628898
TNFAIP2	4.13826	8.29361	6.70346	23.0277	0.618689
SGPL1	3.41991	11.2073	2.59561	21.0676	0.610053
NINJ1	21.0172	59.5248	33.3956	141.008	0.60171
DUSP5	11.9692	10.9329	48.5511	89.9053	0.595905
PTGS2	790.971	93.5067	2179.99	3430.88	0.593667
ADAMTS4	0.593211	1.78955	8.89323	16.0527	0.587529
LINC01050	0.861559	1.42111	4.70242	9.02443	0.559473
ANKRD28	57.782	28.5864	141.897	250.926	0.557629
MSC	1.75277	13.2362	4.30662	25.7469	0.553518
AL162742.1	2.9986	0	26.4355	38.453	0.54062
AC243829.1	2.40965	0.135551	22.777	33.1448	0.532644
TRAF1	4.30564	36.9403	14.3117	73.124	0.512736
NFKB1	20.0868	38.6272	40.1328	112.161	0.510035
USP53	4.83168	10.2186	26.6953	52.5441	0.509365
CCN1	3.6912	2.11344	11.0193	18.3853	0.485382
AC007032.1	0.722263	0.42216	4.31983	6.63385	0.484355
BTG1,LINC01619	64.7118	56.5384	185.461	337.479	0.479796
TRIB3	31.9828	26.1312	59.5448	118.903	0.472823
NFKBIZ,NXPE3	48.4059	76.6758	68.1635	200.965	0.472491
AL390719.1	33.8053	8.50023	61.3253	96.8289	0.471684
PMAIP1	9.58525	0.751959	9.24296	13.8253	0.468045
BCL6	5.97959	5.67205	7.23769	17.8289	0.465758
AC008440.2	56.5092	33.5499	119.898	211.309	0.461601
PLEK	24.3659	13.2155	40.0367	73.1584	0.458183
LUCAT1	3.82775	5.84039	42.5669	66.4128	0.456236
SLC7A11	1.04357	1.24762	4.47004	7.81577	0.450964
MTSS1	14.5866	42.0025	28.7619	96.2535	0.443816
TRIB1	42.9883	1.44372	134.642	184.538	0.439405
RRP12	7.5767	7.03308	36.3851	58.7296	0.435789
LRP12	9.83113	10.1343	13.4937	31.5033	0.415008
F3	1.08653	0.808967	9.85406	14.2089	0.414178
SAMD8	3.96081	3.59353	5.44364	12.0224	0.411782
DENND4A	11.6332	11.3091	13.6013	33.0228	0.406713
RAI14	24.8691	17.6732	13.3986	41.1905	0.406707
TMEM88	18.0224	0.46061	67.6174	89.8936	0.401031
ATP5F1EP2	0	0	16.8478	22.2456	0.400958
RGS3	2.8672	7.00183	3.18244	13.4283	0.398934
SESN2	19.0378	10.3271	29.3891	51.8857	0.385611
AC025164.1	11.2478	11.9614	40.7531	68.7035	0.382184
AC068338.1	13.7775	0	4.53895	5.88037	0.373548
SQLE	61.418	85.9752	143.134	296.129	0.370192
PRDM8	3.28233	6.18564	2.13332	10.7274	0.366826
ADAMTS1	2.74344	1.65605	17.886	24.842	0.3462
RMRP	27.5227	9.67085	14.9189	31.1388	0.340655
TNFAIP8	47.9927	43.469	30.27	93.2742	0.33905
NFKBIA	173.255	283.522	172.998	575.539	0.334236
MYADM	247.798	103.425	484.871	732.347	0.315986
MTMR9	3.63835	3.46519	10.4418	17.1798	0.304903
ELL2	37.1241	36.6346	97.9894	165.84	0.300857
GADD45G	3.84393	2.62365	6.04962	10.6346	0.294117
VEGFA	51.5795	66.6456	94.3525	196.946	0.290756
BAALC	2.91494	15.2725	3.77364	23.284	0.28984
THBS1	8.06968	4.18941	37.7066	50.785	0.277589
TNC	10.4627	71.9457	14.0281	104.077	0.275683
AC114977.1	0.754446	0.840127	10.8072	14.0737	0.273003
EGR2	122.492	2.07472	333.962	404.971	0.269198
KIF21A	1.80337	3.47341	9.02937	15.0605	0.268521
TMEM158	8.13025	10.8244	30.2791	49.4999	0.268166
ENC1	8.76899	4.45196	15.3844	23.8776	0.267507
NEU1	97.3102	56.8238	255.252	374.736	0.263978
MARCKS	7.2606	13.0594	31.8817	53.8399	0.260641
AC093616.1,AC133644.3,CYTOR,MIR4435-1,PLGLB2	12.4995	13.2594	48.1988	72.9303	0.246912
SGK1	521.574	102.072	1049.32	1357.76	0.237856
ID3	9.3663	1.34495	20.778	26.0846	0.237658
ITGAV	14.2885	26.4354	45.4843	84.7527	0.236872
MYC	61.874	20.7056	172	225.207	0.224855
DHRS9	3.36102	0.642529	58.7465	69.3387	0.223463
SDC4	2.61186	12.4318	4.17187	19.3618	0.221711
LAPTM4B	12.2464	6.4514	8.51272	17.4474	0.221504
G0S2	14.2241	42.4099	39.9444	95.3755	0.211775
AC007283.1,CFLAR	52.9714	48.0664	113.714	186.758	0.207133
IRAK2	21.8591	13.6122	56.6059	80.9889	0.205881
LIF	1095.02	150.381	2845.37	3451.12	0.204147
PLAU	46.6208	20.9904	110.376	151.224	0.203094
ODC1	20.5106	18.0254	29.2074	54.0785	0.195267
ADGRE2	84.9785	51.3103	68.6592	137.075	0.192298
RASGEF1B	50.9067	3.32909	51.8687	62.9855	0.190411
AC138649.1,NIPA1	9.28588	7.29148	12.255	22.2686	0.1881
TWIST2	9.58898	16.8217	14.854	36.0031	0.184746
KMT2E-AS1	3.55081	3.84961	11.3707	17.2851	0.183529
SOD2,SOD2-OT1	108.148	443.723	119.343	636.278	0.176353
SLC35E4	8.17642	6.71453	31.7902	43.4831	0.17542
SHISA2	31.8594	6.43189	102.284	122.434	0.171445
MIR4741,RBBP8	10.1753	7.967	52.3235	67.7947	0.169241
AD000864.1,NFKBID	127.442	14.2733	358.501	418.432	0.16669
AMIGO2	42.9832	19.9356	31.5787	57.7829	0.165668
MEDAG	10.6737	10.227	19.8534	33.5685	0.158284
FOS	30.0197	6.30086	46.5818	58.8685	0.1547
SAMD4A	3.08128	2.17325	6.82183	10.006	0.153657
HLA-E	343.363	460.279	434.193	991.901	0.149159
LRRC8B	4.71368	3.50854	39.5876	47.6798	0.145819
PTGES3P1	7.19216	6.41757	10.851	19.0589	0.142314
PLK3	78.9185	32.8108	89.3073	133.822	0.132038
AC004264.1	46.5003	13.9767	141.96	170.613	0.129767
TWIST1	11.2626	23.9136	21.5227	49.4741	0.122828
AC005786.3	1.87722	2.74059	6.37455	9.91863	0.121876
IMPDH1P10	10.171	6.52551	27.3095	36.8121	0.121664
AC104134.1	9.05612	3.97448	48.9623	57.4581	0.11824
AC099518.3,ITPRIPL2,SYT17	9.3658	13.8221	10.9207	26.7656	0.113368
SMAD7	13.0506	17.6781	10.6892	30.6223	0.110353
AP000894.2	0.386178	2.63597	16.3629	20.4765	0.108054
EHD1	32.3223	59.6971	38.2331	105.511	0.107568
TGFBI	5.33359	12.5183	5.04781	18.9179	0.106957
IFT57	4.49958	7.56982	3.59331	12.0197	0.106659
SAT1	602.52	228.436	989.807	1310.79	0.105635
YBX3	14.5648	20.4612	18.2814	41.6437	0.104177
NCOA7	27.5333	11.7369	27.7792	42.4462	0.103197
PHF6	14.7361	8.02368	26.9341	37.5477	0.103111
EGR3	638.753	16.7729	1026.44	1119.81	0.102217
AC015912.3	4.74266	3.50155	48.7104	55.9193	0.0989663
SLC25A25	9.64798	6.4443	13.5603	21.4172	0.0984381
SRGAP2B	3.30435	3.78902	9.60353	14.2825	0.0928178
RPL36AP26	7.76493	5.69035	5.5438	11.9429	0.0882619
ZNF697	8.21753	3.98441	18.0834	23.4588	0.0881825
ZFAND2A	17.6278	16.4133	56.2514	77.2239	0.0877932
INSIG1	452.673	113.674	1151.87	1340.15	0.082634
PPP1R15A	123.648	56.6521	333.995	412.549	0.0787014
NFIL3	107.681	11.6182	202.408	225.537	0.075575
AC055854.1	7.33136	0.396042	17.4655	18.8034	0.0741349
LRRC8C-DT	1.35905	1.06742	12.7643	14.5552	0.0735515
MIR146A,MIR3142HG	3.80463	15.2556	7.19431	23.5925	0.0716188
SUCO	11.4827	8.1329	28.7001	38.6818	0.070655
ADAMTS14	0.9539	7.69713	2.90635	11.1348	0.0705375
PTPN1	51.4923	53.3554	176.906	241.347	0.0678363
NRP2	18.324	27.8577	53.7841	85.5211	0.0669724
RND3	15.5992	23.1846	28.7302	54.2919	0.0645911
FSTL1,MIR198	12.2357	10.5808	10.1407	21.6647	0.0642178
STC1	0.815342	0.876657	5.06937	6.20237	0.0608936
PIGA	3.71222	4.87419	9.99421	15.4999	0.0600093
AC079305.1	4.7597	3.7473	8.30251	12.5307	0.0564563
CSF2	1229.27	153.159	5708.89	6095.16	0.0562584
MT2A	648.966	2624.54	827.7	3588.09	0.0556832
GRASP	19.9548	13.9421	24.0232	39.4543	0.0555021
PDLIM4	2.64498	5.38643	7.83969	13.6747	0.0481198
C19orf81	1.82089	2.11103	3.62553	5.92225	0.0459589
AC008914.1	22.1809	20.3376	35.2888	57.4098	0.0455273
DNAJB5	1.79124	1.5979	10.8268	12.8107	0.0441412
IL6ST	43.1641	37.6272	53.0934	93.0261	0.0362054
ARRDC3	22.2472	11.5482	62.238	75.629	0.035588
EIF2AK3	19.6383	13.3363	122.263	138.921	0.0349176
ATF3	4.7107	1.6017	44.3306	47.0043	0.0332821
SOWAHC	10.4994	1.46341	15.1236	16.9559	0.0317292
TNFRSF18	4.68703	27.8297	8.32353	36.9188	0.0302313
AL031056.1,TAB2	17.9194	17.6202	14.6572	32.9375	0.0292078
TUBE1	4.64264	4.24554	7.78328	12.2734	0.0290401
TNFSF14	5.70846	2.08164	20.7464	23.2456	0.0261507
PIM3	175.012	51.9406	340.403	399.391	0.0256851
DENND5A	19.0723	20.4353	21.0382	42.1899	0.0247096
PPP1R15B	33.9004	17.3777	36.5373	54.7533	0.0222592
IL1RN	38.1579	33.7361	112.233	148.009	0.0200194
LRIG1	7.99926	13.2631	6.79862	20.3351	0.019527
ARL13B	7.94265	8.02225	10.734	19.0112	0.0194782
BIRC3	32.2319	96.2117	133.794	232.957	0.0183925
AP000781.2,PRG2,SLC43A3	102.583	696.916	82.7793	788.593	0.0163705
CCL7	2.6881	0.914597	21.3994	22.5558	0.0155495
RF02215,RF02216,RF02217,SNORD12,SNORD12B,ZFAS1	67.6495	44.5586	71.4308	117.107	0.0138347
POSTN	1.57003	7.03801	2.93715	10.0617	0.0124626
CHIC2	12.7012	11.5037	9.75986	21.4345	0.0115513
CCL2	3756.12	537.566	13316.3	13950.7	0.0100463
UFM1	38.3806	34.8499	61.7714	97.1547	0.00794215
SPARC	34.1628	45.4073	39.6555	85.4716	0.00691678
DLC1	44.651	62.7495	50.8335	113.729	0.00185357
ZFC3H1	14.6141	12.9436	21.4931	34.4611	0.00102081
HIPK1	20.6472	17.9333	12.7032	30.6515	0.000708543

## Sheet: Non-synergy target genes
Table S5. Genes synergistically induced by the combined IgECL and IL-33 stimulation, related to Figure 6.
Sheet 2 Non-synergy target genes
Gene	UN (RPKM)	IL-33 (RPKM)	IgECL (RPKM)	IgECL+IL-33 (RPKM)	LogFC
IGFL2-AS1	6.14574	0.828552	10.1487	0.106724	-6.6845
INKA1	48.0144	26.8975	14.5779	0.666919	-5.9586
CCR4	12.597	6.89917	5.11939	0.27684	-5.44007
PEAK3	9.35009	7.51418	3.00346	0.258557	-5.34618
TRBV26OR9-2	10.615	1.00221	6.02386	0.199174	-5.14062
HHEX	31.3014	27.2358	9.46041	1.12318	-5.02997
IL16	15.6352	12.8789	4.19133	0.52676	-5.01819
TRIM63	71.8225	35.7078	32.4874	2.33436	-4.86857
AC023078.1	45.4241	6.4338	18.1692	0.925199	-4.73293
CCL23	8.66426	0.861873	18.9852	0.770879	-4.68628
SLC30A2	27.6039	2.31053	11.0423	0.586577	-4.50868
SVOPL	27.6232	4.4567	14.9231	0.92767	-4.3848
KCNE3	29.1967	22.8513	9.71172	1.59885	-4.34813
PTAFR	25.5888	97.3947	8.44583	5.54439	-4.25472
AC092143.2	33.0513	32.4935	13.624	2.4334	-4.24427
IFIT3	13.7072	13.5079	3.9388	0.927535	-4.23341
LINGO3	10.7659	8.04537	2.85488	0.606378	-4.168
SLA	11.3428	3.16752	5.33691	0.492824	-4.10907
AP001372.3	14.2629	9.80581	4.17134	0.812629	-4.10433
FPR3	23.9963	5.34733	15.9602	1.27164	-4.0666
DOK3	53.8503	52.5995	18.1356	4.37523	-4.015
AC097713.1	11.3367	4.01417	2.74542	0.430898	-3.97152
AC060766.1,AC060766.5,AC060766.7	17.5632	13.8213	5.58149	1.30601	-3.89303
AP001972.1	9.63073	15.7615	5.2288	1.46147	-3.84423
AC011899.2	16.8814	8.83448	13.2744	1.5586	-3.82631
SNX20	8.39422	13.8698	4.1893	1.27705	-3.82184
RASSF1-AS1	14.7404	9.59928	5.13155	1.04882	-3.812
AC244669.1	6.69107	17.7524	10.333	2.01606	-3.80021
HBBP1,HBD	6.05339	2.89568	10.2475	0.952351	-3.78667
DBP	25.6977	9.56734	7.93309	1.28727	-3.765
EVPL	40.0719	14.1487	9.24546	1.81729	-3.68629
HS3ST1	11.7149	19.8834	1.5644	1.69203	-3.664
TRIM65	14.4871	16.6204	5.516	1.7616	-3.65146
KRT1	205.023	26.0875	97.4554	9.86785	-3.64613
CKAP2	10.9897	8.42797	4.14023	1.01116	-3.6357
IL31	0.330409	0	68.1343	5.59326	-3.60662
DENND2D	63.379	48.4795	28.3275	6.38711	-3.588
AC097382.2	48.7111	37.8556	17.1736	4.59695	-3.58145
AC099508.1	6.49445	11.0347	2.13212	1.10789	-3.57102
AP000640.1	7.98871	2.48464	1.68674	0.352738	-3.56385
PADI2	119.814	14.6439	76.085	7.78457	-3.54287
AC087289.1	83.4297	87.4611	33.0568	10.4381	-3.52932
KIAA0040	23.6261	18.7414	8.0213	2.34184	-3.51451
NRROS,PIGX	98.7102	146.665	37.734	16.4488	-3.48678
AL356489.2	10.0931	2.22037	7.69803	0.886937	-3.4832
CALHM2	29.4935	31.0048	11.6841	3.8384	-3.47528
TBC1D14	78.2809	60.7034	27.7925	7.96969	-3.47302
ZNF175	10.9548	14.125	6.76394	1.89643	-3.46138
FRAT2	7.76615	7.73609	3.67827	1.04038	-3.45567
PRR12	13.9229	13.8814	4.65207	1.69367	-3.45191
ZMYND8	20.7995	18.4116	8.11831	2.43583	-3.44513
AC010653.2	15.7191	21.3936	5.32367	2.45324	-3.44501
CD200R1	18.6996	21.9046	5.2101	2.53316	-3.42006
AC022400.7,NDST2,ZSWIM8-AS1	406.998	461.088	177.569	60.5198	-3.39956
ZNF821	15.5604	19.1768	4.63943	2.26425	-3.39484
GAPT	73.0885	58.9795	21.711	7.79703	-3.3714
AC087289.6	14.3737	15.331	5.83538	2.04754	-3.36981
SLC45A3	206.921	113.024	92.9265	19.9787	-3.36576
EEF2K	18.3228	11.7921	7.7847	1.91126	-3.35655
FLI1	140.372	115.352	60.4177	17.2104	-3.35233
GCNT1	9.14862	8.23622	2.96232	1.10663	-3.33907
HTATSF1P2	12.2816	7.12675	9.25746	1.62051	-3.33779
AP000356.3,AP000356.4,BCRP3	12.9754	12.7625	7.76893	2.04909	-3.32478
BRD3	11.0266	10.8792	4.70894	1.55817	-3.32252
CBFA2T3	16.1811	12.2452	10.5204	2.28147	-3.31882
PPP1R3B	6.41742	10.1824	6.13541	1.68921	-3.27203
TRAFD1	26.0901	102.615	9.93732	11.6546	-3.27162
PIK3IP1	42.2502	15.8888	12.7473	2.98216	-3.2634
GPR34	84.2816	35.8442	33.788	7.25426	-3.26285
AC018450.1,CHST2	131.788	83.0682	57.191	14.7084	-3.25338
CDC42EP4	32.0414	30.5971	13.6095	4.6397	-3.25216
IRF5	17.7906	21.2894	8.93878	3.17738	-3.24998
RAP2B	13.9471	11.4329	5.75792	1.8208	-3.23899
MOB3A	42.217	48.1718	17.1389	6.91935	-3.23861
PPP1R9B	70.0254	79.0659	28.2758	11.4117	-3.23363
SLFN12	12.4648	12.8604	4.14952	1.81801	-3.22594
TLDC2	38.3745	23.4653	21.4008	4.80137	-3.22411
SLFN5	9.02878	34.119	2.05888	3.89647	-3.21487
AC130343.1	12.7918	11.0266	3.64419	1.58796	-3.2077
TXNIP	392.546	151.087	149.421	32.6229	-3.20344
PIK3CG	26.206	19.7995	12.7581	3.53869	-3.20171
BIRC7	21.461	7.35096	16.0128	2.55109	-3.19508
SOGA1	12.9845	9.2511	5.15826	1.59174	-3.17833
CISH	22.9938	16.7629	10.5453	3.03074	-3.17159
PLEKHG3	12.8092	7.55257	7.35798	1.65942	-3.16758
JADE2	21.678	31.0286	6.8526	4.22304	-3.16513
DOK1	56.9246	48.6705	24.5469	8.20281	-3.158
AC093331.1	6.1622	25.638	0	2.90677	-3.14079
ARMC7	10.8682	13.1153	4.52477	2.00327	-3.13843
PDE6B	8.61257	7.08392	5.59344	1.44964	-3.12849
C1orf167	14.2373	13.7452	4.72352	2.11364	-3.12728
AL358075.4,P3R3URF,PIK3R3	15.0153	6.53249	7.48207	1.6154	-3.11696
TSEN54	23.2648	13.4078	13.5663	3.13624	-3.10447
PLCG1,RPL23AP81	35.2113	30.4967	11.3111	4.8835	-3.09778
REXO5	15.3034	5.01343	10.9351	1.86877	-3.09326
SUFU	9.56998	8.0728	3.30747	1.34868	-3.07692
ACSS1	7.75552	3.7428	4.35681	0.960862	-3.07545
SUOX	11.9317	15.7015	5.27444	2.50817	-3.06403
HS6ST1P1	9.81451	6.92129	3.17627	1.20814	-3.06315
RN7SL3	3.84352	2.56421	10.3946	1.55449	-3.05942
ZNF217	11.4904	12.2363	4.02299	1.96137	-3.05133
AC113189.9,SPEM3,TMEM102	10.7372	13.7784	4.66514	2.24234	-3.04004
KCNH2	0.335389	9.88961	0.0597857	1.21268	-3.03641
TNFAIP8L1	15.3266	29.9851	4.88037	4.28642	-3.02395
AMHR2	20.3079	13.0852	14.8484	3.44112	-3.02105
KCNJ5	33.5106	7.89903	16.4671	3.00708	-3.01844
RRP1B	25.349	21.9812	5.21908	3.4143	-2.99396
SHE	13.4475	6.63516	7.89555	1.83645	-2.98411
BCL3,MIR8085	32.0407	78.7019	17.4813	12.1662	-2.98291
ZHX3	14.6159	9.43058	9.47614	2.4163	-2.96803
PIK3C2B	77.0747	48.7855	41.7028	11.6525	-2.95709
UAP1L1	45.0678	38.2955	15.294	6.95114	-2.94663
FES	31.3478	22.3686	15.6127	4.92867	-2.94602
WDR81	31.911	26.0618	11.252	4.84704	-2.94453
BCL9	9.1271	21.2487	3.36815	3.20493	-2.94128
ABHD11	8.60537	10.4353	4.55885	1.95213	-2.94128
HS6ST1	283.32	159.697	103.913	34.3571	-2.93972
ZNF439	11.8086	7.32397	4.59009	1.56347	-2.92984
AC129492.8	24.7889	23.2377	10.7917	4.46977	-2.92851
CHST12	23.439	27.6086	9.47441	4.88716	-2.92369
CDKN2C	12.5246	10.2512	5.57334	2.09848	-2.91475
B3GALT4	17.6902	16.9721	7.60923	3.27334	-2.90873
AQP11	8.62049	7.24252	14.1972	2.85654	-2.90794
MTHFR	15.6074	15.6052	6.72885	2.97775	-2.90695
CD226	35.0273	3.00711	27.0271	4.03047	-2.89759
CDK15	28.1495	6.19401	17.414	3.21055	-2.87839
MSRB1	19.75	17.6059	9.07325	3.64128	-2.87319
PWWP2B	24.2924	23.5607	9.56484	4.52922	-2.87061
AC008758.1,AC008758.3,AC008758.4,AC008758.5,AC008758.6,AC010422.6,ZNF443,ZNF490,ZNF564,ZNF709,ZNF799	13.1916	13.4916	5.72072	2.62745	-2.8703
GRAP2	98.4321	67.0961	69.416	18.6738	-2.86994
CHAMP1	20.2179	15.9668	7.66877	3.23395	-2.86959
LRFN4	67.1398	58.0698	26.8483	11.6287	-2.86838
PATZ1	14.2351	17.4856	5.30025	3.12307	-2.8671
FOXN2	22.7512	15.1387	10.8651	3.57859	-2.86126
MS4A2	510.06	116.234	440.078	76.7119	-2.85837
AC073869.7,AC073869.9,FAR2P4	12.8666	2.79806	11.5611	1.98099	-2.85768
2021-03-09	12.0828	12.1477	4.21654	2.26751	-2.85137
IRF2	18.1336	20.658	5.70749	3.68592	-2.83855
FAM110A	36.7118	24.365	15.2754	5.54455	-2.83783
TRAF3IP3	35.5457	35.4213	15.9627	7.20359	-2.83453
ID2	682.661	1021.82	388.039	197.917	-2.83258
FN3K	19.9685	12.3052	18.4477	4.31736	-2.8325
ATG4C	10.3277	7.072	3.59183	1.4974	-2.83219
OR10Y1P,STX3	179.246	75.3836	78.2098	21.591	-2.83061
AC078909.1	9.69381	13.8975	6.65902	2.89236	-2.82928
AC005339.1	8.84112	16.5291	3.03581	2.75392	-2.82871
NLRX1	9.63256	9.58306	3.92242	1.90856	-2.82299
CEP250	13.959	16.1786	6.35334	3.2151	-2.80904
LMO2	17.4092	6.94503	10.0964	2.43254	-2.80851
PHF12	12.2409	15.6605	5.90201	3.08008	-2.80749
RGS19	54.1714	49.107	24.7659	10.5801	-2.80369
PIK3R6	58.2206	33.9543	31.4637	9.36937	-2.80366
ZNF362	15.9817	14.6428	5.93321	2.96697	-2.7939
TAB1	10.712	10.3742	3.5993	2.01952	-2.79061
HOMEZ,PPP1R3E	13.1218	14.7897	7.26282	3.20015	-2.78473
PGBD5	54.306	41.1844	20.3051	8.93465	-2.78286
RAB37	82.3303	48.4964	62.0052	16.1329	-2.77599
BORCS6	18.391	17.9315	7.93704	3.7772	-2.77581
AC008875.3	10.6625	8.61645	5.16306	2.01333	-2.77487
FGD3	11.8973	10.9685	4.50706	2.27732	-2.76458
AC093330.2,MBP	89.3341	56.5668	39.8484	14.2587	-2.75742
CBARP	23.4424	2.72295	133.229	20.1312	-2.75559
ADORA3,TMIGD3	10.7059	26.1368	6.6069	4.85634	-2.75328
PTER	14.6768	15.6824	5.51162	3.14913	-2.75063
HES1	16.0667	26.3198	4.81745	4.62697	-2.7505
B3GNT8	16.0421	10.5239	6.49346	2.54277	-2.74253
CCND1	113.799	82.0889	54.356	20.5223	-2.73305
SORBS3	66.9263	19.1058	42.5466	9.28124	-2.73177
AKNA	24.6181	22.264	11.3648	5.06516	-2.73102
SELPLG	78.8464	60.7197	46.1857	16.1931	-2.72288
MAVS	12.6479	11.0043	5.25264	2.46425	-2.72184
KRCC1	23.1322	18.6778	9.24549	4.23269	-2.72182
AC007308.1	9.69192	14.4982	6.39748	3.16878	-2.72121
HSPA2	51.2353	116.364	45.2128	24.5362	-2.71924
SLC8A3	41.48	40.1031	19.0751	8.99044	-2.7186
BOLA1	9.91989	12.9459	4.81699	2.70157	-2.717
AL021997.3,PGBD1,ZSCAN26	12.9446	11.7796	4.45282	2.47222	-2.715
TMEM246	6.45839	13.4427	3.02992	2.51305	-2.71256
AHNAK2	65.4714	34.4033	26.6822	9.3324	-2.71051
ZNF671	7.92694	9.10764	4.76955	2.1227	-2.70874
GDPD5	15.7806	15.6081	13.9462	4.53252	-2.70498
ARHGAP33	12.5476	10.9475	8.44427	2.98179	-2.70119
HELZ2	13.1542	13.6025	4.61981	2.80312	-2.7006
MGME1	24.8706	14.859	10.7312	3.94532	-2.69738
AP003064.2	18.884	11.8534	8.50915	3.13983	-2.69716
PCTP	17.1139	24.7949	8.37803	5.11819	-2.6963
LYL1	179.534	166.426	77.1734	37.6224	-2.69485
C16orf54	18.3134	18.2055	6.96461	3.88955	-2.69404
EXTL3	49.9414	22.661	17.8576	6.30264	-2.68456
CEMP1	25.9475	17.039	10.1713	4.24712	-2.67959
INAFM2	14.4216	18.4946	7.33981	4.03302	-2.67936
EHMT2	22.6758	17.0935	9.4932	4.15147	-2.67901
GPR65	17.7814	8.14725	13.3053	3.35389	-2.67724
TMEM140	12.2161	12.8906	5.69697	2.90907	-2.67571
TBC1D2	18.8908	12.8122	12.6481	3.99615	-2.67157
DUSP7	15.404	11.9811	7.36146	3.04137	-2.66899
TCHP	13.2534	14.5567	5.48726	3.15435	-2.66775
THAP11	18.9454	23.8174	8.61138	5.10868	-2.66625
PGS1	23.5407	21.7198	11.8386	5.28723	-2.66609
SSX5	7.74256	1.91846	18.3144	3.20313	-2.65914
MIR4800,MXD4	48.5573	34.5265	22.3897	9.01698	-2.65812
RBM38	42.2304	31.2578	18.2745	7.87589	-2.65286
MYB	22.5303	42.4715	9.28736	8.23154	-2.65257
PLCXD1	9.03275	7.53409	7.88702	2.45352	-2.65198
PIAS3	16.1401	21.9726	6.49572	4.54916	-2.64569
AHSA2P	28.4889	25.0894	34.7112	9.56061	-2.64498
AC104849.1	10.0137	27.6306	6.88256	5.54801	-2.6371
DTX3L	9.07246	13.7036	3.91756	2.83411	-2.63634
AC091544.6,FAM174B,H2AFVP1	19.6355	19.8402	11.4364	5.03915	-2.63383
C15orf39	30.364	40.234	15.9925	9.06943	-2.63217
PRXL2B	28.3901	21.0289	14.8564	5.81935	-2.62446
RXRA	45.9809	30.2347	18.7725	7.94767	-2.62439
AC073254.1	10.0739	10.1773	4.4307	2.37394	-2.6214
SIGLEC9	23.0801	9.97217	25.1576	5.71011	-2.6211
VWA5A	952.747	421.463	453.339	142.25	-2.62053
MEIS2	54.1661	54.495	30.9254	13.9084	-2.61862
BBC3,MIR3191	29.5449	12.8464	11.7633	4.01589	-2.61544
CROT	31.6787	23.0676	14.5366	6.17901	-2.60545
CASP9	8.15864	8.7656	69.1629	12.8179	-2.60399
GCNT4	7.04368	12.7063	3.94907	2.74159	-2.6029
NPRL2	30.9278	31.0618	15.2993	7.63199	-2.60278
SOX12	10.6088	8.45325	4.28151	2.10221	-2.59879
DYRK1B	10.5444	8.8983	4.34077	2.18898	-2.59647
TNFSF10	73.1783	176.154	40.3832	35.8361	-2.59513
CYSRT1	10.0403	3.04516	9.69144	2.11033	-2.59344
RNF166	57.7415	46.1527	24.951	11.7875	-2.59267
JUP	96.0104	91.788	47.3547	23.2081	-2.58386
MYD88	95.081	76.1293	48.2586	20.818	-2.57894
PIK3CD	23.8789	21.6368	7.65928	4.91368	-2.57583
ACOT2	18.9559	18.1404	10.1767	4.75616	-2.5738
GFI1	32.5503	54.6338	15.5819	11.7941	-2.57373
ISCA2	18.7535	13.9038	6.78439	3.49315	-2.56621
SAMD14	58.5518	57.5848	42.0043	16.8337	-2.56464
ACVR1B	15.1387	42.1929	8.97763	8.6505	-2.56446
SPSB2	7.18949	8.43492	3.8149	2.07112	-2.56428
RGS14	34.9011	26.3661	15.2944	7.04388	-2.56424
ZNF710	8.15478	10.0035	5.11496	2.56001	-2.56209
ZNF224	7.81207	7.1903	4.69262	2.01309	-2.56141
FCER1A	398.892	148.558	428.812	97.9228	-2.55978
AP001972.5,ARRB1	63.1731	67.3812	33.666	17.1726	-2.55685
ADPRH	30.1647	27.5818	13.6327	7.01114	-2.55543
C3orf86,ZNF445	10.2953	5.72334	5.69102	1.94575	-2.55245
C16orf70	14.7464	13.288	5.11118	3.14002	-2.5508
MRGPRX2	158.803	22.1487	88.9851	19.0707	-2.54287
USP20	17.8069	12.9903	8.81514	3.75017	-2.53966
PDZD4	29.701	6.80654	15.2666	3.79866	-2.53873
SIGLEC8	119.734	39.3382	59.4106	17.0193	-2.53659
EPOR,RGL3	39.5778	24.9248	28.9013	9.27692	-2.53659
TSPAN14	78.2701	56.5733	38.7804	16.4381	-2.53624
RHOBTB2	9.67621	8.1899	3.38949	1.99917	-2.53409
PARP9	11.2259	15.4575	4.25464	3.40546	-2.53316
RASSF1	79.7842	52.9352	32.3369	14.7465	-2.5317
AFAP1L1	11.6465	4.901	5.18691	1.74472	-2.53156
AC020656.1	11.9033	3.99864	9.70649	2.38297	-2.52388
ALDH5A1	10.2722	4.76415	3.60101	1.45561	-2.52277
AC004151.1	56.7978	41.9112	29.3615	12.4309	-2.51942
CBX6	13.5973	13.4573	6.87087	3.54782	-2.51848
PKMYT1	15.9229	10.1229	5.90878	2.79814	-2.51839
PAFAH2	15.6107	13.4286	6.72846	3.51883	-2.51812
ZDHHC14	11.6215	6.07532	8.29775	2.51044	-2.51736
MEN1	11.446	13.2986	6.17183	3.40785	-2.51435
UNG	10.9682	9.36244	4.64736	2.45592	-2.5121
ARHGEF40	78.6778	52.143	36.9833	15.6467	-2.50999
LINC01918	50.4786	10.1408	34.5206	7.84141	-2.50984
ADCY7	130.349	148.45	66.2127	37.6897	-2.50983
KAT14,PET117	10.5336	11.4173	4.84734	2.86359	-2.50584
MAPK14	26.9434	21.9706	11.3361	5.87049	-2.50426
MIR210HG	4.80704	23.4927	4.10434	4.8648	-2.50406
LPCAT1	21.585	19.0067	10.8447	5.26232	-2.50403
AC020978.5,ESRP2,MIR6773	23.02	16.1777	8.85506	4.41812	-2.50231
AC115618.1	3.21331	1.57097	16.0347	3.122	-2.4955
NACC2	17.931	19.1335	7.76349	4.77663	-2.49338
TNFRSF14-AS1	22.2526	9.71923	13.2196	4.10636	-2.48186
GPD1L	30.3341	13.9839	14.0182	5.02421	-2.47857
TEF	7.93719	10.8585	2.93469	2.47666	-2.47749
AC008554.1,AC010636.2,ZNF626	6.99311	6.60187	4.15695	1.93341	-2.4763
CAMK2G	23.2306	17.9906	11.587	5.3233	-2.47411
CSF2RB	66.0881	27.2306	40.3851	12.1774	-2.47315
LINC01835	67.5422	18.8244	36.5698	10.0029	-2.46932
WDR59	12.8443	16.1373	8.67333	4.48847	-2.46666
TAL1	48.2834	35.1652	25.8069	11.0451	-2.46474
GATA1	46.874	36.8015	38.9239	13.7209	-2.4644
DTX1	32.0628	29.8339	13.3443	7.8458	-2.46031
PIP4K2B	30.2322	27.5762	13.6294	7.49623	-2.4586
SLC25A30	18.1852	9.79211	8.87719	3.40093	-2.45667
SP110	13.1865	14.3941	6.40756	3.79282	-2.45536
IFI16	110.788	108.707	69.6196	32.5588	-2.4534
MED11	20.1944	26.4606	11.0817	6.89768	-2.44433
CSK	109.862	152.858	51.6065	37.6115	-2.4426
RF02198,RF02199,RF02200,RF02201,TTC28-AS1	11.2907	4.94986	4.1928	1.68282	-2.44173
CD52	2098.45	545.941	1899.95	450.398	-2.44109
AP5B1	9.80438	11.3845	5.34862	3.08418	-2.43975
RFESD	12.6126	5.56769	11.93	3.22596	-2.43937
KIAA1522	25.7915	31.9832	11.1339	7.95439	-2.43844
MAP4K1	12.039	5.60231	6.35809	2.21359	-2.43381
ERVFRD-1	73.7502	11.4491	111.062	22.6831	-2.43323
TLE3	32.4701	40.0512	62.9613	19.0906	-2.43188
NT5M	14.1892	6.31391	8.95373	2.83303	-2.43006
CYREN	22.2142	26.287	10.7684	6.88003	-2.4292
SLC46A3	78.9984	60.2056	37.6093	18.1708	-2.42843
RPUSD1	8.45609	10.8835	4.25638	2.81941	-2.42489
FNDC10	29.3445	39.3043	19.5373	10.9698	-2.4233
PLD4	10.6448	6.16082	4.40215	1.96981	-2.42289
INPP5D	49.9616	39.1074	23.9708	11.7735	-2.4216
PARP4	57.6297	42.2357	24.6732	12.4897	-2.42146
ARL4A	32.3036	33.238	30.0064	11.8067	-2.42133
MLPH	188.081	95.9242	107.915	38.1616	-2.41724
RASSF7	10.0669	12.11	5.76237	3.34852	-2.41614
P2RX6,THAP7-AS1	8.50072	8.07139	4.68541	2.39165	-2.41519
GRAMD4	31.6343	17.6776	16.4777	6.41365	-2.41289
HAGHL	48.4596	21.2936	29.966	9.62551	-2.41289
CBX4	17.6867	17.505	7.838	4.77051	-2.40937
RPL39P3	20.0403	47.9796	11.0383	11.1245	-2.40741
GIT2	16.1251	16.3586	6.60958	4.33375	-2.40595
TMEM44	41.392	39.8196	18.8872	11.0832	-2.40515
CYP4F12	17.2026	5.33261	67.5919	13.7871	-2.40309
HES4	7.98094	1.34939	164.387	31.4086	-2.39966
KIT	729.126	792.68	322.476	211.4	-2.3992
MKNK2	82.7017	58.0843	46.795	19.8862	-2.39889
SPHK2	10.2504	15.0173	7.2547	4.22344	-2.39874
AC010646.1,NR2F6,USHBP1	9.95161	14.1299	5.84689	3.7961	-2.39573
LINC00900	13.7084	4.81808	8.10051	2.45639	-2.39484
SDC3	42.21	26.4622	23.6475	9.55763	-2.39037
MAGEF1	7.20737	14.1784	3.31869	3.34021	-2.3891
AC007566.1,GATAD1	19.7207	19.4723	7.90246	5.23067	-2.38778
WAS	52.547	45.0863	39.3322	16.1388	-2.38703
IFIH1	5.57557	13.1	2.04035	2.89814	-2.3852
USF1	20.7732	27.5197	9.06067	7.00509	-2.38459
LDLRAD2	9.87603	5.57062	4.67845	1.9641	-2.38355
FBP1	9.68002	2.17537	10.8747	2.50776	-2.37958
ZFYVE19	12.0802	10.4004	5.65165	3.08769	-2.37816
RANBP6	10.427	14.7022	5.59516	3.91856	-2.3729
F8A1	11.6276	14.685	5.33499	3.86554	-2.3727
FZD1	15.6822	12.4123	4.86495	3.35075	-2.36632
GTF3C2	25.0666	28.4161	10.1275	7.47551	-2.36625
APPL2	16.4852	9.34893	6.69614	3.11291	-2.36579
MAML1	15.3906	19.8165	7.51297	5.31382	-2.36264
UBL4A	37.1402	39.5532	14.4818	10.507	-2.36254
AL391988.1	6.98469	6.25357	2.59579	1.72094	-2.36238
HGH1	15.9153	18.4002	7.99843	5.13614	-2.36171
CASS4	2.99645	3.19663	8.42585	2.26465	-2.35956
TOR4A	37.2936	44.1656	19.3042	12.37	-2.35923
AC021016.3	19.2595	15.6101	16.8337	6.34582	-2.35407
SIGLEC6	347.11	232.515	251.54	94.8678	-2.35118
CAMKK2	24.5666	14.8488	11.0793	5.08623	-2.34985
IRF2BPL	38.887	64.5444	13.1649	15.2504	-2.34924
STK11	45.2047	45.5049	25.7058	13.9815	-2.34857
HSPE1P4	3.64265	7.69231	4.86127	2.46483	-2.34854
THRA	15.2868	9.3342	5.94168	3.00615	-2.34527
CEP131	10.3865	10.0309	6.77377	3.30931	-2.34426
AC109597.2	9.00663	1.03701	7.53397	1.68821	-2.34396
HS3ST2	39.0941	17.4363	22.4249	7.8536	-2.34356
AL161756.1,ESR2	10.1551	1.99964	14.1325	3.17897	-2.3433
GATA2	332.415	1195.89	113.415	258.214	-2.34216
RUNX3	48.3449	43.1808	23.7696	13.2214	-2.34022
KLHL20	20.8223	20.613	10.1339	6.0721	-2.34017
KANK2	46.6444	17.9212	17.5485	7.01861	-2.33733
AC020914.1	177.526	115.006	116.938	45.9034	-2.33711
MYLIP	24.1791	29.7661	10.6113	7.99492	-2.33639
NUDT16P1	10.5662	10.9181	15.6591	5.27062	-2.33414
AL033397.1,GCLC	14.8085	12.6686	5.27771	3.55949	-2.33394
RGS12	32.1255	22.3483	68.5508	18.0616	-2.33134
MTCO1P40	12.4989	5.49984	20.2553	5.11896	-2.33093
FBXL15	18.2658	25.9298	9.86961	7.11907	-2.33018
MIR5193,UBA7	61.5403	39.2678	36.5734	15.1383	-2.32478
PPM1H	30.9136	13.0016	21.2965	6.84614	-2.32476
CTSG	4146.93	1644.48	3522.18	1031.44	-2.32457
TBC1D2B	20.7239	17.1489	9.8188	5.38439	-2.32438
CCNG2	69.5561	36.6947	24.96	12.3214	-2.32305
PDK2	15.1703	13.4039	8.0276	4.28326	-2.32295
TRIM32	16.208	15.1531	7.03759	4.43867	-2.32176
HEATR6	8.573	10.1041	4.13458	2.85125	-2.32015
AL731557.1	16.3597	20.2441	10.6517	6.18848	-2.31975
PGPEP1	23.7338	22.7533	12.1523	7.00378	-2.31725
ICAM4	10.8811	2.31393	8.99989	2.2754	-2.31389
LSM14B	28.1873	23.037	13.8076	7.41625	-2.31269
SLF2	12.3125	11.4244	5.75901	3.46061	-2.31192
AC008755.1	11.5871	11.9632	9.77928	4.38067	-2.31129
PRKAB1	17.3747	16.3025	10.3377	5.3705	-2.31048
AC113189.2,AC113189.4,CHRNB1,FGF11,SPEM1	10.6446	14.9355	6.33605	4.29614	-2.30781
AC020978.7,AC130462.1,DUS2,NFATC3	32.2874	25.0753	14.3283	7.95836	-2.30778
DPYSL2	18.2061	18.1275	8.07834	5.2951	-2.30716
FUT11	23.6184	27.6373	10.709	7.75263	-2.30633
UBTF	35.3386	30.5622	13.3038	8.87189	-2.30579
COX18	10.059	11.042	4.22774	3.08941	-2.30527
CCRL2	17.5217	9.19931	121.431	26.4717	-2.30296
TBC1D13	18.7401	16.8161	7.37852	4.90313	-2.30291
BX571818.1,RHEX	578.356	316.579	340.416	133.336	-2.30081
MIR4680,PDCD4	221.859	83.905	110.189	39.3997	-2.3005
CENPA,SLC35F6	19.9696	13.3155	8.3852	4.41075	-2.29865
CKB	41.6276	18.1887	75.3455	19.0174	-2.29817
USP21	7.88389	8.58561	3.78083	2.51563	-2.29744
SMARCAL1	10.3872	11.5534	5.86413	3.54403	-2.29708
TNS1	118.989	64.8579	42.76	21.9001	-2.29691
CIDEB	28.3393	20.6937	17.7227	7.81986	-2.29651
ACAP1	13.5778	13.4261	11.744	5.12453	-2.29622
LDB1	37.3478	34.979	16.9803	10.5792	-2.29615
ADCY4,AL096870.2,RIPK3	18.9363	18.7355	11.7751	6.21401	-2.29571
LBX2-AS1	9.69805	8.43082	6.2343	2.98696	-2.29564
AC073111.3,AC073111.4,REPIN1,ZNF775	49.9099	55.7903	25.5378	16.5702	-2.29516
ANKZF1	12.2818	10.2718	4.3084	2.97122	-2.29488
AC069288.1,MAD1L1,MRM2	86.0828	58.4468	53.8671	22.9135	-2.29327
SNN	15.914	24.9063	8.63359	6.84339	-2.2931
RNF20	15.7596	13.7601	8.28782	4.50124	-2.29225
DHTKD1	8.60981	6.98985	3.76329	2.19689	-2.29122
SGSH	32.2176	19.4733	11.1991	6.27029	-2.29034
ARHGAP27	19.4003	18.01	10.4855	5.82533	-2.29032
AC007546.2,AC007546.3,C12orf76	10.4928	11.2149	5.25171	3.36925	-2.28904
MED18	12.8478	13.9125	8.11007	4.51049	-2.28763
CXXC1	34.2829	36.767	17.6058	11.1523	-2.28554
SH3BP5L	21.4379	22.8359	12.5285	7.2546	-2.28533
SLC9A1	33.7537	28.8182	17.765	9.55773	-2.28507
NTM	158.424	50.8344	108.469	32.7236	-2.28337
MRPS26	20.4943	23.3603	10.8667	7.0471	-2.28003
TGFBRAP1	19.7453	11.8069	7.69024	4.01663	-2.27921
AP1G2,JPH4	134.863	67.5763	99.8158	34.5423	-2.2768
AP000944.2,CDC42EP2,POLA2	6.44524	11.6171	2.5323	2.92025	-2.27658
SSH3	19.4091	14.3823	9.52005	4.93536	-2.27593
MCM4	8.81719	5.05352	4.28278	1.92857	-2.27532
TMEM250	30.358	35.1044	16.4547	10.6543	-2.27479
CHST1	2.5538	24.356	1.69087	5.38649	-2.27369
AC006978.2,LINC01176,ZNRF2	13.1108	13.4489	8.09383	4.46375	-2.27087
AC134407.3,BPTF	29.2317	19.5778	14.073	6.98797	-2.2677
HECTD3	24.9532	22.1598	12.2111	7.14332	-2.26652
MED22	16.777	16.0007	6.79856	4.74223	-2.26535
CCM2	31.9346	32.8505	16.1224	10.1893	-2.26493
EIF4ENIF1	7.82454	12.0346	5.14164	3.57515	-2.26434
RAD51C	9.08535	10.1482	20.9024	6.47615	-2.26141
ZC3HAV1	15.9542	16.4134	9.40957	5.38604	-2.26136
KCNK6	10.8342	15.2581	6.27288	4.49479	-2.26009
MIR7855,SPTB	46.7633	30.6441	40.1279	14.7801	-2.25952
PDXP,SH3BP1,Z83844.3	25.541	36.3041	10.9306	9.88049	-2.25719
TNFRSF8	12.9674	70.5578	6.83675	16.2019	-2.25607
ZADH2	17.6636	12.5239	10.8224	4.89159	-2.25482
LTB4R,LTB4R2,NOP9	40.7761	31.5304	27.4786	12.3713	-2.25394
SAMHD1	18.8305	13.6284	8.59768	4.65994	-2.25387
CRBN	74.3572	57.3908	29.9373	18.31	-2.25381
TMEM50B	19.7756	14.3947	10.8105	5.29146	-2.25198
RNPEPL1	60.804	54.0841	36.1046	18.9496	-2.25078
TASOR	24.3191	23.8147	11.3083	7.39458	-2.24788
HSPG2	28.9144	17.5165	15.1582	6.88534	-2.24657
ACOT11	12.483	9.45579	7.88871	3.65699	-2.24575
RANBP2	18.0319	17.1102	81.7034	20.8621	-2.24382
BBS4	16.6228	13.7017	8.10702	4.60793	-2.24271
RNU1-149P,ST8SIA1	73.9369	76.0906	33.774	23.2399	-2.24105
MMEL1	24.5026	16.451	13.0175	6.23546	-2.24061
AC092115.2	12.0805	4.17258	9.04727	2.8	-2.23921
TMC8	116.592	70.8125	88.5929	33.7835	-2.23831
IL10RB-DT	8.23107	11.2565	4.74858	3.39582	-2.2367
VPS13D	25.7605	13.8729	13.7644	5.86657	-2.23602
LDHD	10.0506	8.30097	6.72336	3.19341	-2.23413
SLCO2B1	398.645	123.564	337.195	97.9764	-2.23351
SIGLEC17P	119.615	33.3346	89.952	26.234	-2.23251
PRMT7	11.459	13.4742	5.9237	4.12768	-2.2325
LIMD1	16.4691	12.7801	7.88418	4.3983	-2.23212
KDM3B	23.6233	21.0956	9.77311	6.57486	-2.23111
AC104532.1,CAPS,VMAC	11.7835	7.9533	7.41585	3.27382	-2.23099
HEATR5B	6.60092	6.37705	17.7156	5.13207	-2.23098
SIPA1	24.1968	29.6363	15.8835	9.70966	-2.229
TNFRSF14	180.736	77.8111	98.9753	37.7269	-2.22834
PSKH1	11.9642	12.2183	6.01663	3.89813	-2.22585
LYZ	15.8595	5.34345	14.4915	4.24251	-2.22505
AL391121.1	6.05504	17.0714	3.94609	4.49751	-2.22439
NHLRC4,PIGQ,Z98883.1	19.2821	27.192	9.74637	7.91004	-2.22336
BRAT1	16.7537	15.9325	9.47693	5.45048	-2.22091
COG4	16.0427	16.4847	9.31941	5.5353	-2.22087
AC007671.1	47.3325	46.5758	18.9625	14.075	-2.2192
TOR2A	9.20809	11.3039	5.02021	3.51423	-2.21572
TMEM60	41.6639	39.3422	18.3784	12.464	-2.21132
ALDH3A2	19.295	15.4491	11.6372	5.85417	-2.21003
RAB44	32.3026	28.9235	18.7483	10.3155	-2.20832
AC074143.2,FBXL8,HSF4	50.3488	40.8908	35.7809	16.6168	-2.20605
LYNX1,LYNX1-SLURP2,SLURP2	23.1954	23.2552	27.2837	10.9656	-2.20441
COBLL1	24.939	7.73632	20.2325	6.0788	-2.20196
RNF146	24.1482	22.2049	10.9605	7.20841	-2.20192
KCTD2	10.9839	13.4164	7.34741	4.51476	-2.20135
SLC48A1	21.4809	14.8264	13.5959	6.19408	-2.19806
CXorf38	10.4191	9.0999	4.79377	3.02912	-2.19746
AC068896.1,EEF1AKMT2,FAM53B	36.5735	24.6156	16.5204	8.97086	-2.19708
SLC25A38	48.5351	40.7513	20.4674	13.3548	-2.19661
CCND3	122.161	96.2858	76.9073	37.8046	-2.19575
C3AR1	142.286	60.4494	89.7124	32.7802	-2.19562
DGKG,ETV5	21.9576	109.475	10.9831	26.3025	-2.19526
HECW2-AS1	279.527	34.3162	249.82	62.061	-2.19482
TCEAL8	41.336	39.932	17.9418	12.6481	-2.19399
LDLRAP1	9.48588	7.25148	4.43367	2.55687	-2.19223
RECQL5	7.17054	9.00658	5.19617	3.11525	-2.18875
GNPDA1	37.0461	21.5662	19.119	8.93369	-2.18718
TMEM129	21.3681	22.4178	11.4728	7.44438	-2.18666
PAN2	19.0343	19.0306	10.9505	6.58625	-2.18653
HSD17B1	11.2451	14.3566	6.44342	4.57197	-2.1857
TTC9C	13.3178	15.715	7.69121	5.14548	-2.18551
CERS4	58.0287	58.1802	37.1831	20.9679	-2.18525
RNF44	16.0745	11.2858	5.9187	3.78842	-2.18312
AL359632.1	11.2961	13.6853	4.65509	4.03913	-2.18291
PPP1R26-AS1	10.7653	7.80699	5.12152	2.84851	-2.18228
GNAQ	33.346	15.5983	23.2451	8.5603	-2.18194
APOBR	14.3839	11.4088	9.26214	4.55741	-2.18132
RAB29	24.0707	24.3595	12.4982	8.12884	-2.18084
SLC36A1	11.4016	7.17584	6.73507	3.06885	-2.18045
TOR3A	15.8472	16.8726	8.86722	5.68186	-2.17957
FMN1	18.2486	5.67611	10.3601	3.54594	-2.17709
SLC18A2	390.856	270.335	201.597	104.398	-2.17649
CNPPD1	40.3361	40.412	24.2028	14.307	-2.17514
EPB41L1	214.062	95.6613	140.812	52.3918	-2.17426
NCEH1	5.54069	11.0374	3.28375	3.17329	-2.1741
RNF26	13.5961	15.1962	7.21116	4.96531	-2.17402
ZBED5	9.61968	10.5305	5.66668	3.59076	-2.17338
MYO1F	65.0374	53.7044	29.6279	18.4838	-2.17262
ZNF639	13.363	15.6314	5.48476	4.68736	-2.1715
KCNAB2	71.922	38.6821	42.3911	18.0109	-2.17036
AKAP5	34.3877	42.8696	13.8287	12.6074	-2.16904
HMGCL	22.8516	22.5493	12.7906	7.86126	-2.16846
MON1A	8.984	10.2325	4.48061	3.27462	-2.1677
PANK4	11.2695	11.5176	4.86009	3.646	-2.16735
C3orf18	11.5786	8.15954	5.77175	3.10284	-2.16667
PRKACB	43.6245	23.5737	17.1944	9.08261	-2.16626
LAX1	142.542	69.6646	74.8784	32.209	-2.16596
ALDH3B1	58.862	41.1686	35.2109	17.0203	-2.16593
SMARCAD1	21.5515	13.7941	10.7721	5.47936	-2.1646
LIMD1-AS1	18.1596	14.4922	7.69817	4.95178	-2.16391
ABLIM3	10.0338	2.89694	8.3705	2.51591	-2.16301
ING4	22.1737	16.246	9.32877	5.71749	-2.16127
AC008770.2,ZNF700,ZNF763	13.2428	11.5008	4.78061	3.64339	-2.15987
AC087292.1	8.91452	8.45052	4.93834	3.00296	-2.15658
CASP8	16.3955	15.103	8.16014	5.23059	-2.153
MRFAP1L1	56.4274	63.6162	31.7044	21.4407	-2.15244
AC135048.1,FBXL19,ORAI3	48.1253	50.9135	37.0942	19.8016	-2.15201
FAM214A	7.08636	9.77969	3.7377	3.04332	-2.1511
PCNA	38.3761	31.32	16.9922	10.886	-2.14992
BTN3A1	11.6709	10.1565	5.73535	3.58351	-2.14884
BTBD10	62.8141	31.743	32.0258	14.4026	-2.14652
PDZD8	84.7864	59.0309	41.6768	22.747	-2.14643
AL355916.1,AL355916.3,PRKCH	9.88177	10.6503	7.97968	4.20862	-2.14621
SLC27A4	13.3389	16.3781	6.98566	5.28358	-2.14468
AGTRAP	104.897	86.9737	59.0686	33.0295	-2.14456
NUDCD3	34.2422	29.3549	15.9723	10.2553	-2.14401
TIAM1	26.5104	10.2766	13.4041	5.35997	-2.14341
ZNF148	11.0503	9.91419	4.91548	3.35918	-2.14231
MRPL16	47.6919	46.2633	19.4622	14.8914	-2.14197
DIS3L	13.7447	10.321	5.33157	3.55022	-2.14042
KIF22	14.5438	9.42929	7.75507	3.90484	-2.13776
AL592435.1,RGS5	26.2545	13.4083	20.349	7.67129	-2.13766
IL17RC	6.08419	6.17273	5.02826	2.5456	-2.13755
RAP1GAP2	48.6504	28.7253	32.7199	13.9753	-2.13642
LIX1L	15.918	15.8499	7.84954	5.39134	-2.13614
STOML1	7.20824	10.1023	3.4889	3.09204	-2.13604
C11orf68	42.6229	42.2539	22.8411	14.8137	-2.13561
ZNF692	12.7284	18.6352	7.20864	5.88174	-2.13551
UBE2O	6.39291	10.1418	3.37214	3.07901	-2.13391
NCF4	107.572	58.8	86.3469	33.0779	-2.13357
WIPF1	102.475	81.3645	63.2464	32.9668	-2.13309
TRIB2	187.756	112.55	134.518	56.3282	-2.13298
LAIR1	26.7856	21.0839	14.1251	8.03367	-2.13181
AMBRA1	16.2565	20.4601	9.5091	6.8423	-2.13093
MIR6838,POLM	12.8521	12.2678	6.95893	4.39362	-2.12963
TMEM203,TPRN	29.9401	34.9288	17.431	11.9785	-2.12801
AC068580.3	15.6649	7.70418	13.1761	4.77872	-2.12744
UMPS	9.12723	12.4395	7.22457	4.50042	-2.12743
MTMR4	13.7693	13.5357	6.76673	4.64761	-2.12709
FECH	40.0763	27.4228	23.284	11.6387	-2.12325
SOX4	10.3931	15.2326	6.11846	4.90102	-2.12315
NQO1	77.6774	30.9112	75.8652	24.5308	-2.12193
GTF2I	99.7928	98.356	50.7851	34.2759	-2.12141
ABHD4	51.5602	19.3775	32.0521	11.8228	-2.12103
PPP1R26	32.6593	31.4155	14.5151	10.564	-2.1203
AQP10	10.5999	6.82072	11.2697	4.16618	-2.11843
FAM129B	294.103	377.39	164.614	124.841	-2.11821
FCF1P2,NME6	13.4323	17.1343	6.64344	5.48007	-2.11735
AC074212.1	6.84871	10.5798	3.60533	3.27587	-2.11443
IQSEC1	8.13622	6.45986	3.2687	2.24688	-2.1143
ARHGAP1	45.9818	38.3534	19.4319	13.3621	-2.11256
ABCD1	12.3366	12.06	7.19622	4.45835	-2.11074
HPS4	32.2665	14.7833	12.1303	6.24992	-2.10643
RAB27B	162.702	214.474	86.3017	69.8767	-2.1058
MTIF3	25.1973	29.8283	14.2689	10.2479	-2.10536
OAZ2	53.5144	36.5485	28.1157	15.0307	-2.10506
BX255925.3	11.0906	11.3252	5.72401	3.96525	-2.10422
ZNF331	8.3807	2.20124	25.8146	6.52609	-2.10195
BORCS5	6.53182	5.83332	18.4722	5.66444	-2.10128
BRD7	41.5136	42.4298	20.2073	14.6106	-2.1
IRF2BP1	16.3869	18.0879	9.37937	6.41013	-2.09929
EXOC6	10.3778	10.8001	5.21894	3.74085	-2.09835
KLHDC3	29.4531	27.2371	14.0068	9.63524	-2.09779
MGAT1	124.801	131.358	62.7713	45.3528	-2.09775
PPOX	11.6561	8.63854	6.93117	3.63892	-2.09716
RPS6KL1	7.75729	7.74878	6.0312	3.22206	-2.09652
RIPOR1	37.7428	32.5358	18.5129	11.9427	-2.09575
AC069368.1,ANKDD1A,PLEKHO2	42.1089	39.8977	27.3843	15.7465	-2.09519
CPPED1	76.5506	48.733	52.6754	23.7388	-2.09486
AP001029.2	12.6302	7.22527	5.50809	2.98079	-2.09485
ALDH1A1	216.31	112.071	179.631	68.3275	-2.09395
COL4A3BP	67.611	47.6001	41.1499	20.8019	-2.09303
TRIM7	7.70368	10.8195	5.63847	3.86057	-2.0919
COG2	29.4156	19.4161	12.6418	7.52062	-2.09176
LRMP	21.0385	12.1512	11.9752	5.66049	-2.09162
PLIN2	192.59	87.8624	132.731	51.7556	-2.0916
ZBTB45	12.5533	16.8937	7.71751	5.77599	-2.09118
CORO1A	40.0343	27.616	34.7848	14.6553	-2.09014
RPRD2	11.7178	9.47644	6.38052	3.72433	-2.09006
AC008878.1,TEX45,ZNF358	39.3883	20.0342	30.0875	11.7783	-2.0893
APOL2	11.5184	17.7414	5.57747	5.48323	-2.0884
ZNF32	16.9526	15.7311	7.05032	5.36012	-2.08752
SESN3	14.6291	5.67	7.71719	3.15106	-2.08694
AHDC1	7.05351	16.9868	6.10681	5.43671	-2.08669
FKBP15	13.2706	13.4815	7.19416	4.86895	-2.08625
DGCR11,DGCR2	14.4721	16.3228	7.30123	5.56398	-2.08607
TRADD	22.2356	29.4724	13.1395	10.0388	-2.08567
PDCL	19.7085	14.1636	9.3584	5.54194	-2.08555
B3GNT9	7.08181	10.2642	3.47668	3.23934	-2.0847
RNF187	165.151	115.072	141.231	60.4539	-2.08394
MFHAS1	18.5356	20.1635	11.2543	7.41882	-2.08232
PARP1	63.1829	71.2635	38.4641	25.9226	-2.08164
RSAD1	15.5876	16.19	7.24144	5.5365	-2.0814
AC009133.2	76.3082	76.7585	42.1463	28.0999	-2.08117
ARMC5	13.5075	12.9537	6.28313	4.54647	-2.08105
HDAC5	23.3818	15.7158	14.0732	7.04406	-2.0803
LACTB	37.2527	72.2974	15.7286	20.8181	-2.08009
FLYWCH1	26.8666	25.0437	17.9346	10.1669	-2.07973
CYFIP2	15.0857	14.9258	14.9508	7.07859	-2.07748
MORC2	9.21543	13.0224	5.22083	4.32547	-2.07643
PSD4	24.2573	25.03	11.2033	8.5932	-2.07605
PNPLA7	9.20384	5.12024	5.99346	2.63636	-2.07572
ABTB1	14.1298	8.56239	7.69444	3.85762	-2.07526
SLC44A2	85.0475	63.2384	49.7719	26.8466	-2.07364
AC104452.1,AMT,NICN1	19.3305	16.3075	10.9103	6.46763	-2.07324
PDE4A	26.2898	23.9601	28.7191	12.5265	-2.07225
SYTL2	79.7902	52.5045	38.2089	21.5802	-2.07161
SPECC1	52.949	30.315	29.0408	14.1252	-2.07112
EPN3,SPATA20	33.4568	19.5789	30.6751	11.9651	-2.07041
SLC22A18	25.9721	8.4602	15.785	5.77309	-2.07028
AC098848.1	45.2566	63.3383	17.5974	19.2801	-2.06966
UTRN	10.8366	13.3878	6.68758	4.7943	-2.06604
MFAP3L	11.6099	15.938	4.05054	4.77554	-2.06544
SNX21	8.59681	6.38201	5.34438	2.80183	-2.06532
VAV1	66.807	90.5904	35.6959	30.1961	-2.06426
MCM3	16.1742	12.6047	7.3903	4.78314	-2.06361
TMOD1	25.5668	12.9282	12.3162	6.04042	-2.06324
HDAC10,MAPK12	82.3604	58.6674	50.0299	26.0221	-2.06251
CYHR1	28.1674	27.0259	29.9175	13.6349	-2.06223
PLD2	7.76639	11.7287	10.6145	5.35682	-2.06039
RTN4R	14.8387	3.66675	9.02433	3.04296	-2.06027
AC016888.1	47.8627	43.2243	46.308	21.5041	-2.0578
SAP30L	8.70299	10.8587	4.11481	3.59812	-2.0571
KDM2A	38.85	42.3851	17.9549	14.5068	-2.05638
ARRDC2	30.8701	24.971	14.4206	9.47909	-2.05507
LNPEP	15.2502	9.71365	6.396	3.87868	-2.05429
KIAA0930	44.5665	32.6153	25.1704	13.9182	-2.05374
GMPR2	45.7799	39.2573	24.6782	15.4005	-2.05364
TNRC6A	9.45759	9.16561	3.33495	3.01181	-2.05329
RENBP	180.906	97.3034	123.612	53.2296	-2.05319
LINC00847	15.359	13.9825	8.4863	5.41516	-2.05285
AGAP1	58.669	46.7109	45.7638	22.2883	-2.05277
COL18A1	73.4659	23.7798	57.6054	19.6318	-2.05157
CDKN2AIP	26.5266	31.9194	11.7693	10.5681	-2.04754
COMMD5	28.7088	29.2079	16.4776	11.0689	-2.04522
MIR6878,TARS2	9.42029	11.3974	4.68317	3.89807	-2.04449
IKZF1	101.86	116.981	50.0684	40.5257	-2.04337
TAOK2	16.3972	17.1475	8.57459	6.24355	-2.04257
AL359922.1,CDKN2B-AS1,ERVFRD-3,MTAP,RF01909,RF02045,UBA52P6	12.6544	11.5282	7.50303	4.62014	-2.04236
NELFB	37.2053	32.8378	16.9803	12.1248	-2.03871
TNFRSF10D	2.88449	11.211	2.02185	3.2225	-2.03787
IL20RB,NCK1	27.0648	32.4294	15.3995	11.6591	-2.03643
ADGRB2	21.2373	21.1445	17.7246	9.47635	-2.03622
VAV3	10.0797	3.03838	4.88868	1.9327	-2.03617
ASB8	18.0334	20.3328	8.86707	7.11927	-2.03616
DOLK	8.38202	13.4508	5.04926	4.51591	-2.03444
AC005614.2,ZNF780A,ZNF780B	9.21976	10.7889	6.29442	4.17514	-2.03269
NFKBIL1	15.5419	20.391	10.8336	7.6341	-2.03215
PWWP3A	18.7471	26.0979	10.2373	8.884	-2.03209
CDCA4	11.3729	9.97966	9.95455	4.878	-2.03088
TMED8	9.32655	21.2567	3.1021	5.96305	-2.03032
GDF15	320.917	40.7989	235.686	67.7362	-2.0292
SLC25A19	5.95219	7.03576	14.1865	5.20295	-2.02817
NEK6	121.745	82.0179	52.5646	33.0264	-2.0268
PML	20.4815	23.674	11.7408	8.7031	-2.02475
AC002310.4,ZNF747,ZNF768	29.5284	35.7336	16.6272	12.8713	-2.02433
GLRX	81.336	52.2397	47.2899	24.4668	-2.0243
FBXO16,ZNF395	11.6061	14.5934	5.62883	4.97302	-2.02375
CYP4F22	5.48249	15.1277	3.12022	4.48775	-2.02367
TMEM223	14.3088	18.3187	7.58047	6.37595	-2.02219
AC034102.7,AC034102.8	18.8831	21.5955	12.7578	8.46087	-2.02157
GEMIN7,MARK4,PPP1R37	54.0831	51.8613	30.4932	20.2903	-2.02106
LRRC47	13.8005	16.8469	8.73937	6.30605	-2.02056
AC020765.5,SULT1A1	64.5666	35.3193	49.6962	20.9631	-2.01987
GPX7	10.4249	11.7745	5.35168	4.22404	-2.01951
GTPBP3	8.89448	9.83842	4.13785	3.44967	-2.01845
RITA1	14.7676	16.9333	7.19977	5.95738	-2.01826
C2CD5	13.47	9.33827	6.27043	3.85752	-2.0166
RCOR3	14.9998	15.8171	7.05862	5.6543	-2.0164
TMEM115	33.3465	40.847	18.5126	14.6784	-2.01579
DUSP10	17.1701	43.6507	9.54396	13.1885	-2.012
AC016027.4,PEX26,TUBA8	38.8192	26.7201	24.6164	12.7315	-2.01158
SYNRG	17.5152	13.9455	7.72612	5.37529	-2.01139
CYB561D2,Z84492.1,Z84492.2	43.4731	45.5972	25.7105	17.6891	-2.0112
ABHD17B	10.8816	16.2437	6.62744	5.67359	-2.01119
WDR44	12.6085	11.0735	5.87041	4.20381	-2.011
C15orf40	13.4596	9.57682	6.90527	4.09062	-2.01051
TEX2	15.5627	12.8846	5.97238	4.6806	-2.01033
LZTS2	35.2056	27.3508	18.1892	11.3041	-2.01029
AC009133.1	46.4597	41.9463	25.3758	16.7138	-2.01004
HPF1	10.9563	12.9822	4.68434	4.38874	-2.00914
RHBDF1	22.0303	11.2609	10.9947	5.52921	-2.00902
ST6GAL1	3.89384	17.6299	1.67639	4.79833	-2.00847
WDR7,WDR7-OT1	21.2828	14.4659	12.5528	6.71964	-2.0075
PRMT6	8.60984	10.0663	5.04392	3.75874	-2.0072
SP4	8.55543	5.32482	5.34303	2.65541	-2.00626
RGS11	10.4115	8.66201	14.6182	5.79545	-2.00611
TESPA1	78.9664	100.532	30.5787	32.6456	-2.00582
UCK1	12.3886	13.0247	6.97877	4.98085	-2.00579
TADA3	55.3419	53.765	36.2942	22.4317	-2.00533
AC007731.4,KLHL22,KRT18P5,SCARF2	9.96187	11.4232	4.99209	4.09165	-2.00429
TRAPPC12	22.3685	26.445	12.4175	9.6902	-2.00378
ACCS	22.4115	13.0231	14.0575	6.75285	-2.00369
LPCAT4	10.2186	9.68418	7.73415	4.34444	-2.00336
ELAC2	29.8607	33.7146	14.0744	11.9202	-2.00327
ABCA3	12.5538	12.3425	6.78214	4.77179	-2.00283
FAM189B	13.4854	14.3353	8.62288	5.72884	-2.00269
NBPF1	16.306	9.55896	9.76586	4.82549	-2.00171
SAMSN1	193.573	222.319	134.798	89.249	-2.00049
MYO15B	40.9667	24.1215	35.7383	14.975	-1.99903
BIVM,BIVM-ERCC5,ERCC5	36.7571	39.1235	19.6829	14.7177	-1.99842
ST8SIA4	14.5502	15.1398	8.24546	5.85328	-1.99828
RNF34	22.0218	23.6284	14.2535	9.48894	-1.99719
TMEM201	8.85767	8.90925	4.03206	3.24459	-1.99588
ING2	10.1949	10.6197	4.55992	3.80829	-1.99492
ABHD8	19.0799	23.4071	10.9413	8.62065	-1.99437
PARP10	20.0948	26.7262	12.0917	9.74505	-1.99398
GIPC1	66.2231	67.4453	49.9481	29.5149	-1.99184
AC137834.1,R3HDM2,STAC3	24.6245	20.7411	18.8994	9.96738	-1.99169
AC069281.2,LRCH4,SAP25	69.5984	54.6687	42.4163	24.432	-1.99048
ANKRD13D	36.8333	35.8742	21.068	14.3432	-1.98913
DCAF7	42.2807	46.5098	25.658	18.1815	-1.98889
SEPHS2	39.9014	46.2079	22.0206	17.1906	-1.98875
ZNF688	8.89005	8.71733	5.04549	3.46792	-1.98863
AL162231.3,GALT,IL11RA	65.1208	48.3991	55.1406	26.1032	-1.98789
METTL7A	44.6617	41.4916	22.6488	16.1705	-1.98787
CRYZL2P,CRYZL2P-SEC16B,SEC16B	11.4263	7.42545	7.12466	3.67228	-1.98628
PEPD	282.287	104.737	192.934	75.1462	-1.98595
RETREG3	12.4788	13.1486	6.53076	4.97233	-1.98469
NSUN5P2	10.5781	11.3279	18.9895	7.66142	-1.98446
UNC13D	183.537	171.114	117.326	72.9555	-1.98319
DNAJC9-AS1	17.49	18.8118	11.149	7.58767	-1.98135
AC138696.1,GLI4,ZFP41	11.4141	10.8143	6.78654	4.45863	-1.98097
GPAT3	101.037	26.6464	147.585	44.1466	-1.98063
MT1XP1	5.866	2.20311	7.93581	2.56916	-1.98054
AC116366.3,C5orf56,RAD50	15.7749	13.5129	8.26914	5.5226	-1.97972
COQ5	12.9041	15.4302	7.44456	5.80007	-1.97961
HS1BP3,HS1BP3-IT1	21.4962	17.9331	12.3815	7.68985	-1.97899
TRIM8	37.9327	56.0259	21.588	19.7049	-1.97776
HDHD5	11.6362	17.2818	6.02313	5.92051	-1.97684
ABCB10	10.553	8.57639	4.99242	3.44871	-1.97617
MITD1	14.4004	19.0572	9.62726	7.30161	-1.97398
AC067852.2	10.7458	13.5625	5.37176	4.82019	-1.97384
TNFSF12,TNFSF12-TNFSF13,TNFSF13	75.3591	39.9826	57.0319	24.7028	-1.97353
UGCG	14.6157	20.8298	7.29312	7.16112	-1.97349
REEP6	10.0826	7.78592	7.56203	3.91416	-1.97127
TAF8	8.77181	8.75294	5.19501	3.55832	-1.97078
UBE2Q1	37.0745	30.0202	18.6424	12.4159	-1.97063
NEK9	49.9408	44.2774	26.916	18.1683	-1.97032
EEFSEC	21.1185	20.7678	11.7507	8.29952	-1.97016
ZNF524	19.9027	18.1215	10.0237	7.18482	-1.96987
DAB1,OMA1	8.58378	8.79289	4.83007	3.4781	-1.96967
AC098934.3	19.2089	24.472	19.2829	11.1724	-1.96951
RPA1	32.1135	21.7034	16.8296	9.84097	-1.96922
CD33	36.144	43.1559	24.5677	17.296	-1.96922
PIP4P2	19.3366	16.1361	9.87857	6.6445	-1.96909
ESYT1,ZC3H10	271.627	246.315	154.445	102.507	-1.96702
AC010542.3,BEAN1-AS1,TK2	35.9665	25.7358	20.7596	11.901	-1.96601
BRD8	12.1269	12.4208	6.76697	4.91233	-1.96571
MIR5187,TOMM40L	14.3608	14.9822	7.52528	5.76267	-1.9656
ACADS	30.4754	26.5862	19.4351	11.792	-1.96449
AC016747.4,C2orf74,KIAA1841	15.6489	14.0904	8.39884	5.76287	-1.96438
NORAD	189.343	128.335	93.7032	56.9307	-1.96353
CRKL	18.9213	21.5063	10.2287	8.14004	-1.96297
MFSD5	25.8706	28.5967	15.2714	11.2587	-1.96213
AC068831.7,PRC1,VPS33B	11.6423	11.4118	6.80982	4.68154	-1.9606
AC025171.1	9.35239	10.391	5.88628	4.18218	-1.96053
RF02196	40.1407	43.1494	54.3947	25.0693	-1.96013
SMC3	14.9991	13.4828	6.34008	5.09545	-1.95989
ANAPC13	23.4721	18.5968	11.0209	7.61369	-1.95979
POM121	21.2392	18.071	55.1391	18.8445	-1.9579
KDM4A-AS1	11.7067	11.1307	5.6624	4.32485	-1.95715
GIGYF1	13.6931	11.4586	7.04968	4.76833	-1.95661
AC069234.2	30.3615	40.9084	17.0094	14.9345	-1.95536
NMRAL1	11.441	7.71994	6.23618	3.59977	-1.95492
AL020996.3,AUNIP	38.0861	32.096	30.3977	16.1194	-1.95491
FAM220A	8.19032	12.2306	5.12592	4.47755	-1.9547
SMIM29	83.5623	77.8791	57.3783	34.8969	-1.95454
ST3GAL5	24.5626	9.82551	16.4597	6.78251	-1.95436
HIST3H2A	64.3375	9.61207	237.178	63.6819	-1.95433
USP48	29.5804	25.2859	17.4639	11.0314	-1.9543
TGOLN2	80.1213	73.3289	49.4453	31.6874	-1.95403
R3HCC1	13.1267	13.0055	7.15118	5.20903	-1.95217
PC	59.7308	59.5392	26.9021	22.3391	-1.95215
MTERF2	6.7149	10.185	5.38618	4.02604	-1.95145
DHRS13,FLOT2	57.7555	62.0134	33.6748	24.7499	-1.95092
SLC25A20	15.7172	15.3493	9.72465	6.48847	-1.95024
ZNF302	11.6568	10.9574	5.04203	4.14077	-1.95005
CYBC1	54.9853	73.7472	29.3556	26.6853	-1.94997
ANKMY2	11.5712	10.3935	5.42282	4.09476	-1.94956
AGPS	44.2757	36.3655	33.5481	18.1034	-1.94931
GUCD1	62.3379	38.6146	30.2432	17.8308	-1.94925
AL592183.1	12.6642	10.9751	4.83967	4.09667	-1.94875
ZDHHC18	13.7172	10.7415	7.02191	4.60175	-1.94865
AC020663.4,ROGDI,SEPT12	19.1564	17.3334	24.3303	10.8008	-1.94765
IVD	48.2246	61.344	23.3897	21.9686	-1.94749
SLBP	45.6955	37.9523	19.7753	14.9731	-1.94689
TRIM35	7.77933	9.08589	3.83651	3.35381	-1.946
VGF	1.33139	0.715763	10.9399	3.02592	-1.94558
HSCB	8.75697	12.9407	7.1739	5.22234	-1.94547
AC012651.1,BNIP3P5,CAPN3,GANC	20.783	13.3751	12.9087	6.8244	-1.9454
SRRM5,ZNF576	11.7398	14.2202	6.03908	5.26379	-1.94441
ARHGEF1	69.2095	51.432	51.4444	26.7378	-1.94396
LNPK	17.5406	19.8362	16.2808	9.38865	-1.94369
FAM111A	11.9271	10.6216	5.58418	4.21278	-1.94366
PYM1	23.109	32.2994	14.3535	12.1313	-1.94323
SLC27A1	13.4271	11.9464	7.29842	5.00708	-1.94243
IDNK	9.16304	6.55157	6.92163	3.50549	-1.9424
AL008729.2	9.55219	6.29428	14.3435	5.37041	-1.94218
SPRED1	60.1382	26.5426	89.6466	30.2371	-1.94208
SNX10	6.06323	9.61675	4.45629	3.66244	-1.94206
LINC01637	9.25277	8.01866	6.77215	3.85089	-1.94144
CCDC30,PPCS	59.5654	58.536	31.7641	23.5186	-1.94092
RMND5B	24.5144	23.5253	12.7104	9.43759	-1.94092
NT5C1B,NT5C1B-RDH14,RDH14	14.1182	16.6277	7.97295	6.42034	-1.93797
MT-TA,MT-TC,MT-TN,MT-TY	1281.41	850.091	671.053	397.122	-1.9375
TMEM101	12.7646	15.1172	6.19725	5.56611	-1.93709
CENPB	52.8269	57.3603	30.2152	22.8706	-1.93703
ATG16L2	33.5257	21.8424	19.3312	10.759	-1.93618
DTNBP1	29.4177	28.3996	15.9703	11.5956	-1.936
MAPKAPK3	135.873	117.9	80.1507	51.764	-1.93585
SLC38A10	36.8664	44.2063	23.1787	17.6145	-1.93566
SLC35B4	8.74376	9.70832	3.81105	3.53801	-1.93402
RACGAP1	7.96889	7.17919	6.31973	3.53276	-1.93398
GTF3C5	17.1973	20.2632	10.0844	7.94317	-1.9338
ELP6	15.6047	18.8088	9.18758	7.33244	-1.93288
AC008878.3,AC119396.1,ARHGEF18	11.6492	11.1298	6.48831	4.61486	-1.9327
TMEM69	9.9686	14.9396	5.51483	5.35841	-1.93254
MRI1	13.5829	13.0943	8.35174	5.61983	-1.93211
TTC38	18.1033	15.6502	9.18968	6.51709	-1.93036
AL133353.1,AL133353.2,COX15	15.0453	16.2123	7.8456	6.31402	-1.92988
AC005324.3,CDRT1,TRIM16	8.30599	10.4978	4.80501	4.01632	-1.92985
FSCN1	97.7177	155.605	43.6697	52.3142	-1.92948
TOB1	42.1921	25.954	22.9134	12.834	-1.9289
KIAA1549	10.5488	5.7524	5.43201	2.9375	-1.92883
NLN	10.8742	13.2522	4.49228	4.66246	-1.92821
ABHD10	11.908	9.31406	6.93984	4.27261	-1.9276
GRK2	128.277	109.544	70.3129	47.2799	-1.92755
AC090517.4,AC090517.5,ZNF280D	11.2566	10.9599	6.11149	4.48778	-1.92751
SMCR8	12.3962	11.4937	6.64585	4.76881	-1.92744
IPO13	13.8331	13.6827	8.39719	5.80697	-1.92688
AC018755.2,SIGLEC14,SIGLEC5	23.5011	43.1786	11.0144	14.2559	-1.92655
HCG25	11.4255	13.0188	8.4185	5.63944	-1.9265
TRIM56	10.6691	8.12345	4.75557	3.38824	-1.92642
DAG1	13.9798	20.9178	6.5323	7.22456	-1.92583
ULK3	71.5205	62.3342	47.6236	28.9514	-1.92525
SLC35E2B	15.4293	21.1248	7.13	7.44027	-1.92507
LRP4	30.2166	19.8852	13.2363	8.7218	-1.92507
AC067942.1,TMEM150C	73.3656	67.5875	42.3548	28.9534	-1.92494
RHBDF2	3.51288	10.6968	2.80356	3.55537	-1.92493
RPS6KA1	29.5525	43.5002	14.3662	15.2436	-1.92452
MIF4GD	23.424	25.6588	15.0877	10.7448	-1.92304
TGFBR2	85.1449	56.8378	47.7788	27.5939	-1.92269
CEP85	11.9664	12.148	8.14121	5.35171	-1.92264
AC010200.1,GAS2L3	9.95588	10.2494	4.76955	3.96215	-1.92243
SLC16A5	10.1556	11.2897	5.54744	4.44258	-1.92218
SLC26A11	16.483	7.03744	9.18218	4.27985	-1.92211
LLGL2	11.3117	8.98698	6.83996	4.17639	-1.92205
C8G	95.2318	85.3784	73.705	41.9831	-1.9219
CDIP1	49.6853	34.7606	38.1591	19.252	-1.9213
TFCP2	15.1203	13.4247	8.62227	5.82112	-1.92121
AC127496.6	14.9349	16.9047	11.267	7.43862	-1.92114
PLCB2	93.7535	80.8551	71.2286	40.1582	-1.9211
OXLD1	22.9533	24.3299	15.5009	10.5197	-1.92079
ALAS1	106.469	89.6718	367.991	120.876	-1.92076
ARID1A	25.603	27.854	13.1069	10.8238	-1.92004
EIF2AK4	17.2697	18.1412	8.24189	6.97413	-1.91953
AGAP2	10.6042	10.0063	5.12014	4.00349	-1.91774
AC093503.3	26.62	29.6445	22.1323	13.7104	-1.91704
AC009133.5,AC009133.6,AC120114.4,MAZ,MVP,PAGR1,PRRT2	236.438	270.209	146.225	110.288	-1.91681
MRPL34	131.225	136.166	69.6753	54.5188	-1.91671
ENTR1	17.7822	19.1462	28.1959	12.5402	-1.91656
USP19	16.196	14.171	9.05821	6.15457	-1.91621
RASSF3	15.5815	16.4843	7.4213	6.33661	-1.91557
HEIH	15.1745	18.1905	8.7544	7.14327	-1.91536
FAM102A	73.0159	58.153	38.7538	25.6956	-1.91508
LSR	62.5164	44.7841	38.1054	21.9857	-1.91462
VPS45	11.3511	12.9437	7.07231	5.30984	-1.91441
RETREG2	51.1056	50.6411	26.1623	20.3794	-1.91406
SLC35C1	9.267	11.1837	6.69008	4.74306	-1.91395
NDOR1	11.9435	9.72808	7.5113	4.57963	-1.9124
NBR1	24.088	20.9047	12.4023	8.84869	-1.91229
PIP4K2C	13.8703	14.5702	8.74693	6.19506	-1.9122
AC244090.1	8.67961	10.8841	8.03035	5.03062	-1.91068
TMEM108	25.2324	14.1026	16.9716	8.27588	-1.90873
FYCO1	11.7031	11.1836	5.95153	4.56548	-1.90812
MRPL35	18.9266	19.2562	10.3197	7.88023	-1.90811
L3MBTL2	12.2169	13.1134	6.87606	5.32602	-1.90811
TDP2	22.7231	23.2249	11.628	9.28693	-1.908
LRRC58	9.78922	8.0247	4.05673	3.22133	-1.90706
ORC5	10.4423	14.8957	5.98086	5.57081	-1.90592
ZNF440	18.0118	11.9049	8.23701	5.37799	-1.90506
AC005696.2	19.2074	19.315	9.33288	7.65253	-1.90442
DOCK11	44.4202	25.3849	23.8405	13.1556	-1.90372
ZNF618	13.7504	18.2323	8.40185	7.12052	-1.90322
GLE1	13.4236	13.8964	7.41693	5.69854	-1.90309
CNPY4	9.55227	10.7636	6.44104	4.60035	-1.90298
GCHFR	14.3041	8.60325	8.43143	4.5554	-1.90282
AL136295.5,IRF9,RNF31	50.2058	61.383	25.7514	23.3096	-1.90232
AC006538.3,DIRAS1,SLC39A3	64.3976	47.8587	37.1447	22.7488	-1.90173
MICALL2	41.8334	35.3324	25.4847	16.2773	-1.90162
MIR922,RUBCN	10.6337	8.63114	5.70514	3.83907	-1.90084
DCAKD	29.323	37.2434	20.3624	15.4287	-1.9006
SCNM1,TNFAIP8L2	35.9231	38.7411	21.1104	16.031	-1.90052
AL109804.1,AP5S1,LINC01730	10.0611	12.7886	6.66564	5.211	-1.90045
MARF1,MIR6506	14.6493	9.41405	7.02064	4.40371	-1.89995
NCAPD3	15.1875	18.8438	9.1511	7.50164	-1.89989
SIRT3	12.5962	13.9073	10.1422	6.44792	-1.8991
AC099850.2,PRR11,SMG8	9.43992	12.8458	6.31648	5.14645	-1.89662
MIR3615,SLC9A3R1	113.019	84.5312	112.401	52.9197	-1.89582
PCMTD2	11.16	10.527	6.47065	4.56898	-1.89539
KIFC2	29.4748	18.5993	28.9795	12.7929	-1.89497
CIAO3	11.1908	10.6264	5.86876	4.43574	-1.8948
HCST	28.0757	15.9121	25.3722	11.1035	-1.89458
GYG1	34.5199	33.5492	19.0017	14.1412	-1.89381
FAM45A	14.0701	14.2418	7.21201	5.77471	-1.89341
AC004678.1,BTBD2	36.298	35.5631	22.5477	15.6526	-1.8924
WAC-AS1	10.6981	9.17345	5.63329	3.98866	-1.89228
DGLUCY	45.7914	31.3997	27.4026	15.8457	-1.89178
FRY	15.1817	10.4623	9.19115	5.29614	-1.89177
AL157895.1	134.795	107.171	76.4037	49.4759	-1.89157
GMPR	147.532	124.142	115.266	64.5532	-1.89091
AHNAK	322.283	190.236	121.926	84.208	-1.89027
AL132671.2,GOPC,ROS1	12.2743	12.2126	5.49885	4.77815	-1.89016
DHRS1	25.3455	18.5013	16.4344	9.42842	-1.88961
DOCK8	22.4275	15.8287	16.0415	8.60141	-1.88956
RIOX1	8.47711	12.2181	7.46997	5.31492	-1.8892
PLA2G15	32.9337	21.8125	14.4012	9.77684	-1.88909
KRT223P	3.9766	13.5023	2.33665	4.27801	-1.88846
RSAD2	4.98623	10.2265	3.09604	3.60239	-1.88684
CARNMT1	8.1206	10.3723	4.30239	3.96895	-1.8865
PFKFB2	12.3718	8.72204	6.88538	4.22261	-1.88603
GSN	124.403	85.0094	95.6893	48.9048	-1.88554
AL133355.1,STN1	11.9459	12.0746	6.8391	5.12154	-1.88478
SURF6	15.9834	26.2157	11.0464	10.1033	-1.88288
FAM120B	9.10288	10.189	4.28615	3.92507	-1.88279
HSDL1	10.4544	8.53228	5.40685	3.78129	-1.88219
GAS2L1	15.2749	13.1569	6.45731	5.32363	-1.88142
ZNF865	12.6314	13.0304	7.39359	5.5457	-1.88082
CTDSP1	118.742	91.7926	74.3085	45.1266	-1.88001
RUSC2	22.0357	19.3957	13.296	8.88323	-1.87977
RFC2	25.0581	24.1555	13.6954	10.2884	-1.87931
CBR1	62.0945	75.9509	38.3302	31.0656	-1.8792
MED29	14.0514	15.5558	10.4989	7.0862	-1.87846
VIPAS39	9.07344	10.8202	4.09891	4.05774	-1.87841
KIFC1	2.75963	2.68818	14.6098	4.7052	-1.87828
ZBTB7B	29.9637	26.3565	15.9924	11.5221	-1.87792
ZNF75A	10.0829	10.5034	5.94271	4.47561	-1.87759
CASP6	16.2665	15.2466	7.5566	6.20675	-1.87733
SNRPEP4	8.31155	9.31176	6.62866	4.33891	-1.87728
MTMR10	10.5306	8.13842	5.64689	3.75263	-1.87716
EEF1A2	14.6768	7.18295	8.89559	4.37991	-1.87616
SLC8B1	9.2851	11.3752	5.60965	4.62821	-1.87572
ARAP1-AS1	61.1525	50.2209	35.8732	23.4641	-1.87546
PTPN18	47.4539	36.7371	38.6493	20.5509	-1.8751
ICAM3	9.45542	7.62298	9.31476	4.62436	-1.87292
TEPSIN	20.7431	17.4775	14.0331	8.60616	-1.8724
TRIM41	11.0128	15.2246	7.88999	6.31462	-1.87204
MZF1	8.57649	10.7759	4.36021	4.13565	-1.87181
ANP32A	92.1368	80.8212	60.5997	38.6948	-1.86978
GTF2H4,VARS2	20.3332	22.4011	12.2322	9.47729	-1.86961
ZMAT3	22.4149	13.2797	11.9309	6.89989	-1.86939
THSD1,VPS36	22.3655	17.4506	12.1204	8.10108	-1.86799
LPAR5	55.8225	37.4629	41.3812	21.607	-1.8675
CDYL	10.4907	8.47518	5.22673	3.75553	-1.86729
MAT2A	137.7	80.0055	324.41	110.853	-1.86719
TRERF1	16.3677	12.9505	10.5365	6.44112	-1.86648
SCFD2	26.1289	24.9666	21.6627	12.7918	-1.86602
CENPT	28.9045	31.8655	18.5846	13.8418	-1.86583
SYNE3	10.7946	6.17184	5.19125	3.11883	-1.86528
AGPAT2	46.022	40.5888	27.2884	18.6308	-1.86524
SMARCA2	66.0476	40.654	36.1746	21.0964	-1.86465
APEX2	9.38955	11.435	7.35176	5.16009	-1.86425
AL020996.2,MTFR1L,SELENON	80.5984	66.178	47.764	31.3053	-1.86382
PAK4	8.72499	12.1121	5.07076	4.72189	-1.86353
NBEAL2	68.2388	123.783	40.9253	45.268	-1.86335
HTT	15.5191	13.6922	11.8858	7.03301	-1.86269
CLPX	12.9221	13.6512	8.03921	5.96623	-1.86217
ANKRD52	9.94561	11.6259	5.5355	4.72146	-1.86186
PGGHG	9.76844	9.15015	8.07084	4.73908	-1.86149
ARRDC4	28.1274	23.6717	15.8543	10.878	-1.86139
AL356095.2	10.4725	6.75887	5.13456	3.27447	-1.86083
CDKN2B	7.90381	10.1783	6.3106	4.54287	-1.85982
AP000553.1,AP000553.5,MIR130B,PPIL2	20.3926	19.8933	11.7387	8.71647	-1.85957
TMEM159	15.6474	13.4465	7.14848	5.67739	-1.85899
ZNF521	20.4776	8.77665	9.03359	4.9106	-1.85874
DIPK2A	10.0074	10.8778	10.5331	5.90489	-1.85836
AL355816.2	15.6116	27.7461	7.69749	9.78034	-1.85757
TGFA	19.7744	26.5445	11.0583	10.3809	-1.85691
ATIC	32.7705	35.2755	19.0844	15.01	-1.85662
CAT	46.8763	24.6703	30.4447	15.2333	-1.85522
BLOC1S4	13.5501	17.337	8.56032	7.16416	-1.85393
MAP7D1	50.5808	56.8363	29.9892	24.0224	-1.85374
IFFO2	11.5534	20.6803	6.2112	7.44045	-1.85369
MTG2	9.94013	12.5811	9.15198	6.0149	-1.85328
PRKD2	10.5962	11.7753	7.06687	5.21809	-1.85237
BICD2	26.1056	21.099	12.4099	9.28224	-1.852
MT-ND6,MT-TE	4583.82	4336.94	6065.08	2881.51	-1.85197
NCOR2	79.2001	112.322	55.7501	46.5773	-1.85138
KDM1A	15.7728	18.0295	7.23164	7.0007	-1.85135
AC092681.3,ATP6V0E2	30.3994	28.8289	26.6282	15.3718	-1.85109
SMARCD3	8.29319	6.27708	5.15931	3.17022	-1.85098
GLOD4	43.5797	39.5749	25.6838	18.0951	-1.85057
MCU	22.7451	14.6189	10.7869	7.04473	-1.85054
CD22,MIR5196,U62631.1	210.805	131.194	131.896	72.9555	-1.85047
KBTBD4	13.1998	13.9943	7.02783	5.8343	-1.84928
HPS6	14.7939	19.2869	9.91501	8.1086	-1.84854
TESC	205.208	101.611	187.218	80.2196	-1.84819
SGPP1	47.5287	28.387	21.9387	13.9801	-1.84792
NR2C1	9.14339	9.75401	4.81126	4.04652	-1.84778
RRAGB	9.67816	6.73381	6.8117	3.76478	-1.84718
PARP12	11.0682	17.6075	4.66691	6.19131	-1.84707
RRNAD1	15.9384	16.636	9.21965	7.19347	-1.84572
FRMD8	19.8154	19.5828	19.3533	10.8346	-1.84546
ATP6V0E2-AS1	8.29045	7.61804	8.2321	4.41313	-1.84462
CPTP	14.6873	14.8739	8.2151	6.42881	-1.84458
AKIP1	35.3638	31.8022	26.4968	16.2367	-1.84421
LINC01010	1.12859	0.450922	21.0332	5.98445	-1.84398
ACSF2	17.2491	17.5638	10.4267	7.79764	-1.84383
PEX2	24.972	24.2507	10.9748	9.81449	-1.84364
TAF1	9.73201	10.2353	4.45891	4.09482	-1.84338
FDXR	14.9422	18.3484	14.637	9.19332	-1.84317
CFAP20	17.3104	22.0913	9.03252	8.67809	-1.84257
CC2D1A	13.0695	13.7411	7.51056	5.92681	-1.84225
CARD8	26.5888	24.6749	13.9555	10.7765	-1.84185
IREB2	24.2602	35.1976	11.7776	13.1167	-1.8405
ECI2	26.0488	19.2618	17.044	10.1395	-1.84021
ANGEL2	12.6677	11.2027	5.08261	4.54833	-1.84016
MCM2	9.13473	4.89747	3.78199	2.42533	-1.83942
SAMD1	17.7924	19.2848	8.46671	7.75525	-1.83932
BLMH	12.8675	18.9872	9.50391	7.96689	-1.83842
SLC35A5	30.2868	30.6924	14.2014	12.5542	-1.83835
HIRIP3	12.3777	9.80491	6.89609	4.67177	-1.83789
CRTC3	15.7708	14.6764	9.39037	6.73312	-1.8377
NISCH	28.8641	20.9341	14.6843	9.96733	-1.83734
ZNF76	13.0203	13.6446	10.3807	6.72521	-1.8369
AC000041.1,AP1B1	66.9797	43.5538	48.2803	25.7206	-1.8361
TSTD2	18.4727	13.4778	8.73959	6.223	-1.83601
SOCS2	58.882	27.0704	182.461	58.7143	-1.83538
WRAP73	10.2461	12.2393	5.70178	5.02807	-1.83519
RFK	12.4621	14.7183	7.47145	6.21901	-1.83514
ELK4	11.8479	8.82994	5.0584	3.89288	-1.83496
TTC13	8.13111	8.06676	4.60816	3.55326	-1.83476
AL162377.3,DHRS12,TMEM272	8.493	7.5092	5.4475	3.6334	-1.83431
PYCARD	130.592	106.58	93.331	56.08	-1.8338
TTC31	17.5069	14.696	9.4848	6.78563	-1.83331
NOA1	11.0568	11.1391	6.46953	4.94363	-1.83264
DENND4C	29.9225	35.5602	12.3895	13.4707	-1.8317
AC087393.2	20.3833	23.0847	11.4189	9.69707	-1.83113
TMPO	13.4005	9.02854	9.93059	5.32973	-1.83076
POLRMT	23.4246	23.1077	11.235	9.65572	-1.83055
LINC01504	7.37057	4.64646	3.18209	2.20162	-1.83018
SCRN3	12.3473	13.5075	5.44479	5.33128	-1.82982
UPF2	15.1668	13.1122	6.27431	5.45355	-1.82979
PPP2R5D	17.1797	14.6822	8.65215	6.56515	-1.82956
YTHDF3-AS1	2.11726	0.744164	10.7138	3.22585	-1.8286
ADD1	87.6132	73.7171	51.4294	35.2479	-1.82801
AL590627.2,ARRDC1,EHMT1	66.7986	53.9745	42.8765	27.2801	-1.82792
STARD7	35.5469	50.0876	19.8707	19.7053	-1.82791
CHD6	14.7273	10.8372	7.80586	5.25503	-1.82687
CHCHD6	18.4883	9.12183	14.0441	6.53254	-1.82629
VGLL4	22.6581	26.9158	12.6342	11.1584	-1.82555
MIR6084,PINK1	44.1127	29.6243	24.3302	15.231	-1.82473
VPS52	20.109	20.1045	11.9976	9.06532	-1.82424
ZNHIT2	7.89377	11.4363	5.8244	4.87434	-1.82421
CDH12	7.18083	7.22954	3.34274	2.98685	-1.82359
BMPR1A	28.5716	21.2482	46.3574	19.1025	-1.82338
CAD	10.1626	11.9748	4.88657	4.76674	-1.82265
WDFY2	10.236	9.18657	8.59272	5.02682	-1.82248
FBXW4	14.0834	12.5731	10.8238	6.61576	-1.82234
AL137798.3,CROCCP2	12.396	10.7591	5.93123	4.71955	-1.82229
PRADC1	30.2949	24.575	30.15	15.4767	-1.8221
SEMA7A	150.13	51.5326	88.4115	39.604	-1.82113
LARP1	51.1715	51.0815	25.5413	21.6843	-1.82112
AC090152.1	19.1697	16.1861	6.32211	6.37209	-1.82061
IGFALS,SPSB3	31.4732	23.9389	21.0172	12.7271	-1.82061
RHOH	25.9623	29.0859	41.1841	19.8946	-1.82053
ACOT8	20.8422	17.6142	16.0958	9.54526	-1.82032
RCC2-AS1	18.7196	23.7732	14.7758	10.9162	-1.82022
IKBKB	33.4057	41.482	19.9095	17.3862	-1.8201
USP33	20.8559	19.6489	7.6677	7.73654	-1.82002
C7orf61,TSC22D4	51.7494	42.2611	41.6439	23.7703	-1.8196
STK10	33.8316	29.6158	18.1775	13.541	-1.81947
PIGV	6.88631	16.7292	3.57069	5.75231	-1.81926
CTTNBP2	48.5498	46.7281	14.4658	17.3468	-1.81872
SIN3B	16.5451	16.5523	10.0442	7.54043	-1.81852
C1orf162	29.5675	24.9331	19.6161	12.6333	-1.81817
CCNG1	68.4169	55.8504	29.1625	24.1096	-1.81807
BTN3A2	29.6678	24.917	18.2495	12.2423	-1.81804
INTS3,SLC27A3	28.5631	24.2353	19.5365	12.4152	-1.81789
DDX23	37.7593	51.9411	23.8376	21.4938	-1.81787
MTR	14.7241	11.3381	9.22777	5.83748	-1.81683
ADGRL1	18.1613	18.7232	8.52406	7.73474	-1.81669
BCS1L	14.2619	24.7069	11.8551	10.3793	-1.81664
LANCL1	10.1462	7.18236	4.74011	3.38488	-1.81651
NIPAL3	10.298	8.73553	6.28376	4.26415	-1.81649
EGFL7	92.4663	55.4075	78.5739	38.0459	-1.81622
ITPK1	45.4204	45.8242	38.2079	23.8633	-1.81615
VPS26B	25.612	26.2788	14.3105	11.5275	-1.81602
MAEA	29.8775	27.7741	17.6613	12.9061	-1.81576
NUP50	46.4317	34.2369	22.6709	16.1796	-1.81445
PLCB3	11.491	13.5339	6.74191	5.76705	-1.81385
PPP1CC	80.9007	103.211	39.829	40.6851	-1.81385
MCM5	14.2457	8.8508	5.62111	4.11896	-1.8129
AC138894.1,CLN3,NPIPB7	56.4473	57.646	41.0127	28.0836	-1.81272
KLHL24	12.8199	6.7377	5.33549	3.43705	-1.81256
MIR6742,TRIM11	21.0343	15.2868	26.4875	11.8943	-1.81234
PPCDC	10.0124	15.1481	7.75945	6.52609	-1.81153
FAM172A,MIR2277,POU5F2	10.67	10.0217	5.69742	4.48022	-1.81088
NAP1L4	79.4808	71.1942	40.3395	31.7942	-1.81064
POLI	8.20133	8.64069	2.68187	3.22838	-1.81032
TPGS1	34.687	42.481	23.1964	18.7364	-1.80955
CNRIP1	14.7601	10.6211	9.86684	5.8489	-1.80854
KLHL21	27.043	19.0196	13.8823	9.39439	-1.8083
MIR4700,UNC119B	9.37547	12.6586	4.95838	5.03188	-1.8078
AC067852.1,COASY,NAGLU	71.0603	71.3264	37.5413	31.1043	-1.80739
MINK1	44.7201	36.0815	32.6959	19.6514	-1.8073
AP003307.1	9.59569	11.0432	6.92237	5.13323	-1.8073
MARK2	18.0522	15.4266	11.4987	7.69416	-1.80713
CAMLG	28.3582	18.5343	23.2228	11.9357	-1.80674
KIF1BP	19.0116	21.5696	13.4734	10.0182	-1.8065
BCR	9.42819	8.18883	5.33445	3.8662	-1.80646
EPHX1	40.5463	21.5674	35.1167	16.2116	-1.80592
EXOC6B	31.5886	16.9522	26.8954	12.5407	-1.80588
PLXND1	91.9251	56.5425	44.7223	28.9902	-1.8045
CUEDC1	25.8483	17.4033	20.205	10.7682	-1.80427
AC004475.1	16.9984	16.6717	7.57899	6.94463	-1.80406
CHD8,RN7SL650P,SNORD8	17.9757	20.9547	9.13092	8.61839	-1.80358
CCNI2	25.1362	16.1429	12.9872	8.34777	-1.80305
MIR6717,NDRG2	111.253	69.4909	88.7609	45.3565	-1.80284
MED25,MIR6800	11.6921	11.9787	6.93238	5.42163	-1.80243
PNPLA3,SAMM50	26.0449	24.8177	15.2899	11.5007	-1.80215
CASP3	21.2628	19.4256	8.89911	8.12614	-1.80142
KIDINS220	39.5909	42.9948	21.4077	18.4794	-1.8012
KIAA2013	44.5063	42.9518	27.9206	20.3429	-1.8007
AKAP1	11.8065	10.0549	6.35612	4.71196	-1.80027
NBAS	21.3996	15.5563	13.4667	8.33654	-1.79968
SLC11A2	51.9004	99.1404	29.609	36.9922	-1.79927
2021-09-08	31.2079	26.9566	17.1263	12.6676	-1.79908
ATRIP,TREX1	8.87495	8.58695	3.15275	3.37504	-1.79842
MEGF6	28.451	17.2555	19.003	10.4246	-1.79833
ERHP1	5.09933	11.9344	5.65024	5.05614	-1.79821
TLK1	22.7348	24.1724	12.5541	10.562	-1.79794
AC002470.2,AIFM3,LZTR1	38.0387	37.3848	27.2593	18.5912	-1.7979
LRRK1	14.1998	11.1251	8.38728	5.61294	-1.79756
AC020663.1,ANKS3,ZNF500	8.10957	10.3068	4.39431	4.23036	-1.79707
UNK	24.7038	25.667	16.6305	12.1744	-1.79672
SPI1	90.7429	79.0571	66.4776	41.8912	-1.79664
AP000688.1	15.8745	18.7966	9.5834	8.17114	-1.79627
AC011558.1	78.4429	111.825	68.7425	52.0052	-1.79581
ALDH4A1	34.5093	48.8871	27.371	21.9766	-1.79492
ANXA11	402.157	257.211	295.474	159.353	-1.79423
PDPR	8.61044	9.03905	5.56493	4.21124	-1.79404
USP22	57.7537	53.4539	29.1018	23.8083	-1.7939
AC087393.3,AC107926.1,CCDC144NL-AS1,SPECC1P2	15.1871	15.5048	7.77247	6.71655	-1.79313
GCA	9.86343	11.5032	6.2913	5.13502	-1.79299
REXO4	14.788	16.877	8.19492	7.2408	-1.79185
MAOB	219.509	169.377	150.371	92.3561	-1.79166
PEX14	17.8459	19.4111	10.0664	8.5178	-1.79106
AC099524.1,PLCG2,RN7SKP176	55.4084	43.7165	38.4549	23.7453	-1.79099
TMEM80	25.1541	18.8178	13.0454	9.20888	-1.79079
AL160004.1,NUP133	11.6394	10.439	5.66355	4.65393	-1.79077
RALGPS2	6.657	3.83842	18.607	6.49335	-1.78939
SMIM3	26.8984	46.2552	26.3467	21.0133	-1.7887
INTS10	16.6826	19.0054	9.0112	8.10941	-1.78861
AC129102.1	12.9656	10.9434	9.98161	6.05687	-1.78858
TMEM14A	17.5372	21.6348	15.8302	10.8465	-1.78831
PER3	10.6445	6.67486	9.9212	4.80496	-1.78824
SNAPC3	14.4599	14.1312	10.0176	6.99392	-1.78778
STXBP5	134.929	86.0259	116.755	58.755	-1.78714
EXOC1	14.8885	14.6828	8.06129	6.591	-1.78692
CCNQ	22.6575	20.8602	12.1797	9.58536	-1.7853
SH2B1	18.7768	19.4895	14.9404	9.98976	-1.78514
FBXO38	12.4357	10.7195	7.9107	5.40776	-1.78454
AC115618.3,RBM3	175.452	141.39	518.183	191.464	-1.78446
MED20,RF00019	11.1253	8.90587	5.70505	4.24154	-1.78439
SMIM10	9.61647	10.8201	5.3607	4.69779	-1.78423
NNT	26.103	24.8658	16.661	12.0574	-1.78412
TP53I3	31.5938	28.9792	24.2154	15.4509	-1.78359
KLF2	115.859	51.0447	88.5828	40.5655	-1.78326
KLF7	12.3969	9.08904	11.7091	6.0428	-1.78316
DVL2	21.1745	19.4873	11.961	9.13728	-1.78314
WASHC2A	11.1538	8.62149	6.17332	4.29895	-1.78304
UFL1	12.6705	14.9489	5.77879	6.0241	-1.78274
CDK13	11.9494	11.9587	6.72707	5.43153	-1.78251
ANAPC2	22.669	21.8744	15.4431	10.8517	-1.78193
C2orf68	16.7003	14.7017	9.80243	7.12732	-1.78159
HPGDS	497.631	255.958	440.688	202.754	-1.7807
NDUFV3	12.768	15.3571	9.79509	7.32081	-1.78061
CASQ1	13.7389	16.8698	11.9748	8.39603	-1.78052
NPRL3	21.3413	18.2872	13.4146	9.23032	-1.78011
C2CD2L	19.9482	20.4819	16.3741	10.7324	-1.77993
ZFP36	85.9077	22.1989	51.4406	21.4613	-1.77874
RGL2	32.7985	23.2753	19.0537	12.3371	-1.77864
XXYLT1	8.29153	11.2507	7.41644	5.44133	-1.77847
GM2A	219.391	140.288	158.719	87.1657	-1.77834
RILP	28.9334	31.8267	26.5562	17.0287	-1.77758
ICMT	27.2246	33.604	13.6355	13.7797	-1.77745
POGK	15.1822	15.3704	6.67212	6.42994	-1.77741
FAHD1	31.9384	36.4639	16.9976	15.6041	-1.77657
GTF3C1	13.5807	13.0535	6.60896	5.74028	-1.77625
MTMR12	13.044	10.1191	6.6486	4.89537	-1.77619
DHX32	9.15786	13.3258	3.74702	4.98503	-1.77603
REEP4	25.3809	15.8521	14.7062	8.92307	-1.77595
DCTPP1	30.3057	37.0598	20.0237	16.6719	-1.77565
EXOSC4,MIR6847	16.358	36.2344	12.1594	14.1351	-1.77554
PCYOX1	16.1953	16.1094	8.1139	7.07594	-1.7754
UQCC1	14.4955	14.5712	7.42162	6.42621	-1.77499
TACO1	11.5768	15.6418	8.41913	7.03319	-1.77444
RFX5	23.963	21.6207	14.6488	10.6057	-1.77392
SAP30	15.2689	20.4587	11.6543	9.39415	-1.77332
ITPKB	22.6764	7.63018	25.9871	9.83647	-1.77299
MTND6P4	55.897	58.4574	94.0596	44.6368	-1.77266
HTRA2	25.3721	48.0335	14.2678	18.2362	-1.77246
PACS2	38.352	30.4457	26.5158	16.6749	-1.77231
CCDC88B	18.225	16.4412	13.3423	8.71906	-1.77227
AC013489.1,DET1,MRPL46	12.4834	15.0192	7.55941	6.61272	-1.77164
CDC16	52.7305	40.2762	26.0459	19.4385	-1.77057
SYK	48.3109	35.1376	24.0573	17.3511	-1.77045
LAT2	308.812	225.273	207.267	126.804	-1.77023
MAT2B	48.0974	46.2	25.6506	21.0673	-1.76999
YPEL3	36.6475	37.2805	28.9537	19.4544	-1.76748
BIN2	40.38	26.803	19.7184	13.6663	-1.76727
TIMP3	174.334	80.9294	118.08	58.4727	-1.767
MLH3	11.0355	6.74167	8.34849	4.4355	-1.76644
ZBTB1	24.695	21.3587	12.6526	10.0055	-1.76522
SPIN1	23.8128	24.6924	11.3497	10.6046	-1.76499
HDGFL2	24.1656	23.3827	13.4034	10.8253	-1.76475
AC009163.2,AC025287.1,ADAT1,CHST5,TMEM231	15.9729	16.7562	10.0399	7.88838	-1.76422
2021-09-09	260.542	296.355	165.487	136.014	-1.76364
EEF1AKNMT	17.0803	19.4689	10.7144	8.89178	-1.76321
IMPDH1	25.4855	38.4541	18.8989	16.9037	-1.76253
AC074143.1	19.0733	33.6096	12.2768	13.5245	-1.76249
TSPAN4	210.902	110.264	153.355	77.7265	-1.76198
AL450384.2,NSUN6	5.7798	5.37037	11.7526	5.04914	-1.76182
AC087163.3,ATPAF2	16.1093	18.4245	10.2509	8.46033	-1.76103
MGAT4B	130.969	116.959	75.43	56.7643	-1.76097
AL162417.1,GBGT1,RALGDS	47.2411	44.8613	22.6413	19.9324	-1.75983
AC008581.2,AC022414.1,AGGF1,HMGB1P35,PDE8B,ZBED3-AS1	13.8898	11.6744	6.14488	5.26191	-1.75978
PHACTR1	21.0913	9.10562	31.9332	12.1276	-1.75869
MAGEH1	11.1533	12.9225	7.08464	5.91477	-1.75812
SETD2	15.0328	13.3995	6.93848	6.01265	-1.7581
CKS2	417.494	41.9449	662.263	208.208	-1.75798
NF2	10.5351	11.0907	5.65823	4.95232	-1.75789
TUBGCP6	16.7825	14.316	9.90587	7.1623	-1.75782
TRAPPC8	14.6386	12.9673	12.4791	7.52544	-1.75761
CHMP6	17.3996	17.8381	12.145	8.86746	-1.75756
AC015688.4,KSR1,LGALS9	48.6257	36.9621	30.7644	20.0425	-1.75666
CDC25B	17.5646	17.063	9.6607	7.9088	-1.75659
SLC30A6	9.45226	10.2889	5.17134	4.57587	-1.75644
SGF29	13.882	10.6119	8.1177	5.54357	-1.75643
MPG	117.734	78.0831	76.8641	45.8622	-1.7564
EIF2B1	26.9635	27.2102	16.8706	13.0506	-1.75603
DENND4B	30.6627	22.91	32.4639	16.3949	-1.75596
ARL15	10.7209	8.13122	6.6285	4.37068	-1.75574
MCM7	16.1282	12.7922	6.68523	5.76775	-1.75572
AC008878.2,MCOLN1,PNPLA6	70.0533	58.8047	75.8272	39.8728	-1.75554
BBS2	10.3512	8.66285	5.78301	4.27852	-1.75547
AC055811.2,FLCN,PLD6	37.0641	34.5371	26.8856	18.1987	-1.75494
ANKRD27	40.8366	19.6928	17.0248	10.8828	-1.75442
CLU,MIR6843	1409.36	615.782	1334.9	578.227	-1.75427
TRPM7	12.2364	11.2816	5.52736	4.98784	-1.75274
EIF4EBP2	19.9619	21.3585	12.8374	10.1478	-1.75266
CACNA2D2	28.7854	23.3422	18.8449	12.5206	-1.7525
RBBP4	69.2628	60.3317	43.7278	30.8865	-1.75236
USP5	41.3639	42.8887	24.9254	20.13	-1.75224
BBX	14.2075	8.2559	9.58215	5.29666	-1.7518
MICAL1,ZBTB24	24.5891	16.1884	18.3678	10.2641	-1.75134
PIP5K1C	15.8354	17.7896	11.4865	8.69584	-1.75133
KLHDC2	18.4121	15.3098	7.64576	6.82106	-1.75078
ZER1	14.5251	12.09	7.86294	5.93578	-1.74909
MAML3	11.659	8.05874	7.50909	4.63369	-1.74833
NUDT19	10.647	14.3405	5.98208	6.05161	-1.74769
MSL1	46.1498	39.9632	22.7781	18.6834	-1.74766
CUL5	12.2597	12.7344	7.41448	6.00085	-1.74746
ACAA1,RF00019	44.2373	42.683	31.1848	22.0067	-1.747
JKAMP	22.0805	26.2503	11.3051	11.1927	-1.74646
ITGAX	76.4822	31.8972	158.604	56.7826	-1.74628
CAPN5	12.4775	9.73872	6.45848	4.8292	-1.74589
CARHSP1	21.746	18.8358	13.3456	9.59752	-1.74549
KHDC4	12.0266	9.3424	8.13478	5.2126	-1.7454
AC004542.1	12.7788	16.3571	12.4616	8.59604	-1.74526
AL591895.1,TMEM63A	35.021	31.4165	19.236	15.1108	-1.74505
BATF	62.4828	543.317	30.3416	171.139	-1.74502
PRPF6	29.4101	26.9272	17.515	13.2594	-1.74491
GTPBP8	10.4123	13.9915	7.3941	6.38043	-1.74491
PFAS	5.94444	10.6764	4.33493	4.48156	-1.74398
CBX7,COX5BP7	23.5735	17.4154	17.0685	10.2965	-1.74377
AC010442.1,SLC9A3	6.76375	5.77036	2.8	2.5596	-1.74344
AC073508.2,KRT222,SMARCE1	54.604	53.8202	32.9736	25.922	-1.74341
FASTKD5,UBOX5	17.0899	20.1599	10.6439	9.20021	-1.74337
ACTN4	351.571	289.472	263.038	165.024	-1.74333
DCAF15	22.8787	21.9586	13.2464	10.5152	-1.74331
FOXRED1	7.68161	9.56378	4.56106	4.21937	-1.74314
HYAL3,IFRD2,NAA80	87.3208	83.3537	62.0882	43.4477	-1.74309
PARP15	12.7398	6.55208	7.00354	4.04968	-1.74301
INTS9	9.28117	16.0064	4.13335	6.01808	-1.74267
SOS2	20.0441	13.5606	7.75839	6.37048	-1.74267
NSMCE4A	15.6728	13.4665	8.2453	6.48891	-1.74243
ITGA3	103.41	53.5808	64.6435	35.3419	-1.74207
LCP2	171.703	159.164	115.141	82.0032	-1.74203
HAUS7,TREX2	11.9766	11.6104	8.35995	5.97108	-1.7418
PSEN2	35.9322	29.8713	29.0237	17.6156	-1.74129
TBC1D4	12.3069	11.8264	8.06787	5.95106	-1.74113
DISC1,TSNAX,TSNAX-DISC1	55.0945	54.6667	26.9736	24.4229	-1.74105
FUCA1	13.82	12.6612	9.22115	6.54647	-1.74098
PDHB	28.7665	34.5627	17.588	15.6023	-1.74093
BCL2L1	103.633	221.428	54.8078	82.6604	-1.74063
MDC1	10.0163	9.6039	6.23449	4.7395	-1.74062
MAP2K7	14.7223	17.5553	8.65724	7.84544	-1.74033
PGAP3	12.2071	10.7937	8.04478	5.6387	-1.74025
CD37	268.496	164.162	231.099	118.353	-1.73971
AC020907.2,FXYD1,FXYD7	25.5225	17.3832	15.1669	9.74962	-1.73925
AMPD3	7.47111	15.1354	3.68642	5.63791	-1.73917
NSMAF	36.2412	26.4206	20.7772	14.1422	-1.73871
MCTP1	42.4744	29.9879	66.1656	28.8183	-1.73835
RRM1	16.7803	13.4788	10.6656	7.23721	-1.73819
MLLT10	13.0582	10.9384	5.96608	5.06966	-1.73745
MPI	15.915	26.6828	11.2698	11.3837	-1.73723
SDHAF3	12.3276	21.4824	9.39385	9.26141	-1.73719
CD4	101.7	81.2481	88.1155	50.8214	-1.73662
PCMTD1	12.7954	8.12558	6.80394	4.48128	-1.73619
HGSNAT	14.7148	11.9718	14.5137	7.95079	-1.73603
LINC01278	9.09636	10.5627	9.26816	5.95411	-1.73579
TNPO2	17.3617	19.216	9.06836	8.49367	-1.73554
VAT1	494.642	294.416	397.901	207.9	-1.73554
SACM1L	24.2205	23.0081	14.7686	11.3478	-1.73509
ELP4	10.7337	10.4224	5.90463	4.9045	-1.73508
FOXO3	11.2608	12.4972	6.08809	5.58626	-1.73421
ZBTB4	32.4193	26.8622	19.2201	13.8547	-1.73384
APEX1	86.4708	94.7211	47.3243	42.7186	-1.73342
HARBI1	11.9149	16.2424	10.6681	8.09406	-1.73323
ARHGAP25	213.373	200.273	132.615	100.146	-1.73293
ABALON	41.5961	95.7498	23.8665	35.9899	-1.73275
DEXI	30.077	27.4766	18.2509	13.7618	-1.73239
CAPN1	108.513	101.465	72.4618	52.3507	-1.7322
RPS6KA4	27.0299	25.0776	17.8557	12.9263	-1.73179
CLCN7	83.5801	74.1425	60.1661	40.4572	-1.73108
NUP37	9.68851	9.70476	4.42777	4.25841	-1.73063
RPS20P21,TMEM70	18.4172	21.8399	12.751	10.4285	-1.72986
PTK2B	25.3371	19.4949	15.0602	10.4183	-1.72978
PCYT2	26.473	28.2266	20.0847	14.5698	-1.72938
LSG1	31.0923	34.9601	16.6354	15.5616	-1.72926
FP565260.1,FP565260.2,GATD3B	11.5829	15.6558	9.68759	7.64538	-1.72895
TPM1	43.0752	28.0561	49.8395	23.5037	-1.72865
MRPS9	10.7224	11.2754	4.3341	4.70993	-1.72865
OGDH	56.8644	51.2305	40.7012	27.7446	-1.72836
THYN1	20.9307	18.6413	12.2573	9.32706	-1.72805
BNIP3L	154.703	95.0865	98.626	58.4923	-1.7276
APPL1	10.1241	7.74413	5.21685	3.91382	-1.72753
AL355310.1,AMPD2,GNAI3,MIR197	18.6851	23.5832	11.2765	10.5307	-1.72696
COPS7B	12.5029	15.7054	7.57182	7.03783	-1.72572
FAIM2	57.9149	54.3187	60.9833	34.8629	-1.72565
NCAPD2	11.1181	13.0754	5.28489	5.55178	-1.72557
GDE1	17.0269	21.8891	10.7676	9.87637	-1.72533
MRPS34	69.3228	69.9922	44.5522	34.6497	-1.72499
CMTR2	15.4418	17.5441	8.85979	7.98835	-1.72478
PTOV1-AS2	12.4414	10.7442	9.92871	6.25635	-1.72435
ALG12	10.4988	12.8512	6.26173	5.78636	-1.72382
CHTF8,DERPC	43.9323	37.7129	29.5189	20.3546	-1.72379
AL390728.6	15.5494	12.8611	7.99845	6.31655	-1.7235
SLMAP	12.4449	13.2375	7.79395	6.36963	-1.72327
LRRC14	14.6036	14.891	7.71101	6.84869	-1.72255
DHX29	9.10441	9.84276	4.70805	4.41041	-1.72212
CYSLTR1	29.5596	26.3595	16.2999	12.9319	-1.72193
ZC3H7B	17.4437	16.3557	11.6129	8.47983	-1.7217
TRABD	34.2452	40.203	23.7985	19.4174	-1.72076
ATP2A3	138.708	96.017	150.354	74.7535	-1.72062
BMP2K	104.788	67.2643	91.3808	48.1423	-1.72043
EPDR1,GPR141,NME8	18.8288	17.263	11.232	8.65058	-1.71984
CYP1B1-AS1,RNU6-951P,RPL7P12	45.8653	37.2454	19.7116	17.2928	-1.7197
AC068580.4,CTSD,IFITM10	4405.52	1741.65	4319.32	1840.81	-1.71921
PHF23	43.3693	41.6333	20.512	18.8748	-1.71918
NUP85	16.2721	15.1633	7.68628	6.94062	-1.71903
AC005775.1	14.5307	17.5723	10.3226	8.47455	-1.71879
BLOC1S3	11.1887	11.903	8.19732	6.10662	-1.71877
SLC2A6	67.1713	89.215	31.5298	36.6847	-1.71871
AC027319.1	26.4446	35.4765	18.06	16.27	-1.71831
KREMEN1	141.952	84.3846	107.199	58.251	-1.71762
MTREX	23.7162	23.2878	13.2099	11.1007	-1.71716
PLEKHF2	34.508	21.445	18.0196	12.0032	-1.71714
TCAIM	19.0118	15.0113	8.79207	7.24029	-1.71705
RAI1	15.748	18.2463	9.71551	8.50696	-1.71674
CCAR2	74.2848	66.8539	39.3143	32.303	-1.71661
SCAMP2	99.7749	95.7264	67.7656	49.7451	-1.71659
CXorf40A	9.29846	11.1223	14.8569	7.90618	-1.71631
EYA3	6.70317	14.543	4.57418	5.81844	-1.71617
BTK	245.065	228.403	128.328	108.585	-1.71601
DOLPP1	10.2412	9.9989	5.52366	4.72522	-1.71591
SERTAD2	19.2471	10.0371	14.0225	7.32519	-1.71567
CYP1B1,RMDN2-AS1	190.492	127.347	70.8019	60.3458	-1.71526
NUP93	18.5172	21.6967	11.0472	9.97252	-1.7152
SMPD1	46.0136	43.7907	35.2878	24.0848	-1.71516
P2RX1	88.2819	86.9589	62.3704	45.4974	-1.71464
FAR1	49.7079	33.097	29.0552	18.9523	-1.71343
IMPACT	17.2477	17.0501	9.57658	8.12337	-1.71272
AGPAT5	25.9721	19.3249	20.1549	12.0468	-1.71247
EAPP	16.3388	16.6283	9.50408	7.97419	-1.71243
CATSPER1	11.1007	9.56898	8.22434	5.42964	-1.71241
NSL1	11.684	10.9987	6.53305	5.35149	-1.71196
PRIM2	11.8777	8.56491	7.80558	4.99933	-1.71129
DNAJB1	71.8075	72.6916	84.3687	47.9767	-1.71091
CMTR1	12.3258	12.4609	7.80175	6.19016	-1.71077
ACAP2	14.965	9.97394	6.68929	5.09095	-1.71066
SETDB1	14.2515	12.6266	7.1616	6.04615	-1.71055
GDF11	9.86855	68.1764	6.61865	22.8546	-1.71046
GSTM1,GSTM2,GSTM4	21.2377	9.82416	9.38262	5.86946	-1.71032
FAM104A	29.2131	32.1055	16.0832	14.7279	-1.71014
AC120498.10	11.9792	16.9765	5.81993	6.96889	-1.70981
C11orf49	29.351	23.4427	16.3742	12.1722	-1.70979
TMOD4,VPS72	24.9936	28.0455	15.2463	13.2394	-1.70926
EIF2AK1	51.9579	46.5377	31.7501	23.9466	-1.70897
PHYH	29.8793	24.35	23.6344	14.6778	-1.70893
GTF2IRD2B	9.45261	14.8792	6.80888	6.63534	-1.70866
CAPN12	28.829	20.5834	21.7489	12.9612	-1.70756
PPP1R16A	10.7437	13.3615	6.77114	6.16463	-1.70745
RPS6KA5	22.0027	11.993	11.3518	7.14881	-1.70733
TNRC18	27.1697	26.5613	19.3409	14.0586	-1.70711
GLIPR2	49.221	29.5861	34.9515	19.7689	-1.70691
AC008669.1,SNX2	64.437	44.2438	31.6238	23.2434	-1.70666
AC009088.3,KAT8	29.1829	30.9442	18.7428	15.2234	-1.70658
SWAP70	50.7739	49.4168	26.9847	23.4203	-1.70584
RPRD1A	16.6884	14.6731	10.8363	7.82185	-1.70545
CMAS	26.2436	26.8228	14.8944	12.7935	-1.70523
ANKRD9	83.8195	23.7431	147.339	52.4697	-1.70513
ERCC3	15.6178	15.8112	8.87589	7.57194	-1.70502
LSM10	60.0648	67.6005	33.9757	31.1587	-1.70486
CXCL16	184.836	144.716	169.264	96.3201	-1.70476
FAM173A	35.8952	44.7207	26.8133	21.9469	-1.70461
ARHGAP4,L1CAM,NAA10,U52112.2	454.206	328.578	365.979	213.192	-1.70394
EXOC2	10.9104	9.10238	5.71971	4.55	-1.70381
BPNT1	10.4329	10.7484	6.01004	5.14446	-1.7038
RAB32	151.62	130.209	89.0315	67.3198	-1.70341
SLC39A4	49.4716	75.5578	45.7583	37.2546	-1.70328
MUL1	27.0701	24.7372	19.3894	13.5528	-1.70306
KDM3A	15.092	14.3977	7.22339	6.64153	-1.70285
HDAC1	33.1133	33.2682	23.3754	17.3997	-1.70285
ITGAM	104.346	79.1401	78.4239	48.4095	-1.70258
RAB1B	130.841	136.264	110.201	75.7392	-1.70227
DCAF12	19.3715	18.0718	8.96245	8.30813	-1.70219
SLC41A1	14.4119	11.5728	8.89912	6.2937	-1.70167
SNRNP35	19.0089	23.2426	12.4111	10.9616	-1.70159
DOK2	12.9059	7.61191	14.811	6.89454	-1.70145
DNAJC5	29.432	28.7377	15.8399	13.7097	-1.70112
KIF13B	26.7158	23.6053	24.135	14.6849	-1.70088
CTNNBL1	157.686	115.182	122.757	73.1952	-1.70077
AL590714.1	8.9506	12.7308	6.50596	5.91981	-1.70024
ARHGEF9	23.9818	18.4824	20.1375	11.885	-1.7002
ACTG1P4,AMY2B,RNPC3	10.9679	7.36817	8.30513	4.82488	-1.69974
SPPL3	16.7003	15.4731	8.93259	7.51704	-1.69898
CNP	29.3906	31.0756	14.014	13.8966	-1.69806
EXD3	12.7701	10.2322	9.11211	5.96214	-1.69801
VPS11	23.6327	19.9972	12.1456	9.90682	-1.698
TSKU	34.8693	26.6337	17.7666	13.685	-1.69798
UBAC1	20.2004	17.6262	11.449	8.96384	-1.6976
CCDC28B	12.084	14.752	6.44744	6.54147	-1.69634
EPB41	19.9091	18.9971	13.2431	9.9536	-1.69557
WWC3	21.0034	11.1942	15.7774	8.328	-1.6954
EMILIN2	138.92	151.267	108.039	80.0716	-1.69529
FAM242C,SMUG1	10.9508	13.4723	7.42049	6.45264	-1.69504
FRMD4B	31.0415	23.5469	17.1367	12.5667	-1.69484
DNAJC11	13.7391	16.2487	8.82995	7.74688	-1.69477
ASRGL1	19.6994	12.5582	20.5364	10.2314	-1.69359
NMI	14.6256	20.2202	8.64134	8.92416	-1.69336
STK38	15.922	11.6517	11.005	7.00791	-1.69288
FAM136A	16.5979	19.5504	10.2599	9.22298	-1.6925
CCDC22	16.6728	15.1793	11.8011	8.35095	-1.6919
RNASEH2A,THSD8	12.432	9.99118	7.46291	5.40469	-1.69128
AP000692.1,CHAF1B,MORC3	15.9548	15.2555	7.40212	7.01704	-1.69106
ASPSCR1	16.4286	14.6645	11.8717	8.22109	-1.69056
QPRT,SPN	70.8661	67.312	67.1107	41.6485	-1.69044
ZDHHC7	24.2077	26.2514	17.1032	13.4376	-1.68991
IRAK1,MIR718	78.2688	58.9729	69.3341	39.7715	-1.68979
CNEP1R1	10.0639	11.567	5.78941	5.38043	-1.68967
BCL2	11.2159	3.81013	8.09029	3.68952	-1.68951
AL139035.1,TM9SF2	72.8142	71.9231	42.5938	35.5116	-1.6892
CAPN7	14.5066	14.0875	10.8201	7.72406	-1.68915
RASSF2	78.0952	62.5943	29.8054	28.6542	-1.68914
HADH	13.338	12.4664	8.36205	6.45951	-1.68906
SLC35D1	10.5349	7.79797	5.50142	4.12454	-1.68906
AL451062.3,KDM4A,MIR6079,ST3GAL3	39.0846	31.904	21.0339	16.4236	-1.68853
VPS26C	29.9444	31.8533	17.7281	15.3828	-1.68848
PRKCA	30.0592	23.3264	24.0271	14.6922	-1.68842
ARSD-AS1	12.1433	11.5246	7.06989	5.7699	-1.68826
ZCCHC14	8.41535	7.55292	5.25454	3.97465	-1.68808
ALKBH5	37.3584	47.2677	21.8523	21.4571	-1.68765
RBL2	28.2799	20.2091	16.3048	11.3357	-1.68757
RNF220	39.7655	42.883	22.7876	20.3884	-1.6875
AP5M1	19.02	16.2208	11.8697	8.72354	-1.6871
CACNA2D4	18.4648	14.0937	22.0888	11.2376	-1.68696
INTS1	19.3502	18.4965	11.8788	9.43579	-1.68669
FBXL17	14.2891	10.867	11.7149	7.01513	-1.68663
ZFYVE21	24.2187	17.8028	11.5643	9.12469	-1.68636
ENDOG	23.6535	25.7548	16.144	13.0198	-1.6862
WASHC5	21.2502	25.3453	13.5976	12.1037	-1.68591
OR2AE1,TRIM4	18.509	15.2109	11.7072	8.36682	-1.68583
FAR2	41.7501	47.6211	25.7712	22.8213	-1.68525
TMEM175	25.2867	18.918	20.0292	12.1153	-1.68469
LANCL2	7.63687	9.89966	5.82634	4.89279	-1.68442
DEF6	20.7936	21.4215	11.6361	10.2853	-1.6844
IPO8	19.1716	16.3258	9.04324	7.89539	-1.68399
CMBL	10.0686	6.97888	6.08146	4.06478	-1.68394
POLR3E	15.7904	16.0622	27.8723	13.6762	-1.68369
ZFYVE1	14.5637	15.285	9.47568	7.70856	-1.68352
ACTR1A	58.0915	63.8497	39.3178	32.1318	-1.68292
ZC3HC1	9.78324	11.6104	6.29859	5.57912	-1.68257
ZNF558	4.82296	9.20927	2.97027	3.79493	-1.68231
FBXO33	13.6365	11.7632	8.2524	6.2367	-1.68227
PRKCB	98.1231	74.3594	76.8924	47.1419	-1.68187
AL662884.2,ATF6B,TNXB	50.8061	51.6751	39.3768	28.38	-1.68181
HDDC3	11.1431	10.475	6.3302	5.23915	-1.6815
ZMYND11	30.7343	22.2828	17.641	12.4486	-1.68127
BPGM	7.96583	10.5797	4.23572	4.62166	-1.68062
MED27	17.6373	19.6857	13.1837	10.2564	-1.68022
AC140504.1,BMERB1,MPV17L	15.4765	13.9113	9.38196	7.27003	-1.67988
WDR55	10.0894	12.2519	6.85244	5.96495	-1.67932
EPAS1	89.1061	33.344	117.467	47.0987	-1.67898
UNC93B1	16.2606	17.4394	11.8359	9.1444	-1.67872
HLTF	10.7122	10.0722	3.46582	4.22902	-1.67862
RIPK1	14.6742	16.104	8.59115	7.71472	-1.67854
LEMD2	21.4364	21.3035	14.3755	11.1464	-1.6785
PDGFC	20.1348	19.3166	9.68778	9.06397	-1.67806
TAF6	16.2023	17.8093	10.3175	8.79026	-1.67797
PAQR3	67.2281	46.2518	38.5329	26.5004	-1.67779
POGLUT1	7.82028	10.0408	4.41453	4.51969	-1.67731
AC079447.1,AC092587.1,C2orf15,LIPT1,MRPL30	18.1038	19.6355	10.157	9.31706	-1.677
RBM26	13.8277	11.8075	6.03713	5.58155	-1.67675
GBE1	208.427	137.868	164.328	94.5505	-1.67633
ZDHHC3	30.9382	30.8084	21.9666	16.5269	-1.67504
NEDD1	11.7378	10.1165	7.35883	5.47302	-1.67491
ACOT13	9.31071	11.917	7.02019	5.93222	-1.67458
KANSL1	11.5902	10.2354	5.53454	4.94226	-1.67393
ABHD17A	108.198	85.3078	83.9619	53.0502	-1.67389
PPP1R18	111.442	104.146	63.2356	52.4652	-1.67371
ILK	110.437	128.727	71.6715	62.8204	-1.67357
SLC23A2	13.7792	10.3768	6.04319	5.14844	-1.67325
HCFC1	16.7875	18.0854	10.7212	9.0343	-1.67291
CCDC6	9.00365	22.2629	4.48369	8.38934	-1.67273
SNX17	84.8006	83.1921	53.7439	42.9546	-1.67262
INTS6	15.5999	15.624	10.7445	8.2714	-1.67261
AC245297.3	14.8772	20.4554	9.97917	9.54724	-1.67256
STARD7-AS1	11.2093	13.7193	5.30061	5.96936	-1.67186
ABCD4,AC005519.1	13.9096	12.3112	8.0219	6.38322	-1.67147
UBE2R2	17.0883	15.6648	9.88011	8.01976	-1.67141
ABCD3	10.1341	16.6368	6.13771	7.15382	-1.67063
ZNF219	13.62	14.8535	9.12794	7.53577	-1.67009
CAPRIN1	84.6756	84.8799	47.1453	41.4938	-1.66985
BROX	14.6544	13.5215	7.92612	6.74332	-1.66929
COMMD8	20.0954	22.6114	9.85711	10.2089	-1.66921
AL355987.2,AL355987.3,AL355987.4,CCDC183,RABL6,TMEM141	92.0831	72.6009	58.4218	41.1976	-1.66918
DHCR24	48.1271	71.9284	49.4547	38.1775	-1.66877
AL358113.1,FXN,TJP2	18.8035	17.7158	16.3601	10.7208	-1.66834
CRAT	20.1413	15.7383	10.5759	8.28217	-1.66776
WWP2	25.2598	20.9212	16.9943	11.9366	-1.6674
RPUSD3	15.8153	14.721	8.4032	7.28036	-1.66732
IKBKG	11.2527	10.7412	11.1084	6.88453	-1.66618
FAM129A	7.36259	11.0439	5.45225	5.19839	-1.66599
GALNT11	43.6862	32.6576	31.5753	20.2437	-1.66584
HOMER1	1.21232	1.27837	12.5879	4.37397	-1.66457
OSBPL5	9.05474	7.88297	4.27151	3.8343	-1.66445
SF3A2	49.9883	41.7701	33.4014	23.7195	-1.66411
H6PD	8.43186	14.055	5.0017	6.01392	-1.66392
AL096870.1	68.4056	69.3152	50.5474	37.832	-1.6637
CIAO2A	39.0578	41.6653	23.7652	20.6519	-1.66369
ABCA2	10.8064	9.04634	6.3925	4.87339	-1.66357
LMBR1	20.1013	17.6031	15.3174	10.3924	-1.66346
SCPEP1	41.4118	23.6834	34.4642	18.3596	-1.66318
ARHGAP31	10.8184	27.9344	5.49198	10.5568	-1.66281
RF00561,SSH1	12.807	15.4735	4.43417	6.2911	-1.66194
ZNF211	12.6722	12.5915	7.41061	6.32239	-1.66161
ZBTB7A	83.8279	64.2008	64.2115	40.595	-1.66141
SLC39A11	112.768	117.97	69.5602	59.2903	-1.66126
GNB5	15.0951	12.668	9.44124	6.99024	-1.66124
ENGASE	13.5834	15.5206	11.9625	8.69065	-1.66101
AL161787.1	4.61209	3.73566	3.12578	2.17064	-1.66039
CCDC61	9.39004	9.58506	6.05677	4.94842	-1.66037
TTC7A	8.83841	10.5489	4.43109	4.73972	-1.66016
TSPAN17	11.5081	16.1294	8.81901	7.89407	-1.66011
AC103591.3	1.02331	0	6.27173	1.985	-1.65973
AC087289.4,FBF1,MRPL38	29.7285	33.2758	18.2219	16.3046	-1.65923
INO80E	47.3106	45.0851	31.9782	24.3991	-1.65922
REV1	10.2474	10.1504	6.95031	5.41793	-1.65824
AL022312.1,MIEF1	16.1952	17.1084	12.9205	9.51551	-1.658
POMT1	8.42587	11.9548	5.02152	5.3822	-1.65726
AC138150.1	15.564	8.9936	12.276	6.74348	-1.65723
ARHGAP39,C8orf82,LRRC24	37.3762	44.8528	28.9157	23.3887	-1.65719
PRR14	26.8966	33.0446	21.8819	17.4228	-1.65653
AL358781.1	12.7179	13.4609	6.54528	6.34691	-1.65632
LIMD2	5.4129	12.6235	3.23966	5.03379	-1.65596
NUDT16	12.4948	11.2242	14.951	8.30617	-1.65595
AC243547.3,LIX1L-AS1,POLR3GL	39.0447	32.831	27.2767	19.0768	-1.65573
ARHGDIB	852.283	758.369	638.526	443.351	-1.6557
CIR1	11.674	12.232	7.33604	6.21181	-1.65541
MRPS18B	28.4789	30.6494	15.4858	14.6469	-1.65527
EXOC3	29.4079	26.8296	15.262	13.3697	-1.65456
MFSD3	12.6526	16.2441	9.19042	8.07909	-1.65452
SCAP	25.8425	27.9356	16.9972	14.2731	-1.65447
TMEM154	33.9322	28.831	15.7835	14.1722	-1.65445
FAM20B	15.232	14.3973	9.47768	7.5845	-1.65437
TIMM8A	11.7796	21.8468	6.27616	8.93418	-1.65434
AC096677.2,PHLDA3	12.1799	12.2941	7.0318	6.14063	-1.65408
HAAO	14.1097	10.4474	9.55946	6.35792	-1.65387
BCAR3	4.40517	2.53916	25.7706	9.00004	-1.6533
FAM222B	18.9716	17.4661	12.2208	9.4379	-1.65329
TPRG1L	29.9734	22.3194	16.2986	12.2779	-1.65321
KDM4B	14.2756	16.6554	8.30614	7.93923	-1.65264
NCOA4	117.261	102.252	66.8021	53.7786	-1.65238
ULK1	9.54996	7.32517	4.82639	3.86581	-1.6523
NRM	10.8802	15.573	7.32152	7.28573	-1.65186
VEGFB	105.007	87.7048	69.8899	50.1515	-1.65185
SMIM30	41.0902	37.8548	29.8587	21.5567	-1.65131
AK5	18.2958	8.96204	11.8197	6.61667	-1.65114
CDKN2A	66.3595	62.6747	62.4796	39.8509	-1.65102
AC068134.3,DIS3L2	9.35858	8.78003	8.12956	5.38428	-1.65102
CNOT11	17.8132	20.9043	9.98725	9.83953	-1.65055
BSCL2,HNRNPUL2,HNRNPUL2-BSCL2	64.6215	63.9227	37.1651	32.2035	-1.65032
TP53I13	47.1026	51.1762	35.6145	27.6551	-1.64999
LY6E	158.034	126.756	107.218	74.5702	-1.64968
AL008729.1,TBC1D7	15.3341	17.7042	19.041	11.712	-1.64957
FOPNL	27.2291	19.0171	16.9664	11.4718	-1.64924
IRF3	50.4019	56.8409	36.5409	29.7736	-1.64911
MXI1	10.7425	5.34829	6.00312	3.62004	-1.64879
CRYL1	40.7694	24.8692	33.1962	18.5214	-1.64849
MRPL20-AS1	9.49665	11.8902	8.51348	6.50833	-1.64847
MIR3917,STMN1	28.7402	10.9713	12.9476	7.63025	-1.64835
STK32C	28.7704	18.6037	18.7724	11.9246	-1.64818
PAFAH1B3	21.4549	26.6483	16.7365	13.8422	-1.64812
MLLT1	13.4091	18.1599	9.55357	8.84355	-1.64789
COQ8B	10.2731	10.4415	6.59901	5.44061	-1.64713
CROCC,CROCCP4	11.0491	7.99175	6.82971	4.73232	-1.64707
INTS8	13.8944	14.4349	6.40563	6.65466	-1.64696
CHKB,CHKB-CPT1B,CPT1B	51.2778	51.1553	37.6217	28.3492	-1.64688
GNG2	82.6803	50.0212	64.1269	36.4534	-1.64678
RAP1GDS1	22.6308	17.9328	14.501	10.358	-1.64675
GRB2	138.723	140.352	95.2484	75.2773	-1.64606
SKAP1	101.379	56.6156	71.19	40.8393	-1.64592
ATXN2	12.7388	11.5187	5.57336	5.46276	-1.64562
OSM	318.274	5.47735	725.606	233.683	-1.64548
PLXNB3,SRPK3	23.4151	17.1719	18.0818	11.2721	-1.64502
AC092143.1,AC092143.3,MC1R,TCF25,TUBB3	414.173	446.241	353.291	255.658	-1.64494
COA3	46.2895	53.3821	31.1284	27.0281	-1.64467
MIR6785,TMEM94	27.6667	25.0927	17.9749	13.7796	-1.64407
ACOX1	11.5377	14.0083	7.20393	6.78788	-1.64386
AL139260.2,AL139260.3,GJA9,MYCBP,RRAGC	46.8967	36.395	21.9032	18.6585	-1.64362
ABCC10	10.0357	11.3456	6.17253	5.609	-1.64303
CCDC97	17.5977	19.5609	11.6778	10.0038	-1.64279
PTPN23	19.3788	17.5434	10.049	8.83649	-1.64272
NHLRC3	10.6299	10.0435	5.83891	5.08777	-1.64232
EARS2,GGA2	52.7751	43.5977	32.9708	24.5283	-1.6423
TSPOAP1-AS1	15.869	19.8972	8.18721	8.9976	-1.64216
CCDC92	33.7256	39.0321	24.2839	20.2893	-1.64185
CLEC3B,EXOSC7	29.3278	27.7173	21.203	15.6771	-1.64177
C7orf26	18.3256	19.9573	10.7042	9.83151	-1.64094
LYST	38.521	19.7662	20.3642	12.8692	-1.64077
CPT1A	40.6974	32.213	24.0919	18.0571	-1.64069
AC079742.1	14.6454	16.9818	9.03012	8.34234	-1.64065
ACIN1	75.4687	69.9321	65.3349	43.3822	-1.64064
TMEM127	39.3103	46.6803	26.8784	23.6009	-1.64005
AC010327.6,PPP6R1,TMEM86B	68.1872	63.6152	42.1995	33.9786	-1.63884
TMEM268	10.9415	7.96022	6.66325	4.69624	-1.63871
SNORD118,TMEM107	16.6582	10.4549	12.6065	7.40625	-1.63866
TUBGCP3	18.3765	14.8286	9.30398	7.75117	-1.6385
RALB	127.336	124.468	112.923	76.2558	-1.63835
ACAD8	11.7987	11.9769	5.52804	5.62416	-1.63805
INTS14	20.5663	20.4242	10.9299	10.077	-1.63759
MYL5	10.1839	12.302	6.94838	6.18876	-1.63716
GIGYF2,SNORC	21.0932	20.5116	13.3632	10.8907	-1.63711
PCIF1	23.6441	22.2487	14.4767	11.8104	-1.63672
GIT1	18.1679	15.3107	15.3334	9.85509	-1.63667
SLC25A46	25.5662	27.6274	14.5463	13.5633	-1.63664
ELMO1	20.9959	11.6671	25.8585	12.0693	-1.63653
TRIM27	21.5193	26.5249	10.9234	12.0455	-1.63641
PURA	19.1449	23.4541	11.7738	11.3331	-1.63617
CALM3	385.084	289.56	348.345	205.228	-1.63611
ARHGAP30	78.3253	66.0548	42.9192	35.0596	-1.6361
ATPSCKMT	9.0272	14.2899	6.18187	6.58743	-1.63585
BRICD5,PGP	21.5617	20.2478	17.2506	12.067	-1.63576
ELP3	14.7238	14.8245	7.90728	7.31711	-1.63536
ALG1L13P	9.63861	5.09395	12.6925	5.72636	-1.63509
ARHGAP8,PRR5,PRR5-ARHGAP8	17.06	10.8022	15.9354	8.60943	-1.63488
SMAP2	18.9374	20.2345	13.4425	10.8536	-1.63359
WDR12	11.5367	10.459	7.47279	5.7793	-1.63355
TAZ	21.6409	20.4833	17.2005	12.1458	-1.63349
ERBIN	22.7937	19.4285	10.8042	9.74672	-1.63312
MAPRE3	56.7135	34.9434	50.8451	27.6593	-1.63302
TP53TG1	39.0209	32.6594	32.383	20.9708	-1.633
MAPK7	10.7637	13.8852	8.35644	7.17132	-1.63295
TANC1	22.6733	33.6494	12.2504	14.8038	-1.63252
MYRIP	19.0831	19.0856	13.1077	10.3851	-1.63225
AC133065.3,CIITA	12.6768	12.1359	8.23947	6.5732	-1.63216
AL512356.1,JAG2,NUDT14	45.5237	40.1231	34.3608	24.0357	-1.63175
ARV1	9.66936	9.5875	6.34857	5.14276	-1.63168
AC003006.1,ZNF551,ZNF776	9.97245	13.2111	9.57936	7.3581	-1.63103
DALRD3	33.0801	35.2228	22.6342	18.6846	-1.63064
ERLIN1	7.80579	8.85616	4.76365	4.3992	-1.63039
AP001107.2	79.7038	89.9093	67.7518	50.9456	-1.6298
ARHGDIG,FAM234A,Z69667.1	32.232	32.5739	26.6602	19.141	-1.62976
UBA3	28.0382	33.2904	14.9591	15.5927	-1.62964
AC011452.1,IL4I1,NUP62,RF00012,SIGLEC11	27.8249	49.7301	16.649	21.4522	-1.6296
SIPA1L1	12.7867	4.02709	10.7421	4.77416	-1.62927
ADAR	49.2381	47.0921	23.3239	22.7653	-1.62907
MSL3	13.0176	11.0942	7.50504	6.01416	-1.62881
RRAGA	86.3934	79.0522	81.0017	51.7731	-1.62828
SNAPIN	40.0989	44.2362	29.141	23.7406	-1.62798
WIPI2	24.525	21.5735	13.0265	11.1957	-1.62783
YY1	32.2555	32.6886	17.5891	16.272	-1.62753
ABCB6,AC068946.2,ATG9A	26.8763	26.0948	17.1701	14.0029	-1.62747
PRMT2	94.7574	82.9069	62.8023	47.1662	-1.62727
XPO7	23.0292	19.1126	13.5807	10.5836	-1.62716
PRPSAP1	22.1884	16.5757	8.15456	8.01051	-1.62631
BLCAP	19.8374	19.8483	13.0516	10.6609	-1.62575
ZNF276	16.7644	19.3142	11.5558	10.0032	-1.62574
METAP1	17.4494	15.8717	9.03056	8.07099	-1.62546
TAF1C	14.5709	14.8371	11.386	8.50041	-1.62524
TNIP1	61.4719	234.765	33.5602	86.9835	-1.62517
STX7	21.0712	13.2898	12.61	8.39693	-1.62501
PLCD3	12.8536	14.8941	7.41061	7.23181	-1.62492
SMIM4	52.5341	44.6559	43.886	28.7155	-1.62453
NDUFS2	44.6818	43.7432	31.2252	24.317	-1.62432
MAN2A2	40.6461	32.2666	21.7017	17.5059	-1.62427
RCC1,SNHG3,SNORA73A	11.4182	13.8008	7.53159	6.92332	-1.62351
ASH2L	17.9761	16.565	10.2648	8.7082	-1.62339
OXR1	11.5342	7.7987	8.13524	5.17191	-1.62333
GSTA4	10.2818	4.97583	6.04194	3.57637	-1.62326
MAU2	15.7521	15.6113	9.92125	8.28944	-1.62299
GGA3	16.1301	16.1211	9.46491	8.30808	-1.62277
AL078590.2,CT69	60.1611	24.149	61.3301	27.7587	-1.62263
OR14L1P	17.5966	6.47304	10.4884	5.5097	-1.62221
YBEY	10.2791	8.52171	6.63816	4.92512	-1.62203
IFITM1,IFITM2	659.747	479.33	491.632	315.772	-1.62053
KLHL6	15.2868	18.786	8.68967	8.93772	-1.62018
NMT2	17.0212	9.78388	7.37315	5.58169	-1.62003
CNN2	88.972	117.023	63.1121	58.6229	-1.61954
AC073896.4,SMARCC2	31.7988	25.5527	18.8937	14.4694	-1.61906
AL022318.4,APOBEC3C,APOBEC3D	55.9761	59.2233	41.7345	32.8719	-1.61883
AKAP10	9.2669	8.97487	5.53115	4.72327	-1.61879
TRAPPC3	53.9017	54.6444	35.4051	29.3227	-1.6187
MED24,MIR6884	28.1954	30.3662	17.3703	15.5446	-1.61868
C14orf119	53.6612	47.5666	39.2189	28.2612	-1.61863
AC084035.1,TPRA1	22.3281	20.7247	11.8535	10.6092	-1.61859
ECHDC2	23.6421	20.5178	20.3623	13.3132	-1.61854
HSPB1	414.631	522.298	393.382	298.238	-1.61838
MPST	16.1655	12.4893	8.83032	6.94496	-1.61814
IRAK4	14.7829	13.1668	8.30318	6.99542	-1.61784
PIAS1	30.0676	29.6016	20.8337	16.4345	-1.61771
ARMC6	15.9768	17.3882	9.84323	8.87459	-1.61752
ALG9,AP001781.2,FDXACB1	8.02731	13.6024	6.21805	6.46164	-1.61702
AC006449.7	21.458	27.4358	14.1284	13.5519	-1.61685
NBEA	19.5453	15.4294	12.8975	9.2364	-1.61677
RIOX2	8.40015	10.2291	4.5701	4.82589	-1.61665
AC120498.2,TPSD1	668.941	542.696	609.322	375.687	-1.61656
AC004156.1	27.138	25.9618	16.0189	13.6953	-1.61604
SFXN3	65.1228	55.0335	43.4601	32.133	-1.61597
SPINT1	11.6933	12.2386	9.27652	7.02095	-1.61561
TBL3	10.8046	13.2861	7.54676	6.79918	-1.61543
OR56B1,TRIM22	19.8553	18.7436	16.2518	11.4244	-1.61505
TOX	14.4395	11.4787	5.82004	5.64739	-1.61501
CHRNE	4.29343	5.72405	36.7565	13.8691	-1.61493
SNAP29	26.3974	23.903	17.335	13.4647	-1.61479
DPP8	13.0173	13.6299	6.20329	6.47603	-1.61474
SPG7	33.7586	34.1187	21.3954	18.1277	-1.61466
KPNA3	16.2535	14.866	7.93764	7.44674	-1.61458
C11orf24	49.267	57.1816	34.8854	30.0704	-1.61434
THAP3	17.6052	18.0167	9.55731	9.00787	-1.61405
ARMC1	15.0954	15.3696	9.55836	8.14447	-1.61387
KCTD15	17.0043	11.7468	11.8875	7.7236	-1.61354
RRAGD	38.9188	18.55	25.8335	14.5097	-1.61301
ZMIZ1	29.4713	34.255	15.8618	16.3873	-1.61272
CTU1	7.05356	10.2674	6.777	5.57455	-1.61237
FAT1	30.3984	30.322	19.3274	16.2404	-1.61219
RAB3IL1	12.0983	9.01539	6.77358	5.16466	-1.61217
NARF,NARF-IT1	32.7507	36.0235	17.7263	17.5947	-1.61112
PTPRS	31.4831	18.5711	24.9452	14.2478	-1.61082
DGKZ	43.3868	40.5344	20.4925	19.9872	-1.61037
NUPL2	16.3585	16.8827	9.07347	8.50168	-1.61026
GHDC	38.2548	32.2406	27.6645	19.6217	-1.61023
TTC1	39.027	37.4901	22.8485	19.7727	-1.60957
MFNG	74.8561	61.7262	56.036	38.5998	-1.60921
NUMA1	64.8338	72.0923	38.4213	36.2245	-1.60919
KCNN4	5.01408	9.80081	2.57427	4.05643	-1.60916
PPP3CA	37.5682	22.0656	28.9573	16.7254	-1.6091
CCDC69	36.0367	30.5789	25.6442	18.4315	-1.60899
AC090984.1	11.6714	12.944	8.21157	6.93633	-1.60879
AC015845.2,MRPS23	29.1506	38.1053	19.3844	18.852	-1.60859
GLMP	77.0728	79.3293	58.1125	45.0706	-1.60856
S100A4	4069.99	3003.23	3346.18	2082.22	-1.6085
SLC12A7	25.9128	12.7661	14.8344	9.05361	-1.60813
CPSF6	28.4741	27.4638	20.5985	15.7697	-1.60775
CLSTN1	45.0309	46.1695	30.9008	25.3002	-1.60703
ACAP3	29.6314	26.5571	23.6069	16.4723	-1.60661
AL390195.1,WDR77	15.8034	20.8048	13.2871	11.1992	-1.60603
NUP43	10.4437	8.84291	5.25892	4.63285	-1.60591
GPNMB	610.442	275.497	526.067	263.408	-1.60552
LGALS8	28.6583	27.8899	15.0726	14.1194	-1.6054
TTC14	13.2526	12.8729	9.56389	7.3738	-1.60539
SLC1A4	14.0206	16.6224	7.57718	7.95374	-1.60528
FMNL1	38.4215	43.5189	31.125	24.5522	-1.60417
MIR6516,SCARNA16,SEC14L1,SNHG20	20.4162	33.4078	20.9184	17.8699	-1.60412
B3GALT6	20.449	27.9012	15.7742	14.3682	-1.60394
ANKRD23,ANKRD39	10.2503	10.9481	6.88229	5.86588	-1.60392
AIG1	15.1441	9.52789	16.0958	8.42989	-1.60389
SNRNP70	138.203	139.143	133.234	89.6117	-1.60385
FPGT,FPGT-TNNI3K,TNNI3K	9.68941	8.18071	5.50951	4.50512	-1.60351
MALSU1	22.923	30.0994	16.9187	15.4743	-1.60334
PROS1	80.8967	110.992	48.3578	52.4479	-1.60324
ALG13	23.4281	25.8702	69.2523	31.3164	-1.60287
HTATIP2	43.3183	37.3219	33.5542	23.3384	-1.60259
C12orf43	8.1419	10.1656	4.94403	4.97556	-1.60254
CDC34	29.4566	34.7294	20.012	18.0317	-1.6021
SSH2	12.2024	11.2723	8.294	6.44595	-1.60191
LINC00921,ZNF263	14.5066	13.1989	11.8164	8.24156	-1.60182
AC106886.2,AC106886.5,PHKG2,SRCAP,TMEM265	37.6073	46.9231	24.948	23.6832	-1.60155
TYROBP	572.345	379.14	560.88	309.781	-1.60144
UPF1	30.3123	39.1107	25.1019	21.1668	-1.60105
FAIM	6.38872	10.2933	3.99426	4.71207	-1.60033
PDCD7	15.5405	13.9503	9.50712	7.73815	-1.59998
CST7	152.428	55.9877	198.169	83.8576	-1.59971
KEAP1	37.9379	36.5154	25.9707	20.6187	-1.59958
TRAPPC9	11.9776	10.4285	7.39856	5.88318	-1.5994
AC004542.2	13.9372	11.0122	11.3204	7.37661	-1.59812
VPS18	26.2288	25.7081	15.2407	13.5261	-1.59807
SCD5	10.6209	8.6691	5.70234	4.74732	-1.59802
LINC00863,NUTM2D	87.5934	43.3778	235.207	92.0274	-1.59798
AC130304.1	19.6172	12.7603	7.89648	6.82733	-1.59722
PRDX6	319.394	233.733	185.718	138.662	-1.59693
GSR	73.1939	55.4406	48.7378	34.4426	-1.59679
HYI-AS1,SZT2	13.1748	10.83	7.82893	6.16956	-1.59663
AC079601.1,PPHLN1	35.0382	38.8055	31.1413	23.1322	-1.59636
RUNDC1	7.22445	11.1669	4.18576	5.07963	-1.59569
UNC119	14.4937	21.3599	8.18702	9.77621	-1.59566
TUBGCP2	30.8675	28.0933	17.977	15.2473	-1.59528
SCRN2	20.4383	22.5555	13.5562	11.9541	-1.59496
OARD1,UNC5CL	15.7817	15.3989	10.8999	8.70695	-1.59476
APOBEC3G	7.47229	10.8029	5.12285	5.27317	-1.59462
TAB3-AS2	5.72125	11.8517	4.249	5.33127	-1.59457
GORASP1	23.2504	24.8483	14.7222	13.1088	-1.59389
CTBP1	86.1025	76.0898	56.4778	43.9469	-1.5929
MIR4709,NPC2	393.841	255.874	343.486	198.784	-1.59222
TUBA4A	44.056	17.021	36.2503	17.6715	-1.59193
TRMT2B	9.85365	10.7375	6.61801	5.75883	-1.59155
UBE2G1	24.7063	24.1059	11.9312	11.9587	-1.59142
WBP1L	34.282	42.3651	16.9071	19.6701	-1.59135
RAD54L2,TEX264	40.286	39.7723	30.4383	23.3023	-1.59122
FARS2	20.364	17.8501	17.3473	11.6818	-1.59121
RASAL3	43.1605	45.1234	25.6624	23.4976	-1.59095
AL031595.3,PARVB,PARVG	131.971	117.952	113.174	76.7283	-1.59085
AP1M1	45.8549	41.6974	26.678	22.709	-1.59021
ARHGEF6	124.047	91.9535	81.5246	57.6334	-1.58978
BCOR	10.2737	9.39096	7.16777	5.50145	-1.58971
ANKRD44	21.6077	15.0516	13.4914	9.48566	-1.58932
HSP90AA6P	5.52897	6.44442	5.34645	3.92046	-1.58857
C6orf120	11.9954	12.484	8.41299	6.94855	-1.58851
NT5DC1	9.79629	10.7911	5.70033	5.48405	-1.5884
ERAL1	19.6029	21.4876	13.3153	11.5744	-1.58827
INSIG2	11.5124	13.1541	5.34789	6.15405	-1.58807
AP2A2	21.0201	19.9684	11.5846	10.4958	-1.58797
PSIP1	10.5546	6.71813	4.45314	3.71688	-1.58763
2021-03-08	23.9955	16.6829	9.43139	8.69022	-1.58737
CDK2AP2	54.3857	76.326	44.4995	40.2108	-1.58727
PKN1	94.5887	77.1875	70.0332	49.0055	-1.58697
ABHD6	34.4754	18.5742	39.123	19.2191	-1.58596
MBOAT7	327.475	314.704	333.997	216.135	-1.58562
CACNA2D1	14.2385	14.1999	11.1029	8.4318	-1.58539
AC010226.1	10.6987	13.4053	7.77568	7.05831	-1.58537
C19orf12	14.9623	15.9668	10.0426	8.66772	-1.58531
BTBD7	15.0727	12.6553	9.27939	7.3109	-1.58509
DNAJC9,MRPS16	60.8888	56.9179	38.1307	31.6803	-1.58508
ATMIN	14.0259	14.4096	7.15568	7.18803	-1.58504
AL139082.2,AL158066.1,AL158066.2,MRPS31P5,TPTE2P2	3.18334	2.88038	1.69725	1.52592	-1.58492
CTR9	42.594	54.712	22.1593	25.6247	-1.58491
HSD17B14	25.1355	18.3449	26.2426	14.8676	-1.58447
C21orf59-TCP10L,CFAP298,LINC00846,TCP10L	22.9741	30.5545	14.1798	14.9174	-1.58439
AP000580.1,RSF1	23.1319	23.9766	17.3117	13.7695	-1.58426
ACTL6A	22.228	21.294	14.7845	12.0323	-1.58423
UNC50	23.8835	26.6509	13.9145	13.5302	-1.58407
C19orf24	70.2029	101.179	58.8782	53.3863	-1.58405
RPA2	30.9445	39.3484	20.9359	20.1097	-1.58389
SELENOK	126.717	49.7388	779.983	276.794	-1.58381
ABCA7	46.794	42.5749	43.2765	28.6558	-1.58301
EFTUD2	31.8837	35.212	21.4856	18.9298	-1.58263
PAFAH1B2	22.7685	26.6627	14.2893	13.6798	-1.58189
PRPF40B	17.6925	53.4701	12.7852	22.1328	-1.58185
CPSF2	31.4158	26.6549	20.4505	15.7362	-1.58181
TMEM216	9.53603	10.4323	5.09103	5.1861	-1.58172
OGA	43.6726	36.5218	21.489	19.3811	-1.58167
AP000662.1,CLP1	8.05898	10.3247	5.53014	5.2983	-1.58132
ZNRF2P1	7.21267	7.52631	4.69679	4.08499	-1.58121
BEX4	102.309	62.9808	71.3687	44.9	-1.5812
DYNLL1	345.986	342.63	241.981	195.403	-1.58102
STAT1	34.3989	40.1514	17.5137	19.2784	-1.58071
CEP63	10.4769	13.5998	7.87313	7.17946	-1.58057
COX7A1	66.6367	44.0236	54.4583	32.9361	-1.58019
EFCAB14	41.4211	40.1968	28.7964	23.0746	-1.58015
TUSC1	10.6625	12.7051	7.35322	6.71132	-1.57953
HACD2	14.4352	10.9175	9.55335	6.84967	-1.57946
TMEM128	12.741	14.7691	7.89069	7.58347	-1.5792
HSD3B7	24.1209	25.0385	46.0314	23.7851	-1.57918
DFFA	15.7015	12.5652	9.0766	7.24302	-1.57916
NKAP	10.5125	11.2794	6.30113	5.88514	-1.57883
DNAJC13	23.9691	19.7291	12.3959	10.7551	-1.57868
RAD9A	11.1915	10.135	7.26314	5.82709	-1.57809
CCDC71	13.7656	15.4453	8.92567	8.16449	-1.57773
WDTC1	16.9233	15.2528	13.8699	9.75644	-1.57772
GNAI2	378.593	319.541	285.398	202.676	-1.57761
NIN	20.6805	16.3371	14.3492	10.2837	-1.57724
FAAP100	20.0159	21.6888	14.7315	12.2062	-1.57713
AL161421.1	4.74397	1.02486	21.3153	7.48998	-1.57661
ADH5	48.0331	40.5707	28.5432	23.1747	-1.57643
SPOP	21.4338	20.7652	12.21	11.0573	-1.57638
SNX19	18.5278	17.4531	12.6962	10.1101	-1.57633
CRTC2	18.8165	18.4184	12.0483	10.2174	-1.57621
METRN	28.8413	17.3484	21.2067	12.9307	-1.57612
KHNYN	14.3766	18.5506	11.7444	10.1605	-1.57611
CREBZF	14.7523	17.6437	11.4094	9.74794	-1.57552
ASB1	7.00935	11.4175	5.10564	5.54428	-1.57542
NAGK	76.7128	158.202	66.7048	75.4796	-1.57517
ALAD	13.2221	15.2815	10.1634	8.54021	-1.57503
CLASRP	28.7222	21.5731	21.0349	14.3061	-1.5745
AC068831.4	24.8846	20.4372	12.5434	11.0765	-1.57412
GCN1	20.0042	20.1388	13.8054	11.4007	-1.57404
LRRC41	25.9419	25.5098	27.9833	17.9733	-1.5735
SH3GLB2	47.944	37.6666	42.681	27.0064	-1.57295
LRCH3	10.3508	11.0786	5.22471	5.47997	-1.57292
FO704657.1	6.28749	8.38123	2.40088	3.62518	-1.57251
CACYBP	56.337	59.1195	37.3708	32.4507	-1.57213
MAN1A2	9.97893	10.4705	6.41218	5.67895	-1.57185
TRAF2	12.1537	20.5022	6.47605	9.077	-1.57151
TRIM33	12.4347	10.5349	5.27855	5.3206	-1.57149
MRPL4	31.8024	34.8953	21.8992	19.1108	-1.57136
MRPL45	14.7777	13.3519	7.5087	7.02098	-1.57104
POLB	11.1139	25.3365	7.14887	10.9345	-1.5709
STK16	19.0534	21.558	12.6824	11.5288	-1.57046
INTS13	9.0112	8.90381	4.90378	4.64957	-1.57029
ATE1	11.9355	8.61583	5.30367	4.6875	-1.57022
TGFBR1	31.5837	25.0693	13.4364	12.9672	-1.57021
DROSHA	15.4392	14.539	7.77998	7.51852	-1.56975
LYPLA1	52.0584	53.496	45.0693	33.2142	-1.56928
LPIN2	16.2183	11.919	8.64608	6.92997	-1.56928
BCAT2	18.5656	24.9778	13.5373	12.9819	-1.56892
NPEPL1,STX16,STX16-NPEPL1	64.6338	55.176	46.4007	34.2445	-1.56863
LAPTM5	1745.38	1089.55	1361.41	826.403	-1.56843
COA7	8.89921	10.4298	5.84689	5.48844	-1.56834
ANXA6	162.037	126.562	118.212	82.5443	-1.56821
ABRACL	151.538	94.3841	154.606	83.9913	-1.56778
GPR21,RABGAP1	9.36684	8.24144	5.04475	4.48192	-1.56774
G3BP1	40.9527	45.7973	25.3256	23.9932	-1.56769
TBCC	17.9085	14.4666	10.739	8.50341	-1.56763
MYSM1	9.29505	5.7903	7.2542	4.40085	-1.56759
ATF5,MIR4751	22.2491	34.2536	15.7726	16.878	-1.56754
NCKAP1L	54.9397	56.631	34.5538	30.7655	-1.56748
ZBTB48	19.9535	19.2583	10.5678	10.064	-1.56737
COMMD2	12.7362	14.8816	8.29368	7.82133	-1.5671
PHF11	21.9508	25.0649	11.5802	12.3682	-1.56698
CNOT7	38.1982	54.9566	27.6306	27.8775	-1.56682
NDUFA8	43.8329	43.562	30.8237	25.1222	-1.56606
GABBR1,UBD	9.31322	9.41092	9.05134	6.23534	-1.56604
SP1	13.218	14.0581	7.85682	7.40211	-1.5659
AL121845.2,AL121845.3,LIME1,SLC2A4RG,ZGPAT	41.4359	34.5208	24.7031	20.0142	-1.56515
CRYZL1	14.1039	12.7394	7.71342	6.91263	-1.56499
CTCF	22.2234	22.6733	12.1033	11.754	-1.56497
ALG3	26.1918	32.3056	19.9196	17.6537	-1.56478
MIB2	34.3945	29.6964	40.1778	23.6202	-1.56474
HSPB11	20.2729	15.6686	14.2279	10.1097	-1.56424
GPR153	15.2971	10.5658	10.3043	7.05794	-1.56412
HACL1	9.13626	11.0409	5.2088	5.49649	-1.56383
MAPK3	26.0054	28.4666	20.741	16.6454	-1.56376
PHLDB3	3.17472	3.09354	8.93164	4.06878	-1.56339
MIGA2	14.4397	8.69589	7.57507	5.50568	-1.56331
FAM214B	31.0148	25.3845	25.0749	17.0749	-1.56325
AC009779.3,BLOC1S1,RDH5	91.4968	79.8516	72.3139	51.499	-1.56302
AIFM1	14.7692	15.5879	8.08829	8.01367	-1.5629
AASDHPPT	14.9523	16.0041	11.0757	9.16726	-1.56266
CSTF3	11.9245	12.4799	10.7302	7.85775	-1.56256
CHKA	27.0565	18.6113	34.325	17.9237	-1.56239
MYCBP2	15.9115	18.6109	10.0174	9.6942	-1.56225
CEP104	13.3554	13.7422	11.8903	8.68008	-1.5622
HEXIM1	30.2151	26.2942	34.0152	20.4247	-1.56207
MRPL48	15.3334	18.9804	12.2858	10.5889	-1.56205
PHAX	29.9517	33.0552	20.012	17.9777	-1.56161
RTL5	16.3375	20.8647	14.3942	11.9454	-1.56153
IFNAR1	18.0918	26.0473	9.90427	12.1815	-1.56136
KCNQ1	85.754	72.5239	61.13	45.3047	-1.56077
GPN3	16.942	16.9594	11.4661	9.63753	-1.56045
CAPN10,GPR35	9.71195	10.6746	6.96129	5.97989	-1.56032
AC145207.2	285.392	315.527	265.481	197.015	-1.56025
CPSF3	14.662	15.0993	7.76399	7.75357	-1.5601
[truncated: 5,757 more rows]
